# Supplementary material for: Crystal structure of (1R,3aR,7aR)-1-{(S)-1-[(2R,5S)-5-(3-hy­droxy­pentan-3-yl)tetra­hydro­furan-2-yl]eth­yl}-7a-methyl-2,3,3a,4,5,6,7,7a-octa­hydro-1H-inden-4-one
Source: Acta Crystallogr E Crystallogr Commun. 2017 Jan 6;73(Pt 2):115–7. doi: 10.1107/S2056989016020648 (PMC5290546; doi:10.1107/S2056989016020648)
Supplement: Supplementary file 1 [file e-73-00115-sup1.cif]

##############################################################################
#                                                                            #
# This CIF contains the data in a paper accepted for publication in          #
# Acta Crystallographica Section E. It conforms to the requirements of       #
# Notes for Authors for Acta Crystallographica Section E, and has been       #
# peer reviewed under the auspices of the IUCr Commission on Journals.       #
#                                                                            #
# Full details of the Crystallographic Information File format               #
# are given in the paper "The Crystallographic Information File (CIF):       #
# a New Standard Archive File for Crystallography" by S. R. Hall, F. H.      #
# Allen and I. D. Brown [Acta Cryst. (1991), A47, 655-685].                  #
#                                                                            #
# The current version of the core CIF dictionary is obtainable from          #
# ftp://ftp.iucr.org/pub/cif_core.dic.                                       #
#                                                                            #
# Software is freely available for graphical display of the structure(s)     #
# in this CIF. For information consult the CIF software page                 #
# http://www.iucr.org/resources/cif/software.                                #
#                                                                            #
# This file may be used for bona fide research purposes within the           #
# scientific community so long as proper attribution is given to the journal # 
# article from which it was obtained.                                        #
#                                                                            #
##############################################################################
data_I
_audit_creation_method     'SHELXL-2014/7'
_chemical_name_systematic
;\
(1<i>R</i>,3a<i>R</i>,7a<i>R</i>)-1-{(<i>S</i>)-1-[(2<i>R</i>,5<i>S</i>)-\
5-(3-Hydroxypentan-3-yl)tetrahydrofuran-2-yl]ethyl}-7a-methyl-\
2,3,3a,4,5,6,7,7a-octahydro-1<i>H</i>-inden-4-one
;
_chemical_name_common     ?
_chemical_formula_moiety     'C21 H36 O3'
_chemical_formula_sum     'C21 H36 O3'
_chemical_formula_iupac     'C21 H36 O3'
_chemical_formula_weight     336.50
_chemical_melting_point     ?
_shelx_space_group_comment
;
The symmetry employed for this shelxl refinement is uniquely defined
by the following loop, which should always be used as a source of
symmetry information in preference to the above space-group names.
They are only intended as comments.
;
_space_group_crystal_system     monoclinic
_space_group_name_H-M_alt     'P 21'
_space_group_name_Hall     'P 2yb'
loop_
    _space_group_symop_operation_xyz
    'x, y, z'
    '-x, y+1/2, -z'
_cell_length_a     9.4601(3)
_cell_length_b     6.3779(2)
_cell_length_c     16.7425(4)
_cell_angle_alpha     90
_cell_angle_beta     104.1960(10)
_cell_angle_gamma     90
_cell_volume     979.32(5)
_cell_formula_units_Z     2
_cell_measurement_reflns_used     9988
_cell_measurement_theta_min     2.4250
_cell_measurement_theta_max     28.6427
_cell_measurement_temperature     296(2)
_exptl_crystal_description     block
_exptl_crystal_colour     colourless
_exptl_crystal_size_max     0.253
_exptl_crystal_size_mid     0.115
_exptl_crystal_size_min     0.103
_exptl_crystal_density_diffrn     1.141
_exptl_crystal_density_meas     ?
_exptl_crystal_density_method     'not measured'
_exptl_crystal_F_000     372
_exptl_absorpt_coefficient_mu     0.577
_exptl_absorpt_correction_type     multi-scan
_exptl_absorpt_process_details
;
<i>SADABS</i> (Bruker, 2016)
;
_shelx_estimated_absorpt_T_min     0.868
_shelx_estimated_absorpt_T_max     0.943
_exptl_absorpt_correction_T_min     0.662
_exptl_absorpt_correction_T_max     0.753
_diffrn_ambient_temperature     296(2)
_diffrn_radiation_type     CuK\a
_diffrn_radiation_wavelength     1.54178
_diffrn_measurement_device_type     'Bruker SMART APEX CCD'
_diffrn_measurement_method     '\f and \w scans'
_diffrn_detector_area_resol_mean     8.3333
_diffrn_reflns_number     13069
_diffrn_reflns_av_R_equivalents     0.0360
_diffrn_reflns_theta_min     2.722
_diffrn_reflns_theta_max     71.005
_diffrn_reflns_theta_full     67.679
_diffrn_measured_fraction_theta_max     0.989
_diffrn_measured_fraction_theta_full     0.998
_diffrn_reflns_limit_h_min     -11
_diffrn_reflns_limit_h_max     11
_diffrn_reflns_limit_k_min     -7
_diffrn_reflns_limit_k_max     7
_diffrn_reflns_limit_l_min     -20
_diffrn_reflns_limit_l_max     20
_refine_special_details     ?
_reflns_number_total     3679
_reflns_number_gt     3594
_reflns_threshold_expression     'I > 2\s(I)'
_refine_ls_structure_factor_coef     Fsqd
_refine_ls_matrix_type     full
_refine_ls_R_factor_all     0.0335
_refine_ls_R_factor_gt     0.0330
_refine_ls_wR_factor_gt     0.0961
_refine_ls_wR_factor_ref     0.0965
_refine_ls_goodness_of_fit_ref     1.047
_refine_ls_restrained_S_all     1.047
_refine_ls_number_reflns     3679
_refine_ls_number_parameters     222
_refine_ls_number_restraints     1
_refine_ls_hydrogen_treatment     mixed
_refine_ls_weighting_scheme     calc
_refine_ls_weighting_details
              'w=1/[\s^2^(Fo^2^)+(0.0549P)^2^+0.0933P] where P=(Fo^2^+2Fc^2^)/3'
_atom_sites_solution_hydrogens     geom
_atom_sites_solution_primary     direct
_atom_sites_solution_secondary     difmap
_refine_ls_shift/su_max     0.000
_refine_ls_shift/su_mean     0.000
_refine_diff_density_max     0.139
_refine_diff_density_min     -0.137
_refine_ls_extinction_method
;
SHELXL-2014/7 (Sheldrick 2015b)
;
_refine_ls_extinction_coef     0.0034(10)
_refine_ls_extinction_expression
                                  'Fc^*^=kFc[1+0.001xFc^2^\l^3^/sin(2\q)]^-1/4^'
_refine_ls_abs_structure_details
;
Flack <i>x</i> determined using 1566 quotients
[(<i>I</i>^+^)-(<i>I</i>^-^)]/[(<i>I</i>^+^)+(<i>I</i>^-^)]
(Parsons et al., 2013)
;
_refine_ls_abs_structure_Flack     -0.07(7)
loop_
    _atom_type_symbol
    _atom_type_description
    _atom_type_scat_dispersion_real
    _atom_type_scat_dispersion_imag
    _atom_type_scat_source
    'C' 'C' 0.0181 0.0091
                         'International Tables Vol C Tables 4.2.6.8 and 6.1.1.4'
    'H' 'H' 0.0000 0.0000
                         'International Tables Vol C Tables 4.2.6.8 and 6.1.1.4'
    'O' 'O' 0.0492 0.0322
                         'International Tables Vol C Tables 4.2.6.8 and 6.1.1.4'
_computing_data_collection
;
<i>APEX3</i> (Bruker, 2016)
;
_computing_cell_refinement
;
<i>SAINT</i> (Bruker, 2016)
;
_computing_data_reduction
;
<i>SAINT</i> (Bruker, 2016)
;
_computing_structure_solution
;
<i>SHELXT</i> (Sheldrick, 2015a)
;
_computing_structure_refinement
;
<i>SHELXL-2014/7</i> (Sheldrick, 2015b)
;
_computing_molecular_graphics
;
ORTEP3 for Windows (Farrugia, 2012)
;
_computing_publication_material
;
<i>SHELXL-2014/7</i> (Sheldrick, 2015b)
;
loop_
    _atom_site_type_symbol
    _atom_site_label
    _atom_site_fract_x
    _atom_site_fract_y
    _atom_site_fract_z
    _atom_site_U_iso_or_equiv
    _atom_site_adp_type
    _atom_site_calc_flag
    _atom_site_occupancy
    _atom_site_disorder_assembly
    _atom_site_disorder_group
    O O1 0.9190(2) 0.6570(3) 0.46585(10) 0.0761(5) Uani d 1 . .
    O O2 0.41676(15) 0.5028(2) 0.80627(9) 0.0555(4) Uani d 1 . .
    O O3 0.44001(17) 0.3383(4) 0.97018(11) 0.0768(5) Uani d 1 . .
    H H3O 0.480163 0.453143 0.975052 0.115 Uiso calc 1 . .
    C C1 0.9416(2) 0.6116(3) 0.53792(13) 0.0552(5) Uani d 1 . .
    C C2 1.0862(2) 0.6426(4) 0.59799(15) 0.0651(6) Uani d 1 . .
    H H2A 1.147857 0.727399 0.572289 0.078 Uiso calc 1 . .
    H H2B 1.133002 0.507331 0.611064 0.078 Uiso calc 1 . .
    C C3 1.0739(2) 0.7482(4) 0.67748(15) 0.0630(6) Uani d 1 . .
    H H3A 1.054571 0.896302 0.667028 0.076 Uiso calc 1 . .
    H H3B 1.166385 0.735483 0.717955 0.076 Uiso calc 1 . .
    C C4 0.9536(2) 0.6548(4) 0.71321(12) 0.0523(4) Uani d 1 . .
    H H4A 0.981399 0.514090 0.732883 0.063 Uiso calc 1 . .
    H H4B 0.943984 0.738532 0.759957 0.063 Uiso calc 1 . .
    C C5 0.80678(19) 0.6465(3) 0.65022(10) 0.0412(4) Uani d 1 . .
    C C6 0.82896(19) 0.5162(3) 0.57614(11) 0.0456(4) Uani d 1 . .
    H H6 0.868329 0.380487 0.598623 0.055 Uiso calc 1 . .
    C C7 0.6765(2) 0.4733(4) 0.52444(13) 0.0626(6) Uani d 1 . .
    H H7A 0.673148 0.343325 0.493967 0.075 Uiso calc 1 . .
    H H7B 0.642601 0.586840 0.485945 0.075 Uiso calc 1 . .
    C C8 0.5838(2) 0.4576(4) 0.58867(12) 0.0562(5) Uani d 1 . .
    H H8A 0.502692 0.554932 0.575205 0.067 Uiso calc 1 . .
    H H8B 0.545476 0.316752 0.589496 0.067 Uiso calc 1 . .
    C C9 0.68560(18) 0.5124(3) 0.67337(10) 0.0422(4) Uani d 1 . .
    H H9 0.731850 0.380868 0.696278 0.051 Uiso calc 1 . .
    C C10 0.7521(3) 0.8691(3) 0.62341(14) 0.0589(5) Uani d 1 . .
    H H10A 0.653632 0.862000 0.590462 0.088 Uiso calc 1 . .
    H H10B 0.813277 0.930699 0.591728 0.088 Uiso calc 1 . .
    H H10C 0.755209 0.953355 0.671323 0.088 Uiso calc 1 . .
    C C11 0.6037(2) 0.5963(3) 0.73561(12) 0.0474(4) Uani d 1 . .
    H H11 0.553105 0.724547 0.712223 0.057 Uiso calc 1 . .
    C C12 0.7015(3) 0.6528(5) 0.81908(14) 0.0695(6) Uani d 1 . .
    H H12A 0.766322 0.538155 0.839097 0.104 Uiso calc 1 . .
    H H12B 0.642665 0.680515 0.857150 0.104 Uiso calc 1 . .
    H H12C 0.757405 0.775343 0.813787 0.104 Uiso calc 1 . .
    C C13 0.4871(2) 0.4371(3) 0.74389(13) 0.0500(4) Uani d 1 . .
    H H13 0.413816 0.429521 0.691234 0.060 Uiso calc 1 . .
    C C14 0.5382(3) 0.2155(4) 0.77004(18) 0.0672(6) Uani d 1 . .
    H H14A 0.633369 0.217278 0.808473 0.081 Uiso calc 1 . .
    H H14B 0.543273 0.130859 0.722683 0.081 Uiso calc 1 . .
    C C15 0.4227(3) 0.1314(4) 0.81102(19) 0.0726(7) Uani d 1 . .
    H H15A 0.467379 0.066789 0.863599 0.087 Uiso calc 1 . .
    H H15B 0.361078 0.028941 0.776109 0.087 Uiso calc 1 . .
    C C16 0.3342(2) 0.3267(3) 0.82279(13) 0.0532(5) Uani d 1 . .
    H H16 0.240605 0.323844 0.781623 0.064 Uiso calc 1 . .
    C C17 0.0673(3) 0.1360(5) 0.86855(17) 0.0792(8) Uani d 1 . .
    H H17A 0.077247 0.115555 0.813379 0.119 Uiso calc 1 . .
    H H17B 0.009832 0.259036 0.870492 0.119 Uiso calc 1 . .
    H H17C 0.020167 0.016174 0.885197 0.119 Uiso calc 1 . .
    C C18 0.2170(3) 0.1631(4) 0.92637(15) 0.0613(5) Uani d 1 . .
    H H18A 0.272883 0.036389 0.924591 0.074 Uiso calc 1 . .
    H H18B 0.205358 0.177567 0.982067 0.074 Uiso calc 1 . .
    C C19 0.3051(2) 0.3499(3) 0.90802(13) 0.0506(4) Uani d 1 . .
    C C20 0.2324(2) 0.5598(3) 0.91465(13) 0.0543(5) Uani d 1 . .
    H H20A 0.298507 0.670669 0.907616 0.065 Uiso calc 1 . .
    H H20B 0.145850 0.570583 0.869632 0.065 Uiso calc 1 . .
    C C21 0.1888(3) 0.5971(5) 0.99509(15) 0.0750(7) Uani d 1 . .
    H H21A 0.153005 0.737676 0.995988 0.113 Uiso calc 1 . .
    H H21B 0.272144 0.577529 1.040541 0.113 Uiso calc 1 . .
    H H21C 0.113814 0.499588 0.999528 0.113 Uiso calc 1 . .
loop_
    _atom_site_aniso_label
    _atom_site_aniso_U_11
    _atom_site_aniso_U_22
    _atom_site_aniso_U_33
    _atom_site_aniso_U_12
    _atom_site_aniso_U_13
    _atom_site_aniso_U_23
    O1 0.1052(13) 0.0728(11) 0.0592(9) -0.0108(10) 0.0371(9) 0.0039(8)
    O2 0.0597(8) 0.0400(7) 0.0789(9) 0.0002(6) 0.0399(7) -0.0013(6)
    O3 0.0565(8) 0.0872(12) 0.0808(11) 0.0013(9) 0.0058(8) 0.0121(10)
    C1 0.0704(12) 0.0458(10) 0.0583(11) 0.0007(9) 0.0326(10) -0.0009(9)
    C2 0.0582(11) 0.0691(14) 0.0773(14) -0.0098(11) 0.0346(11) 0.0008(12)
    C3 0.0544(11) 0.0678(14) 0.0690(13) -0.0168(10) 0.0191(10) -0.0012(10)
    C4 0.0473(9) 0.0599(11) 0.0501(9) -0.0094(9) 0.0129(8) -0.0010(9)
    C5 0.0460(8) 0.0364(9) 0.0433(8) 0.0003(7) 0.0150(7) 0.0002(7)
    C6 0.0499(9) 0.0429(9) 0.0469(9) 0.0016(8) 0.0177(7) -0.0020(8)
    C7 0.0580(11) 0.0794(16) 0.0504(10) -0.0021(11) 0.0133(9) -0.0143(10)
    C8 0.0446(9) 0.0656(13) 0.0573(11) -0.0028(9) 0.0106(8) -0.0132(10)
    C9 0.0417(8) 0.0392(9) 0.0475(9) -0.0008(7) 0.0142(7) -0.0020(7)
    C10 0.0729(13) 0.0402(10) 0.0700(13) 0.0075(9) 0.0299(11) 0.0051(9)
    C11 0.0493(9) 0.0417(9) 0.0565(10) -0.0005(7) 0.0228(8) -0.0038(8)
    C12 0.0716(13) 0.0848(17) 0.0594(12) -0.0226(13) 0.0300(10) -0.0189(12)
    C13 0.0483(9) 0.0452(10) 0.0623(11) -0.0007(8) 0.0244(8) -0.0052(8)
    C14 0.0746(14) 0.0435(11) 0.0989(18) 0.0047(10) 0.0503(14) 0.0000(11)
    C15 0.0794(15) 0.0432(11) 0.1116(19) -0.0006(11) 0.0550(15) -0.0024(12)
    C16 0.0538(10) 0.0430(10) 0.0695(12) -0.0031(9) 0.0277(9) -0.0007(9)
    C17 0.0825(16) 0.0829(18) 0.0812(15) -0.0360(14) 0.0372(13) -0.0116(14)
    C18 0.0705(13) 0.0470(11) 0.0751(13) -0.0012(10) 0.0345(11) 0.0064(10)
    C19 0.0470(9) 0.0462(10) 0.0603(11) 0.0007(8) 0.0165(8) 0.0039(8)
    C20 0.0638(11) 0.0476(10) 0.0560(11) 0.0007(9) 0.0233(9) 0.0001(8)
    C21 0.1001(18) 0.0679(15) 0.0673(14) 0.0002(13) 0.0401(14) -0.0036(12)
_geom_special_details
;
 All esds (except the esd in the dihedral angle between two l.s. planes)
 are estimated using the full covariance matrix.  The cell esds are taken
 into account individually in the estimation of esds in distances, angles
 and torsion angles; correlations between esds in cell parameters are only
 used when they are defined by crystal symmetry.  An approximate (isotropic)
 treatment of cell esds is used for estimating esds involving l.s. planes.
;
loop_
    _geom_bond_atom_site_label_1
    _geom_bond_atom_site_label_2
    _geom_bond_site_symmetry_2
    _geom_bond_distance
    _geom_bond_publ_flag
    O1 C1 . 1.208(3) ?
    O2 C13 . 1.432(2) ?
    O2 C16 . 1.433(2) ?
    O3 C19 . 1.437(2) ?
    O3 H3O . 0.8200 ?
    C1 C2 . 1.499(3) ?
    C1 C6 . 1.500(3) ?
    C2 C3 . 1.521(3) ?
    C2 H2A . 0.9700 ?
    C2 H2B . 0.9700 ?
    C3 C4 . 1.530(3) ?
    C3 H3A . 0.9700 ?
    C3 H3B . 0.9700 ?
    C4 C5 . 1.525(2) ?
    C4 H4A . 0.9700 ?
    C4 H4B . 0.9700 ?
    C5 C10 . 1.540(3) ?
    C5 C6 . 1.549(2) ?
    C5 C9 . 1.553(2) ?
    C6 C7 . 1.514(3) ?
    C6 H6 . 0.9800 ?
    C7 C8 . 1.548(3) ?
    C7 H7A . 0.9700 ?
    C7 H7B . 0.9700 ?
    C8 C9 . 1.546(3) ?
    C8 H8A . 0.9700 ?
    C8 H8B . 0.9700 ?
    C9 C11 . 1.539(2) ?
    C9 H9 . 0.9800 ?
    C10 H10A . 0.9600 ?
    C10 H10B . 0.9600 ?
    C10 H10C . 0.9600 ?
    C11 C12 . 1.518(3) ?
    C11 C13 . 1.531(3) ?
    C11 H11 . 0.9800 ?
    C12 H12A . 0.9600 ?
    C12 H12B . 0.9600 ?
    C12 H12C . 0.9600 ?
    C13 C14 . 1.523(3) ?
    C13 H13 . 0.9800 ?
    C14 C15 . 1.523(3) ?
    C14 H14A . 0.9700 ?
    C14 H14B . 0.9700 ?
    C15 C16 . 1.540(3) ?
    C15 H15A . 0.9700 ?
    C15 H15B . 0.9700 ?
    C16 C19 . 1.525(3) ?
    C16 H16 . 0.9800 ?
    C17 C18 . 1.517(4) ?
    C17 H17A . 0.9600 ?
    C17 H17B . 0.9600 ?
    C17 H17C . 0.9600 ?
    C18 C19 . 1.527(3) ?
    C18 H18A . 0.9700 ?
    C18 H18B . 0.9700 ?
    C19 C20 . 1.521(3) ?
    C20 C21 . 1.521(3) ?
    C20 H20A . 0.9700 ?
    C20 H20B . 0.9700 ?
    C21 H21A . 0.9600 ?
    C21 H21B . 0.9600 ?
    C21 H21C . 0.9600 ?
loop_
    _geom_angle_atom_site_label_1
    _geom_angle_atom_site_label_2
    _geom_angle_atom_site_label_3
    _geom_angle_site_symmetry_1
    _geom_angle_site_symmetry_3
    _geom_angle
    _geom_angle_publ_flag
    C13 O2 C16 . . 106.49(15) ?
    C19 O3 H3O . . 109.5 ?
    O1 C1 C2 . . 123.2(2) ?
    O1 C1 C6 . . 123.6(2) ?
    C2 C1 C6 . . 113.21(17) ?
    C1 C2 C3 . . 113.09(18) ?
    C1 C2 H2A . . 109.0 ?
    C3 C2 H2A . . 109.0 ?
    C1 C2 H2B . . 109.0 ?
    C3 C2 H2B . . 109.0 ?
    H2A C2 H2B . . 107.8 ?
    C2 C3 C4 . . 113.19(18) ?
    C2 C3 H3A . . 108.9 ?
    C4 C3 H3A . . 108.9 ?
    C2 C3 H3B . . 108.9 ?
    C4 C3 H3B . . 108.9 ?
    H3A C3 H3B . . 107.8 ?
    C5 C4 C3 . . 112.45(16) ?
    C5 C4 H4A . . 109.1 ?
    C3 C4 H4A . . 109.1 ?
    C5 C4 H4B . . 109.1 ?
    C3 C4 H4B . . 109.1 ?
    H4A C4 H4B . . 107.8 ?
    C4 C5 C10 . . 110.68(17) ?
    C4 C5 C6 . . 107.05(14) ?
    C10 C5 C6 . . 111.29(15) ?
    C4 C5 C9 . . 116.71(14) ?
    C10 C5 C9 . . 111.36(15) ?
    C6 C5 C9 . . 99.07(14) ?
    C1 C6 C7 . . 120.41(17) ?
    C1 C6 C5 . . 111.94(16) ?
    C7 C6 C5 . . 104.92(15) ?
    C1 C6 H6 . . 106.2 ?
    C7 C6 H6 . . 106.2 ?
    C5 C6 H6 . . 106.2 ?
    C6 C7 C8 . . 103.70(16) ?
    C6 C7 H7A . . 111.0 ?
    C8 C7 H7A . . 111.0 ?
    C6 C7 H7B . . 111.0 ?
    C8 C7 H7B . . 111.0 ?
    H7A C7 H7B . . 109.0 ?
    C9 C8 C7 . . 106.92(16) ?
    C9 C8 H8A . . 110.3 ?
    C7 C8 H8A . . 110.3 ?
    C9 C8 H8B . . 110.3 ?
    C7 C8 H8B . . 110.3 ?
    H8A C8 H8B . . 108.6 ?
    C11 C9 C8 . . 113.34(14) ?
    C11 C9 C5 . . 120.18(15) ?
    C8 C9 C5 . . 103.14(14) ?
    C11 C9 H9 . . 106.4 ?
    C8 C9 H9 . . 106.4 ?
    C5 C9 H9 . . 106.4 ?
    C5 C10 H10A . . 109.5 ?
    C5 C10 H10B . . 109.5 ?
    H10A C10 H10B . . 109.5 ?
    C5 C10 H10C . . 109.5 ?
    H10A C10 H10C . . 109.5 ?
    H10B C10 H10C . . 109.5 ?
    C12 C11 C13 . . 111.35(17) ?
    C12 C11 C9 . . 114.32(16) ?
    C13 C11 C9 . . 108.95(15) ?
    C12 C11 H11 . . 107.3 ?
    C13 C11 H11 . . 107.3 ?
    C9 C11 H11 . . 107.3 ?
    C11 C12 H12A . . 109.5 ?
    C11 C12 H12B . . 109.5 ?
    H12A C12 H12B . . 109.5 ?
    C11 C12 H12C . . 109.5 ?
    H12A C12 H12C . . 109.5 ?
    H12B C12 H12C . . 109.5 ?
    O2 C13 C14 . . 103.51(17) ?
    O2 C13 C11 . . 110.25(15) ?
    C14 C13 C11 . . 117.17(17) ?
    O2 C13 H13 . . 108.5 ?
    C14 C13 H13 . . 108.5 ?
    C11 C13 H13 . . 108.5 ?
    C13 C14 C15 . . 104.13(17) ?
    C13 C14 H14A . . 110.9 ?
    C15 C14 H14A . . 110.9 ?
    C13 C14 H14B . . 110.9 ?
    C15 C14 H14B . . 110.9 ?
    H14A C14 H14B . . 108.9 ?
    C14 C15 C16 . . 104.18(18) ?
    C14 C15 H15A . . 110.9 ?
    C16 C15 H15A . . 110.9 ?
    C14 C15 H15B . . 110.9 ?
    C16 C15 H15B . . 110.9 ?
    H15A C15 H15B . . 108.9 ?
    O2 C16 C19 . . 109.67(16) ?
    O2 C16 C15 . . 105.70(15) ?
    C19 C16 C15 . . 115.24(19) ?
    O2 C16 H16 . . 108.7 ?
    C19 C16 H16 . . 108.7 ?
    C15 C16 H16 . . 108.7 ?
    C18 C17 H17A . . 109.5 ?
    C18 C17 H17B . . 109.5 ?
    H17A C17 H17B . . 109.5 ?
    C18 C17 H17C . . 109.5 ?
    H17A C17 H17C . . 109.5 ?
    H17B C17 H17C . . 109.5 ?
    C17 C18 C19 . . 115.5(2) ?
    C17 C18 H18A . . 108.4 ?
    C19 C18 H18A . . 108.4 ?
    C17 C18 H18B . . 108.4 ?
    C19 C18 H18B . . 108.4 ?
    H18A C18 H18B . . 107.5 ?
    O3 C19 C20 . . 109.23(18) ?
    O3 C19 C16 . . 109.91(16) ?
    C20 C19 C16 . . 110.00(16) ?
    O3 C19 C18 . . 104.20(17) ?
    C20 C19 C18 . . 113.14(16) ?
    C16 C19 C18 . . 110.19(17) ?
    C21 C20 C19 . . 115.33(19) ?
    C21 C20 H20A . . 108.4 ?
    C19 C20 H20A . . 108.4 ?
    C21 C20 H20B . . 108.4 ?
    C19 C20 H20B . . 108.4 ?
    H20A C20 H20B . . 107.5 ?
    C20 C21 H21A . . 109.5 ?
    C20 C21 H21B . . 109.5 ?
    H21A C21 H21B . . 109.5 ?
    C20 C21 H21C . . 109.5 ?
    H21A C21 H21C . . 109.5 ?
    H21B C21 H21C . . 109.5 ?
loop_
    _geom_hbond_atom_site_label_D
    _geom_hbond_atom_site_label_H
    _geom_hbond_atom_site_label_A
    _geom_hbond_site_symmetry_A
    _geom_hbond_distance_DH
    _geom_hbond_distance_HA
    _geom_hbond_distance_DA
    _geom_hbond_angle_DHA
    O3 H3O O3 2_657 0.82 2.67 3.4495(9) 161
    C2 H2B O1 2_746 0.97 2.57 3.273(3) 130
_shelx_hkl_file
;
  -1   0   0  287.97   10.90
   1   0   0  292.17   11.00
   1   0   0  278.87   11.20
  -1   0   0  299.57   11.60
  -1   0   0  274.77   10.50
   2   0   0   16.20    0.80
  -2   0   0   15.00    0.60
  -2   0   0   15.00    0.90
  -2   0   0   13.70    0.60
  -2   0   0   15.10    0.80
   2   0   0   14.20    0.90
   3   0   0    2.40    0.40
  -3   0   0    2.80    0.20
  -3   0   0    1.90    0.10
  -4   0   0    1.50    0.20
  -4   0   0    1.50    0.10
  -4   0   0    1.60    0.50
   4   0   0    1.70    0.40
  -5   0   0    1.60    0.20
  -5   0   0    1.50    0.20
   5   0   0    1.40    0.40
  -5   0   0    1.50    0.50
   6   0   0  123.59    4.60
   6   0   0  125.79    4.70
   6   0   0  130.29    4.80
   6   0   0  119.59    5.50
  -6   0   0  118.09    6.00
   6   0   0  128.29    4.70
  -6   0   0  128.89    5.00
  -6   0   0  134.39    4.80
   7   0   0   13.20    0.60
  -7   0   0   12.90    0.90
  -7   0   0   13.70    0.70
   7   0   0   11.90    0.60
   7   0   0   13.30    0.60
   7   0   0   14.10    0.70
   7   0   0   12.70    0.50
   8   0   0  243.88    8.90
   8   0   0  251.47    8.90
   8   0   0  249.48    9.20
   8   0   0  254.47    8.90
  -8   0   0  231.78    9.50
  -8   0   0  229.98    9.20
   9   0   0    0.10    0.10
   9   0   0    0.10    0.10
  -9   0   0    0.00    0.20
   9   0   0    0.10    0.10
   9   0   0    0.10    0.20
  10   0   0    5.00    0.30
  10   0   0    4.80    0.40
  10   0   0    5.50    0.30
  11   0   0   12.30    0.50
 -11   0   0   13.00    0.50
   0  -1   0    0.10    0.10
   0  -1   0    0.00    0.10
   0  -1   0    0.10    0.10
   0   1   0    0.00    0.10
   0   1   0    0.00    0.10
   0   1   0    0.00    0.10
   0   1   0    0.10    0.10
   1  -1   0 2254.97  111.49
   1  -1   0 2163.38   93.59
  -1  -1   0 2254.17   91.49
   1  -1   0 2196.58  128.79
   1  -1   0 2295.47  154.38
  -1  -1   0 2075.49   89.49
  -1  -1   0 2340.47  103.09
  -1  -1   0 2110.99  109.29
   1   1   0 2326.07   99.99
   1   1   0 2220.98   95.99
   1   1   0 2239.68   96.29
  -1   1   0 2221.38  114.09
  -1   1   0 1966.10   80.99
  -1   1   0 2331.17  101.89
   2  -1   0  248.18    9.10
  -2  -1   0  249.08    9.60
  -2  -1   0  230.08    8.70
   2  -1   0  247.78    9.20
   2  -1   0  224.48    8.70
  -2  -1   0  221.68    8.70
  -2  -1   0  238.48    9.00
   2  -1   0  230.18    9.40
  -2  -1   0  243.08    8.70
  -2   1   0  229.28    8.80
   2   1   0  229.58    8.70
   2   1   0  240.98    8.60
  -2   1   0  235.08    8.60
  -2   1   0  219.88    8.50
  -2   1   0  217.68    8.40
  -3  -1   0  186.98    7.00
  -3  -1   0  181.18    6.50
   3  -1   0  176.18    6.60
  -3  -1   0  164.38    6.50
  -3  -1   0  190.08    6.50
   3  -1   0  166.08    6.60
  -3   1   0  184.68    6.80
  -3   1   0  187.68    6.80
  -3   1   0  171.58    6.70
  -3   1   0  185.68    7.60
   3   1   0  182.48    6.90
  -4  -1   0  396.16   15.90
   4  -1   0  393.86   15.30
  -4  -1   0  412.26   14.70
  -4  -1   0  399.36   14.70
   4   1   0  407.96   14.60
  -4   1   0  382.96   14.40
  -4   1   0  376.96   14.30
  -5  -1   0  121.59    4.50
   5  -1   0  114.29    5.30
  -5  -1   0  123.09    4.40
  -5  -1   0  118.59    5.30
  -5   1   0  114.99    4.50
  -5   1   0  115.69    4.30
   5   1   0  117.79    4.80
  -5   1   0  106.69    5.60
  -6  -1   0   69.19    2.50
   6  -1   0   63.39    2.40
   6  -1   0   65.09    2.40
   6  -1   0   63.89    2.40
  -6  -1   0   60.99    3.40
  -6  -1   0   69.59    2.60
   6  -1   0   61.69    2.60
   6  -1   0   61.99    2.40
   6  -1   0   59.79    3.40
   6   1   0   63.89    3.10
   6   1   0   65.69    2.50
  -6   1   0   65.69    2.90
   6   1   0   64.19    2.40
  -6   1   0   68.59    2.70
   6   1   0   68.19    2.60
  -6   1   0   59.29    3.90
   6   1   0   66.89    2.50
   7  -1   0   56.29    2.20
  -7  -1   0   59.19    2.30
   7  -1   0   58.39    2.20
   7  -1   0   57.69    2.10
  -7  -1   0   59.19    2.50
   7  -1   0   56.79    2.20
   7  -1   0   57.29    2.40
   7   1   0   59.09    2.20
   7   1   0   60.09    2.40
  -7   1   0   56.89    2.50
   7   1   0   53.09    2.10
   7   1   0   58.39    2.20
  -7   1   0   57.89    2.80
   8  -1   0   26.50    1.00
  -8  -1   0   25.40    1.50
   8  -1   0   26.10    1.30
  -8  -1   0   27.90    1.20
   8  -1   0   27.40    1.10
   8  -1   0   25.80    1.10
   8  -1   0   26.60    1.10
  -8   1   0   29.50    1.80
   8   1   0   26.60    1.10
   8   1   0   27.80    1.30
   8   1   0   27.80    1.10
   8   1   0   27.90    1.10
   9  -1   0   18.90    1.00
   9  -1   0   19.50    0.80
   9  -1   0   20.50    0.80
   9  -1   0   18.60    0.80
   9   1   0   20.60    0.80
   9   1   0   20.70    0.80
   9   1   0   19.80    0.80
   9   1   0   19.30    1.00
  10  -1   0    4.00    0.20
  10   1   0    3.50    0.20
 -10   1   0    4.10    0.20
  10   1   0    4.00    0.20
  10   1   0    4.00    0.20
  10   1   0    3.80    0.30
 -11  -1   0    0.20    0.10
  11  -1   0    0.20    0.10
 -11   1   0    0.20    0.10
  11   1   0    0.20    0.10
   0  -2   0 2395.96   90.29
   0  -2   0 2401.46   89.79
   0  -2   0 2477.35  104.19
   0  -2   0 2411.86   99.49
   0   2   0 2557.34   94.79
   0   2   0 2570.64   94.19
   0   2   0 2418.66  144.99
  -1  -2   0 2023.40   78.99
  -1  -2   0 2065.79   76.39
   1  -2   0 2008.60   74.69
   1  -2   0 2150.58   95.89
   1  -2   0 2072.89   76.89
   1  -2   0 2065.59   76.39
  -1  -2   0 1850.31   86.39
  -1  -2   0 2037.50   74.79
  -1  -2   0 2119.79   87.89
  -1   2   0 2056.29   75.89
  -1   2   0 2002.10   77.59
  -1   2   0 2052.19   80.99
   1   2   0 2041.20   95.79
   1   2   0 1990.80   75.59
   1   2   0 1989.40   74.39
   2  -2   0  158.58    6.20
   2  -2   0  168.28    6.10
  -2  -2   0  156.58    6.20
   2  -2   0  158.38    6.00
  -2  -2   0  170.88    6.00
  -2  -2   0  165.28    6.20
  -2  -2   0  153.18    6.00
   2  -2   0  162.68    6.50
  -2   2   0  159.28    6.60
  -2   2   0  160.58    6.00
   2   2   0  157.48    5.80
  -2   2   0  150.98    6.30
  -2   2   0  145.89    5.90
   3  -2   0   40.90    1.70
  -3  -2   0   43.60    1.60
  -3  -2   0   45.60    1.60
  -3  -2   0   45.10    1.80
   3  -2   0   41.90    2.20
  -3  -2   0   38.60    1.70
   3  -2   0   38.00    1.60
   3  -2   0   41.60    1.90
  -3  -2   0   42.10    1.80
  -3   2   0   38.60    1.80
   3   2   0   43.10    1.70
  -3   2   0   41.70    1.80
  -3   2   0   36.80    1.80
   3   2   0   45.10    1.70
  -3   2   0   39.20    2.50
  -4  -2   0   47.70    1.80
  -4  -2   0   49.60    1.80
   4  -2   0   44.60    2.60
  -4  -2   0   47.30    2.20
  -4   2   0   44.00    2.10
  -4   2   0   46.90    3.00
  -4   2   0   41.60    1.90
   4   2   0   46.70    2.00
  -4   2   0   44.90    2.00
  -5  -2   0  112.39    4.10
   5  -2   0  101.79    4.00
  -5  -2   0  102.79    4.50
  -5  -2   0  114.09    4.00
   5   2   0  113.49    4.00
   5   2   0  104.89    4.30
   5   2   0  102.99    3.90
   5   2   0  101.69    3.90
   6  -2   0   63.69    2.50
  -6  -2   0   68.39    2.70
  -6  -2   0   69.39    2.60
   6  -2   0   68.39    2.50
   6   2   0   63.59    2.50
   6   2   0   67.79    2.50
   6   2   0   66.89    2.50
   6   2   0   70.19    2.70
   7  -2   0   93.09    3.40
  -7  -2   0   92.49    3.50
  -7  -2   0   90.29    3.70
   7  -2   0   92.79    3.40
  -7   2   0   90.39    3.40
   7   2   0   88.99    3.40
   7   2   0   95.09    3.60
   7   2   0   89.89    3.40
   7   2   0   95.89    3.40
   8  -2   0   19.20    0.80
  -8  -2   0   18.60    0.90
   8  -2   0   19.50    0.80
   8   2   0   19.30    0.80
   8   2   0   18.30    0.80
  -8   2   0   19.60    0.80
   8   2   0   19.80    0.80
   8   2   0   19.80    1.00
   9  -2   0   14.50    0.60
   9  -2   0   13.90    0.60
   9   2   0   14.10    0.60
   9   2   0   14.00    0.60
  -9   2   0   14.70    0.60
   9   2   0   14.00    0.60
   9   2   0   13.70    0.80
  10  -2   0    7.60    0.40
  10  -2   0    8.30    0.40
  10   2   0    8.00    0.40
  10   2   0    7.60    0.40
  10   2   0    7.50    0.50
  10   2   0    7.90    0.30
 -10   2   0    8.30    0.30
   0  -3   0    0.00    0.10
   0  -3   0    0.00    0.10
   0   3   0    0.00    0.10
  -1  -3   0  109.99    4.00
  -1  -3   0  104.59    3.90
   1  -3   0  106.49    4.10
   1  -3   0  103.69    4.00
   1   3   0   92.99    4.00
   1   3   0  101.79    3.80
  -1   3   0   95.89    4.10
  -2  -3   0  309.77   11.60
   2  -3   0  313.07   11.70
   2  -3   0  304.67   11.60
  -2  -3   0  335.37   11.80
   2   3   0  289.57   10.50
   2   3   0  284.27   10.80
  -2   3   0  273.37   10.80
   3  -3   0  270.77   10.10
   3  -3   0  270.07   10.20
  -3  -3   0  280.87   10.00
  -3  -3   0  288.37   10.10
  -3  -3   0  261.07   10.40
  -3   3   0  253.77    9.60
   3   3   0  235.58    9.40
   3   3   0  252.27    9.20
  -4  -3   0   29.00    1.10
  -4  -3   0   25.20    1.40
   4  -3   0   24.70    1.00
  -4  -3   0   27.30    1.10
   4   3   0   24.90    1.20
   4   3   0   26.50    1.10
  -4   3   0   23.70    0.90
   4   3   0   24.60    0.90
  -5  -3   0  131.69    5.00
  -5  -3   0  138.69    4.90
   5  -3   0  129.39    4.90
   5  -3   0  132.59    4.90
   5   3   0  131.29    4.80
  -5   3   0  123.19    4.60
   5   3   0  124.39    4.60
   5   3   0  124.19    4.60
   6  -3   0  107.59    4.30
  -6  -3   0  117.19    4.50
  -6  -3   0  120.79    4.40
   6  -3   0  121.89    4.30
   6   3   0  117.69    4.30
   6   3   0  119.69    4.40
  -6   3   0  107.09    4.20
   6   3   0  114.99    4.20
  -7  -3   0   21.00    0.90
   7  -3   0   20.40    0.90
   7  -3   0   21.60    0.90
  -7  -3   0   20.80    1.00
   7   3   0   22.10    1.10
   7   3   0   22.10    0.90
  -7   3   0   21.30    0.80
   7   3   0   21.70    0.80
   8  -3   0    5.70    0.30
  -8  -3   0    5.30    0.40
   8  -3   0    5.70    0.30
  -8   3   0    5.50    0.30
   8   3   0    5.80    0.30
   8   3   0    5.70    0.30
   8   3   0    5.10    0.40
   9  -3   0    0.10    0.10
   9  -3   0    0.10    0.10
   9   3   0    0.20    0.20
   9   3   0    0.10    0.10
   9   3   0    0.20    0.10
  -9   3   0    0.10    0.10
  10  -3   0    8.20    0.40
  10   3   0    8.90    0.30
  10   3   0    7.40    0.50
 -10   3   0    8.60    0.30
  10   3   0    8.00    0.40
   0  -4   0  243.58    9.10
   0  -4   0  245.48    9.00
   0   4   0  220.28    7.90
   0   4   0  212.78    7.90
   1  -4   0  105.69    4.20
  -1  -4   0  108.69    4.00
   1  -4   0  107.39    4.10
  -1  -4   0  106.29    4.10
  -1   4   0   98.39    3.40
   1   4   0   90.19    3.40
   1   4   0   92.69    3.40
  -1   4   0   93.19    3.40
  -1   4   0   92.19    3.40
   2  -4   0  104.19    4.00
  -2  -4   0  109.29    4.00
  -2  -4   0  107.09    4.10
   2  -4   0  105.19    4.20
   2  -4   0  109.09    4.10
  -2   4   0   99.69    3.50
   2   4   0   94.69    3.50
   2   4   0   94.69    3.50
  -2   4   0   96.09    3.50
  -2   4   0   92.29    3.50
   3  -4   0   22.70    1.00
  -3  -4   0   26.50    1.00
   3  -4   0   23.00    1.10
   3  -4   0   23.30    1.20
  -3  -4   0   26.50    1.10
   3   4   0   21.90    0.80
  -3   4   0   21.90    0.80
  -3   4   0   22.90    0.90
  -3   4   0   20.80    0.80
   3   4   0   22.80    0.80
   3   4   0   22.60    1.00
   4  -4   0   18.00    0.80
  -4  -4   0   19.70    0.90
  -4  -4   0   18.30    0.80
   4   4   0   18.60    0.90
  -4   4   0   17.60    0.70
   4   4   0   17.50    0.70
   5  -4   0    5.60    0.30
   5  -4   0    6.10    0.30
  -5  -4   0    5.70    0.30
  -5  -4   0    5.50    0.40
   5   4   0    5.40    0.30
   5   4   0    5.50    0.40
  -5   4   0    5.30    0.20
   6  -4   0   21.60    0.90
   6  -4   0   21.00    0.80
  -6  -4   0   20.60    0.90
   6   4   0   19.60    0.80
  -6   4   0   20.70    0.80
   6   4   0   21.00    1.00
   6   4   0   20.90    0.80
   7  -4   0   22.70    0.90
   7   4   0   22.30    1.00
   7   4   0   22.40    0.80
  -7   4   0   20.70    0.80
   7   4   0   21.10    0.90
   8  -4   0    0.60    0.10
  -8   4   0    0.60    0.10
   8   4   0    0.50    0.20
   8   4   0    0.60    0.10
   8   4   0    0.60    0.10
   9  -4   0    2.50    0.20
   9   4   0    2.10    0.20
   9   4   0    2.20    0.20
   9   4   0    2.40    0.10
  -9   4   0    2.10    0.10
   0  -5   0    0.90    0.20
   0   5   0   -0.10    0.10
   0   5   0    0.00    0.10
   0   5   0    0.00    0.10
   1  -5   0  238.48    8.90
   1  -5   0  231.08    9.00
  -1  -5   0  240.88    8.80
  -1  -5   0  240.18    8.90
  -1   5   0  236.18    8.50
  -1   5   0  228.08    8.50
   1   5   0  231.68    8.50
   1   5   0  230.48    8.50
   1   5   0  236.88    8.50
   2  -5   0   38.40    1.90
  -2  -5   0   40.30    1.70
   2  -5   0   40.50    1.70
  -2  -5   0   41.60    1.60
  -2   5   0   38.70    1.50
   2   5   0   39.90    1.50
  -2   5   0   39.40    1.50
  -2   5   0   40.80    1.50
   2   5   0   40.30    1.50
   3  -5   0  115.69    4.40
   3  -5   0  116.29    4.60
  -3  -5   0  119.79    4.60
  -3  -5   0  125.59    4.50
   3   5   0  116.59    4.10
   3   5   0  114.09    4.10
  -3   5   0  109.59    4.10
   3   5   0  108.69    4.30
  -3   5   0  113.09    4.10
  -4  -5   0    5.20    0.30
   4  -5   0    5.80    0.30
   4  -5   0    5.30    0.30
  -4  -5   0    5.30    0.40
   4   5   0    5.10    0.40
  -4   5   0    5.20    0.20
   4   5   0    4.90    0.20
   4   5   0    4.90    0.20
  -5  -5   0   51.99    2.10
   5  -5   0   52.99    2.00
   5  -5   0   53.89    2.00
   5   5   0   49.70    2.10
  -5   5   0   52.39    1.90
   5   5   0   52.19    1.90
   6  -5   0    6.20    0.30
   6  -5   0    6.40    0.30
   6   5   0    6.10    0.40
   6   5   0    6.00    0.30
  -6   5   0    6.40    0.30
   7  -5   0   11.30    0.50
   7   5   0   10.30    0.60
   7   5   0   11.00    0.40
  -7   5   0   10.80    0.40
   8  -5   0    1.30    0.10
   8   5   0    1.20    0.20
   8   5   0    1.20    0.10
  -8   5   0    1.20    0.10
   0  -6   0  108.09    4.20
   0   6   0  112.49    4.10
   0   6   0  110.79    4.10
  -1  -6   0    2.30    0.30
   1  -6   0    2.00    0.30
  -1   6   0    2.20    0.10
   1   6   0    2.50    0.10
  -1   6   0    2.40    0.10
   1   6   0    2.20    0.10
  -2  -6   0   38.40    1.60
   2  -6   0   40.50    1.50
   2  -6   0   36.40    1.60
   2   6   0   37.90    1.40
  -2   6   0   37.10    1.40
  -2   6   0   35.90    1.40
   2   6   0   36.60    1.40
   3  -6   0   12.80    0.50
  -3  -6   0   11.60    0.60
  -3   6   0   11.80    0.50
  -3   6   0   10.60    0.50
   3   6   0   11.20    0.50
   3   6   0   11.50    0.50
   4  -6   0    7.40    0.30
  -4   6   0    7.20    0.30
   4   6   0    6.60    0.30
   4   6   0    6.80    0.30
   5  -6   0    2.10    0.10
   5  -6   0    2.00    0.20
   5   6   0    2.10    0.10
  -5   6   0    2.10    0.10
   6  -6   0    4.60    0.20
   6  -6   0    4.80    0.20
   6   6   0    4.50    0.20
  -6   6   0    4.60    0.20
   7   6   0    3.40    0.10
   0  -7   0    0.00    0.10
   0   7   0    0.00    0.10
   0   7   0    0.10    0.10
   1  -7   0   11.70    0.50
   1   7   0   11.90    0.50
  -1   7   0   11.20    0.50
   1   7   0   11.50    0.50
  -1   7   0   11.50    0.50
   2  -7   0   13.70    0.50
  -2   7   0   12.80    0.50
   2   7   0   13.50    0.50
  -2   7   0   12.40    0.50
   2   7   0   12.40    0.50
   3  -7   0    2.90    0.10
  -3   7   0    2.80    0.10
   3   7   0    2.90    0.10
   4  -7   0    3.10    0.10
   4   7   0    3.30    0.20
  -4   7   0    3.20    0.10
  11   0  -1    3.50    0.20
  11   0  -1    4.00    0.40
  11   0  -1    3.30    0.20
 -11   0   1    3.90    0.20
  10   0  -1    0.60    0.20
  10   0  -1    0.70    0.10
  10   0  -1    0.60    0.10
   9   0  -1   32.80    1.50
   9   0  -1   34.30    1.30
   9   0  -1   34.50    1.30
   9   0  -1   32.50    1.30
  -9   0   1   30.80    1.60
  -8   0   1   39.20    1.70
   8   0  -1   39.20    1.70
   8   0  -1   37.10    1.50
   8   0  -1   35.60    1.50
   8   0  -1   37.90    1.40
   8   0  -1   40.10    1.50
  -8   0   1   36.10    2.00
   7   0  -1  108.39    4.00
   7   0  -1  102.59    4.00
   7   0  -1  105.49    3.90
   7   0  -1  107.29    4.00
  -7   0   1  105.49    4.40
  -7   0   1  112.19    4.20
   7   0  -1  110.29    4.20
   6   0  -1    0.90    0.50
  -6   0   1    1.00    0.60
   6   0  -1    1.30    0.10
  -6   0   1    1.10    0.30
   6   0  -1    1.10    0.10
   6   0  -1    1.10    0.20
  -6   0   1    1.00    0.20
   6   0  -1    1.10    0.10
   5   0  -1   39.30    2.10
  -5   0   1   38.90    2.50
  -5   0   1   41.70    1.60
  -5   0   1   41.60    1.70
  -4   0   1  217.38    8.00
   4   0  -1  223.18    8.50
  -4   0   1  214.78    8.00
  -4   0   1  213.58    8.80
  -3   0   1  855.21   34.20
  -3   0   1  925.11   34.60
  -3   0   1  970.60   37.60
   3   0  -1  999.20   36.00
  -2   0   1  538.45   21.80
   2   0  -1  599.44   30.10
  -2   0   1  638.34   24.00
   2   0  -1  590.24   22.90
  -2   0   1  613.94   22.10
  -2   0   1  607.24   30.60
  -2   0   1  602.24   22.50
   1   0  -1  937.51   46.90
  -1   0   1  817.02   35.00
   1   0  -1  827.32   41.00
  -1   0   1  813.52   40.30
   0   0   1   58.39    5.40
   0   0   1   61.69    5.00
   0   0   1   66.99    2.40
   0   0   1   60.29    2.30
   0   0  -1   67.09    5.00
   0   0  -1   60.69    2.40
   0   0  -1   61.39    5.20
  -1   0  -1 1609.84   84.29
  -1   0  -1 1499.05   63.99
   1   0   1 1692.33   82.79
  -1   0  -1 1431.56   64.29
   1   0   1 1739.63  104.89
   1   0   1 1579.24   66.89
  -2   0  -1   60.59    2.40
  -2   0  -1   55.49    2.30
  -2   0  -1   68.29    2.80
   2   0   1   67.89    2.60
  -2   0  -1   61.69    2.60
   2   0   1   63.99    2.80
  -3   0  -1  202.48    7.60
  -3   0  -1  201.28    7.70
   3   0   1  213.48    8.10
  -3   0  -1  217.28    8.30
  -4   0  -1  287.97   10.50
   4   0   1  283.17   11.00
  -4   0  -1  285.87   10.50
  -4   0  -1  281.97   11.30
   5   0   1  152.08    6.30
  -5   0  -1  144.79    6.70
  -5   0  -1  149.88    5.70
  -5   0  -1  157.28    5.60
  -6   0  -1    6.60    0.40
   6   0   1    6.20    0.30
   6   0   1    6.00    0.30
   6   0   1    6.30    0.40
  -6   0  -1    5.80    1.00
   6   0   1    6.40    0.30
   6   0   1    5.50    0.80
  -6   0  -1    6.60    0.50
   7   0   1    0.30    0.10
  -7   0  -1    0.40    0.20
   7   0   1    0.60    0.20
   7   0   1    0.40    0.10
   7   0   1    0.20    0.10
  -8   0  -1   12.60    0.80
   8   0   1   14.60    0.60
   8   0   1   13.70    0.60
   8   0   1   14.70    0.60
  -8   0  -1   12.60    1.10
   8   0   1   13.90    0.80
   9   0   1    7.60    0.30
   9   0   1    8.00    0.40
   9   0   1    8.10    0.40
   9   0   1    7.70    0.50
  10   0   1    0.10    0.10
  10   0   1    0.10    0.10
  10   0   1    0.20    0.10
 -11   0  -1    3.20    0.10
  11   0   1    3.20    0.20
  11  -1  -1   14.10    0.60
 -11  -1   1   14.60    0.50
 -11   1   1   14.80    0.50
  11   1  -1   13.90    0.60
  11   1  -1   12.80    0.70
  11   1  -1   13.70    0.60
  10  -1  -1   28.90    1.20
  10  -1  -1   27.70    1.30
  10  -1  -1   29.00    1.10
  10   1  -1   28.90    1.10
  10   1  -1   26.40    1.30
  10   1  -1   28.60    1.10
 -10   1   1   30.30    1.10
  10   1  -1   29.10    1.10
   9  -1  -1   27.00    1.30
   9  -1  -1   29.30    1.10
   9  -1  -1   27.50    1.10
   9  -1  -1   26.80    1.10
   9   1  -1   29.10    1.20
   9   1  -1   30.50    1.20
   9   1  -1   29.10    1.10
   9   1  -1   28.10    1.40
   8  -1  -1    2.20    0.20
   8  -1  -1    2.40    0.20
  -8  -1   1    2.40    0.30
   8  -1  -1    2.00    0.10
  -8  -1   1    2.50    0.50
   8  -1  -1    2.30    0.20
   8  -1  -1    2.10    0.30
   8   1  -1    2.30    0.30
   8   1  -1    2.20    0.10
  -8   1   1    1.80    0.40
   8   1  -1    2.10    0.20
   7  -1  -1  116.79    4.60
   7  -1  -1  116.99    4.40
  -7  -1   1  119.19    4.70
   7  -1  -1  120.39    4.40
   7  -1  -1  121.29    4.40
  -7  -1   1  122.09    4.50
   7  -1  -1  117.59    4.40
   7   1  -1  121.69    4.40
   7   1  -1  117.99    4.30
  -7   1   1  117.19    4.60
   7   1  -1  121.99    4.50
  -7   1   1  104.29    4.90
   7   1  -1  119.89    4.40
   6  -1  -1   11.10    0.50
   6  -1  -1    9.70    0.50
   6  -1  -1   10.70    0.40
  -6  -1   1   11.10    0.50
  -6  -1   1   10.90    0.60
  -6  -1   1    9.80    1.10
   6  -1  -1   10.10    0.60
   6  -1  -1    9.90    1.20
   6  -1  -1   10.40    0.50
   6   1  -1   10.40    0.40
   6   1  -1    9.90    0.90
  -6   1   1    8.30    1.30
  -6   1   1   10.20    0.80
  -6   1   1   11.00    0.60
   6   1  -1   10.70    0.60
   6   1  -1   10.40    0.50
   6   1  -1   10.40    0.50
   5  -1  -1    0.10    0.30
  -5  -1   1    0.10    0.10
  -5  -1   1    0.20    0.30
  -5  -1   1    0.30    0.10
  -5   1   1    0.60    0.20
  -5   1   1    0.40    0.50
  -5   1   1    0.00    0.10
   5   1  -1    0.20    0.30
   4  -1  -1   76.49    3.50
  -4  -1   1   75.39    3.40
   4  -1  -1   78.89    2.90
  -4  -1   1   76.79    2.80
   4   1  -1   76.29    3.30
  -4   1   1   80.99    4.10
  -4   1   1   81.39    3.20
  -4   1   1   79.69    3.10
  -4   1   1   79.39    3.00
   3  -1  -1  253.87    9.60
   3  -1  -1  234.88    9.10
  -3  -1   1  258.27    9.10
  -3  -1   1  255.97    9.30
  -3  -1   1  228.68    9.10
   3  -1  -1  253.87    9.30
  -3  -1   1  255.47   22.70
  -3  -1   1  246.98    9.30
   3   1  -1  255.57    9.40
  -3   1   1  245.18    9.20
  -3   1   1  246.68    9.30
  -3   1   1  258.77    9.50
   2  -1  -1  165.38    6.10
  -2  -1   1  156.88    5.80
  -2  -1   1  160.08   12.90
   2  -1  -1  152.68    5.80
   2  -1  -1  150.38    5.90
  -2  -1   1  154.78    6.00
  -2   1   1  161.28    6.10
  -2   1   1  167.08    6.70
  -2   1   1  161.38    6.40
   2   1  -1  161.88    6.10
   1  -1  -1 1067.39   63.79
  -1  -1   1 1034.80   62.59
   1  -1  -1 1011.00   50.39
   1  -1  -1  985.00   38.20
   1  -1  -1 1042.10   37.80
  -1   1   1 1036.90   89.99
   1   1  -1 1070.09   60.39
  -1   1   1  972.00   38.80
  -1   1   1 1080.49   67.29
  -1   1   1 1039.70   49.30
   1   1  -1 1121.59   46.60
   0  -1   1 3129.49  153.68
   0  -1  -1 3259.37  157.98
   0  -1   1 3387.36  128.89
   0  -1  -1 2928.61  136.59
   0  -1  -1 3157.08  149.49
   0  -1  -1 3274.47  156.38
   0  -1  -1 3175.18  130.29
   0  -1   1 3613.54  176.48
   0  -1   1 3168.18  134.29
   0  -1   1 3542.95  148.79
   0   1   1 2950.00  148.89
   0   1   1 3278.17  146.29
   0   1  -1 3195.18  148.89
   0   1  -1 3407.36  151.38
   0   1   1 2998.30  139.49
   0   1  -1 3504.25  162.18
  -1  -1  -1 4554.34  188.68
  -1  -1  -1 4680.93  209.58
  -1  -1  -1 4279.27  208.08
   1  -1   1 4913.91  237.98
   1  -1   1 5062.59  199.08
  -1  -1  -1 5166.28  220.08
   1  -1   1 5155.78  273.17
   1  -1   1 5507.85  204.78
   1  -1   1 5233.88  220.38
   1   1   1 4370.46  205.98
  -1   1  -1 5522.65  270.47
  -1   1  -1 5102.59  211.08
  -1   1  -1 5091.69  211.18
   1   1   1 4541.25  199.48
  -1   1  -1 4204.08  191.78
   1   1   1 4887.21  216.78
   2  -1   1 1046.10   39.10
  -2  -1  -1 1076.69   45.10
   2  -1   1  996.30   39.50
  -2  -1  -1 1099.19   77.39
  -2  -1  -1 1022.60   50.19
  -2  -1  -1  982.90   37.30
  -2  -1  -1  964.40   37.60
   2  -1   1 1023.60   37.80
   2  -1   1 1008.00   37.50
   2  -1   1 1050.29   50.99
  -2   1  -1 1095.29   39.50
   2   1   1 1054.59   60.59
  -2   1  -1 1046.90   41.20
  -2   1  -1 1154.28   39.30
  -2   1  -1 1037.50   39.50
   2   1   1 1057.89   39.80
  -2   1  -1  958.50   39.80
   3  -1   1  168.78    6.60
   3  -1   1  180.78    6.70
   3  -1   1  178.08    7.10
  -3  -1  -1  182.28    6.60
  -3  -1  -1  182.58    6.50
  -3  -1  -1  180.58    7.10
   3   1   1  180.88    6.70
  -3   1  -1  168.28    6.50
  -3   1  -1  180.48    7.40
  -3   1  -1  172.08    6.60
  -4  -1  -1    1.50    0.10
  -4  -1  -1    1.60    0.20
  -4  -1  -1    1.30    0.40
   4  -1   1    2.10    0.60
   4   1   1    1.50    0.30
  -4   1  -1    1.70    0.70
  -4   1  -1    1.50    0.30
  -4   1  -1    1.70    0.20
  -5  -1  -1   29.70    1.90
  -5  -1  -1   31.50    1.20
  -5  -1  -1   30.10    1.30
   5   1   1   29.00    1.60
  -5   1  -1   28.50    1.30
  -5   1  -1   28.60    1.40
   6  -1   1  104.49    4.00
   6  -1   1   99.39    5.00
   6  -1   1  106.79    4.00
  -6  -1  -1  118.89    4.30
   6  -1   1   99.09    4.20
   6  -1   1  109.19    4.00
   6  -1   1  108.99    4.00
  -6  -1  -1  119.89    4.10
   6   1   1  112.49    4.10
  -6   1  -1  111.99    4.60
   6   1   1  111.79    4.00
   6   1   1  105.99    5.60
   6   1   1  117.89    4.20
   6   1   1  111.59    4.10
  -6   1  -1  101.09    5.70
   7  -1   1   20.60    0.80
   7  -1   1   19.60    1.00
  -7  -1  -1   20.90    1.10
   7  -1   1   17.70    0.80
   7  -1   1   20.40    0.80
   7  -1   1   20.30    0.80
  -7  -1  -1   21.00    0.90
   7   1   1   21.80    0.80
   7   1   1   21.40    0.90
   7   1   1   22.40    0.90
   7   1   1   21.90    1.10
   8  -1   1   29.80    1.20
   8  -1   1   33.40    1.20
   8  -1   1   30.70    1.20
   8  -1   1   29.60    1.50
  -8  -1  -1   30.90    1.40
   8  -1   1   30.00    1.20
   8   1   1   32.60    1.30
   8   1   1   30.70    1.20
   8   1   1   31.50    1.40
   8   1   1   31.40    1.30
   9  -1   1   31.50    1.30
   9  -1   1   32.20    1.30
   9  -1   1   34.40    1.30
   9   1   1   32.20    1.20
   9   1   1   32.70    1.30
   9   1   1   30.80    1.50
  -9   1  -1   34.40    1.20
   9   1   1   33.20    1.30
  10  -1   1    5.60    0.30
  10   1   1    5.20    0.30
  10   1   1    5.60    0.30
 -10   1  -1    5.80    0.20
  10   1   1    4.80    0.40
  10   1   1    5.60    0.20
  11   2  -1    0.90    0.10
  10  -2  -1    0.60    0.10
  10  -2  -1    0.40    0.10
 -10   2   1    0.50    0.10
  10   2  -1    0.60    0.20
  10   2  -1    0.60    0.10
  10   2  -1    0.70    0.10
  10   2  -1    0.60    0.10
   9  -2  -1   12.60    0.60
   9  -2  -1   13.40    0.60
   9   2  -1   13.50    0.60
   9   2  -1   13.50    0.50
   9   2  -1   12.80    0.60
   9   2  -1   13.00    0.80
  -9   2   1   13.10    0.50
   8  -2  -1   57.59    2.20
  -8  -2   1   56.29    2.30
   8  -2  -1   59.29    2.20
   8   2  -1   57.69    2.20
   8   2  -1   59.49    2.40
   8   2  -1   56.89    2.20
   8   2  -1   56.29    2.10
  -8   2   1   58.19    2.10
  -7  -2   1   78.29    3.20
   7  -2  -1   74.99    3.20
   7  -2  -1   82.09    3.00
   7  -2  -1   81.09    3.00
  -7  -2   1   79.19    3.00
   7   2  -1   85.39    3.30
  -7   2   1   80.39    3.00
   7   2  -1   81.09    3.00
   7   2  -1   83.89    3.10
   7   2  -1   79.49    3.10
  -6  -2   1   28.70    1.20
  -6  -2   1   28.90    1.10
   6  -2  -1   27.80    1.10
   6  -2  -1   24.50    1.20
   6  -2  -1   27.90    1.10
   6   2  -1   28.50    1.10
  -6   2   1   28.10    1.10
   6   2  -1   26.80    1.10
   6   2  -1   28.40    1.10
   6   2  -1   29.70    1.30
  -5  -2   1   85.69    3.10
  -5  -2   1   87.69    3.20
  -5  -2   1   77.89    3.60
   5  -2  -1   82.29    3.10
  -5   2   1   76.19    3.40
   5   2  -1   82.89    2.90
  -5   2   1   81.39    3.20
   5   2  -1   84.09    3.10
   5   2  -1   81.29    3.30
  -5   2   1   72.59    4.50
  -4  -2   1  420.06   15.00
  -4  -2   1  409.66   15.60
  -4  -2   1  428.16   14.90
   4  -2  -1  375.96   15.80
  -4   2   1  392.86   16.20
  -4   2   1  384.46   14.70
  -4   2   1  411.66   15.00
   4   2  -1  405.76   14.90
  -4   2   1  403.16   14.90
  -3  -2   1  168.58    6.30
   3  -2  -1  161.68    6.70
   3  -2  -1  158.08    6.20
  -3  -2   1  159.08    6.20
  -3  -2   1  168.08    6.20
   3  -2  -1  161.38    6.10
  -3  -2   1  178.98    6.00
  -3  -2   1  158.58    6.00
   3  -2  -1  152.68    6.00
  -3   2   1  141.99    5.90
   3   2  -1  168.78    5.90
  -3   2   1  164.08    6.20
  -3   2   1  156.68    7.00
   2  -2  -1 1641.44   81.99
   2  -2  -1 1645.24   60.69
  -2  -2   1 1688.83   67.79
   2  -2  -1 1568.84   60.29
  -2  -2   1 1690.53   85.99
   2  -2  -1 1649.13   61.69
  -2   2   1 1499.45   57.99
   2   2  -1 1518.65   71.09
   2   2  -1 1622.44   59.09
  -2   2   1 1616.94   62.49
  -2   2   1 1559.74   59.69
  -2   2   1 1654.33  134.09
   1  -2  -1  502.35   18.50
   1  -2  -1  496.45   18.50
  -1  -2   1  470.65   18.20
   1  -2  -1  485.25   18.30
  -1  -2   1  519.35   18.30
  -1  -2   1  501.95   18.80
   1  -2  -1  499.05   18.40
   1   2  -1  534.05   19.90
  -1   2   1  528.65   20.10
   1   2  -1  515.05   20.00
   1   2  -1  515.15   19.70
  -1   2   1  522.85   19.50
  -1   2   1  514.55   20.30
   0  -2   1  214.18    8.20
   0  -2   1  212.08    7.90
   0  -2   1  224.78    8.50
   0  -2  -1  209.88    8.20
   0  -2  -1  213.78    8.10
   0  -2   1  212.78    8.10
   0  -2  -1  216.68    8.10
   0  -2   1  212.98    7.80
   0  -2  -1  213.18    7.90
   0   2  -1  210.78    8.10
   0   2   1  217.48    8.10
   0   2   1  217.58    8.00
   0   2  -1  215.08    8.20
   0   2  -1  218.88    8.20
   0   2   1  204.58    8.40
  -1  -2  -1  249.28    9.20
  -1  -2  -1  196.98    8.60
   1  -2   1  228.88    8.90
  -1  -2  -1  232.48    8.70
   1  -2   1  239.28    8.60
  -1  -2  -1  249.97    8.70
  -1  -2  -1  231.98    8.50
  -1  -2  -1  235.28    8.80
   1  -2   1  236.08    9.40
   1  -2   1  230.38    8.80
   1  -2   1  229.58    8.50
  -1   2  -1  240.88    9.10
  -1   2  -1  229.48    9.00
  -1   2  -1  229.88    8.70
   1   2   1  224.08    8.70
   1   2   1  231.88    8.90
   1   2   1  231.88    8.90
  -2  -2  -1   99.49    3.90
  -2  -2  -1  106.39    3.70
  -2  -2  -1  102.69    3.60
   2  -2   1   95.99    4.00
   2  -2   1  100.69    3.80
  -2  -2  -1  105.69    3.90
   2  -2   1   98.09    4.20
   2  -2   1   91.49    4.70
  -2  -2  -1   86.69    3.80
   2  -2   1   99.89    3.70
  -2   2  -1   95.79    3.90
  -2   2  -1   94.69    4.30
  -2   2  -1   98.29    4.50
   2   2   1   98.59    3.90
   2   2   1   99.39    3.70
  -3  -2  -1   29.80    1.30
  -3  -2  -1   28.50    1.40
  -3  -2  -1   30.30    1.10
   3  -2   1   27.10    1.70
   3  -2   1   28.70    1.30
  -3  -2  -1   31.50    1.20
   3  -2   1   28.40    1.40
   3  -2   1   30.90    1.20
   3   2   1   29.40    1.30
  -3   2  -1   26.10    1.90
  -3   2  -1   23.90    1.30
   3   2   1   27.80    1.20
  -3   2  -1   28.60    1.30
  -4  -2  -1  108.69    4.00
  -4  -2  -1  109.49    3.90
   4  -2   1   99.09    4.80
  -4  -2  -1  106.09    4.40
  -4   2  -1   98.49    5.10
   4   2   1  105.09    4.10
  -5  -2  -1  175.88    6.20
  -5  -2  -1  182.08    6.30
   5  -2   1  168.28    6.20
   5  -2   1  156.28    6.20
  -5  -2  -1  160.38    6.80
   5   2   1  166.58    6.00
   5   2   1  152.58    5.90
   5   2   1  163.58    6.40
   5   2   1  160.48    5.90
   6  -2   1   62.19    2.40
  -6  -2  -1   63.49    2.50
   6  -2   1   59.19    2.30
  -6  -2  -1   64.29    2.40
  -6   2  -1   58.29    2.20
   6   2   1   58.69    2.20
   6   2   1   57.79    2.20
   6   2   1   61.79    2.40
   6   2   1   61.79    2.30
  -7  -2  -1   81.29    3.20
   7  -2   1   83.69    3.10
  -7  -2  -1   80.29    3.30
   7  -2   1   83.69    3.10
   7   2   1   87.19    3.30
  -7   2  -1   85.09    3.10
   7   2   1   83.29    3.10
   7   2   1   82.59    3.20
   7   2   1   85.39    3.20
   8  -2   1   14.90    0.70
  -8  -2  -1   14.90    0.80
   8  -2   1   16.00    0.70
  -8   2  -1   15.50    0.60
   8   2   1   15.70    0.70
   8   2   1   15.10    0.80
   8   2   1   15.40    0.70
   8   2   1   15.60    0.60
   9  -2   1    2.70    0.20
   9  -2   1    2.90    0.20
  -9   2  -1    2.80    0.10
   9   2   1    2.80    0.30
   9   2   1    2.80    0.20
   9   2   1    2.70    0.20
   9   2   1    2.70    0.20
  10  -2   1    0.50    0.10
  10  -2   1    0.30    0.10
 -10   2  -1    0.60    0.10
  10   2   1    0.50    0.10
  10   2   1    0.50    0.20
  10   2   1    0.40    0.10
  10   2   1    0.50    0.10
  10  -3  -1    1.90    0.10
  10   3  -1    1.60    0.20
  10   3  -1    1.90    0.10
  10   3  -1    1.90    0.10
 -10   3   1    2.00    0.10
   9  -3  -1    3.30    0.20
   9  -3  -1    3.10    0.20
   9   3  -1    3.00    0.30
   9   3  -1    2.90    0.20
  -9   3   1    3.00    0.20
   9   3  -1    2.90    0.20
  -8  -3   1    2.90    0.30
   8  -3  -1    2.90    0.20
   8  -3  -1    2.90    0.20
   8   3  -1    3.20    0.20
  -8   3   1    2.90    0.20
   8   3  -1    2.90    0.20
   8   3  -1    3.10    0.30
   7  -3  -1    5.40    0.30
  -7  -3   1    4.90    0.40
  -7  -3   1    5.40    0.30
   7  -3  -1    4.90    0.30
   7   3  -1    5.20    0.30
   7   3  -1    5.30    0.40
  -7   3   1    5.50    0.20
   7   3  -1    4.90    0.20
  -6  -3   1   43.90    1.80
   6  -3  -1   44.20    1.70
  -6  -3   1   43.60    1.70
   6  -3  -1   42.60    1.60
   6   3  -1   42.00    1.60
   6   3  -1   43.70    1.80
  -6   3   1   43.20    1.60
   6   3  -1   41.70    1.60
   5  -3  -1   69.59    2.60
   5  -3  -1   66.49    2.60
  -5  -3   1   72.99    2.60
  -5  -3   1   69.29    2.70
   5   3  -1   71.19    2.60
   5   3  -1   65.49    2.50
  -5   3   1   64.59    2.50
   5   3  -1   64.69    2.50
   4  -3  -1    9.00    0.40
  -4  -3   1    9.80    0.40
  -4  -3   1    9.00    0.70
  -4  -3   1   10.30    0.40
   4   3  -1    8.70    0.50
   4   3  -1    8.80    0.40
   4   3  -1    9.50    0.50
  -4   3   1    9.00    0.40
   3  -3  -1  229.68    8.90
  -3  -3   1  258.37    8.90
   3  -3  -1  235.18    9.00
  -3   3   1  207.38    8.40
   3   3  -1  218.98    8.00
   2  -3  -1   40.40    1.70
  -2  -3   1   42.80    1.60
   2  -3  -1   41.20    1.80
  -2  -3   1   45.20    1.70
   2   3  -1   40.20    1.70
  -2   3   1   39.20    2.00
   2   3  -1   40.30    1.90
  -1  -3   1  128.39    4.70
   1  -3  -1  123.59    4.80
  -1  -3   1  129.59    4.70
   1  -3  -1  122.79    4.70
  -1   3   1  116.09    4.80
   1   3  -1  114.39    4.70
   0  -3   1   91.19    3.40
   0  -3   1   90.09    3.50
   0  -3  -1   91.29    3.40
   0   3  -1   79.99    3.40
   0   3   1   78.89    3.40
   1  -3   1  502.05   18.40
  -1  -3  -1  486.35   18.30
   1  -3   1  485.75   18.10
  -1  -3  -1  483.95   18.00
  -1   3  -1  444.66   16.70
   1   3   1  458.05   16.90
   1   3   1  433.06   16.70
   2  -3   1  482.65   17.70
  -2  -3  -1  463.15   17.90
  -2  -3  -1  488.85   17.70
   2  -3   1  483.45   17.60
   2   3   1  415.36   16.20
  -2   3  -1  446.96   16.20
   2   3   1  433.16   16.00
   3  -3   1   49.00    2.10
  -3  -3  -1   54.69    2.10
  -3  -3  -1   56.79    2.00
   3  -3   1   50.89    2.20
  -3  -3  -1   51.79    2.50
  -3   3  -1   45.10    2.20
   3   3   1   45.80    2.20
   3   3   1   48.40    2.00
  -4  -3  -1   20.30    0.80
   4  -3   1   17.40    0.80
  -4  -3  -1   17.20    1.20
  -4  -3  -1   19.50    0.80
   4   3   1   18.10    0.80
   4   3   1   17.50    1.00
  -4   3  -1   15.60    0.70
   4   3   1   17.50    0.70
  -4   3  -1   19.00    0.70
  -5  -3  -1   46.90    1.90
  -5  -3  -1   47.70    1.80
   5  -3   1   46.70    1.80
   5  -3   1   44.90    1.70
   5   3   1   43.90    1.70
  -5   3  -1   46.20    1.70
   5   3   1   45.50    1.70
   5   3   1   46.00    1.90
   6  -3   1   66.29    2.40
  -6  -3  -1   63.59    2.40
  -6  -3  -1   61.19    2.50
   6  -3   1   57.79    2.30
  -6   3  -1   64.09    2.30
   6   3   1   62.09    2.40
   6   3   1   62.69    2.30
   6   3   1   63.99    2.60
   7  -3   1   23.00    0.90
  -7  -3  -1   23.30    1.00
   7  -3   1   24.10    1.00
   7   3   1   24.70    1.00
   7   3   1   23.30    0.90
   7   3   1   23.70    1.10
  -7   3  -1   23.40    0.90
   8  -3   1    2.20    0.20
   8  -3   1    2.40    0.20
  -8  -3  -1    2.00    0.20
   8   3   1    2.20    0.30
   8   3   1    2.00    0.20
   8   3   1    2.00    0.10
  -8   3  -1    2.10    0.10
   9  -3   1    1.20    0.10
   9  -3   1    1.30    0.10
   9   3   1    1.30    0.10
  -9   3  -1    1.10    0.10
   9   3   1    1.10    0.20
   9   3   1    1.10    0.10
  10   3   1    1.00    0.10
  10   3   1    0.70    0.10
  10   3   1    0.80    0.10
   9  -4  -1    6.90    0.30
   9   4  -1    6.20    0.30
   9   4  -1    6.70    0.30
   9   4  -1    6.40    0.40
  -9   4   1    6.60    0.30
   8  -4  -1    1.30    0.20
   8   4  -1    1.40    0.10
  -8   4   1    1.40    0.10
   8   4  -1    1.30    0.20
   8   4  -1    1.40    0.20
   7  -4  -1    6.20    0.30
  -7  -4   1    6.00    0.30
   7   4  -1    6.10    0.30
   7   4  -1    6.10    0.30
   7   4  -1    6.30    0.50
  -7   4   1    6.10    0.30
   6  -4  -1   95.29    3.40
  -6  -4   1   88.69    3.60
  -6  -4   1   94.49    3.50
   6  -4  -1   95.19    3.50
   6   4  -1   94.29    3.60
  -6   4   1   90.49    3.40
   6   4  -1   91.69    3.40
   6   4  -1   88.49    3.40
  -5  -4   1    6.10    0.30
   5  -4  -1    6.00    0.30
  -5  -4   1    6.00    0.40
   5  -4  -1    6.00    0.30
   5   4  -1    5.70    0.40
  -5   4   1    5.00    0.20
   5   4  -1    5.60    0.30
  -4  -4   1   23.50    1.00
   4  -4  -1   21.90    0.90
   4  -4  -1   23.10    0.90
  -4  -4   1   24.70    1.00
  -4   4   1   20.50    0.80
   4   4  -1   21.50    0.80
   4   4  -1   20.20    0.80
   4   4  -1   22.50    1.00
  -3  -4   1    4.10    0.30
   3  -4  -1    3.10    0.30
   3  -4  -1    3.30    0.40
  -3  -4   1    3.50    0.20
   3  -4  -1    2.80    0.20
   3   4  -1    3.20    0.30
   3   4  -1    2.90    0.10
  -3   4   1    3.20    0.20
   3   4  -1    2.60    0.10
  -3   4   1    3.00    0.20
  -3   4   1    2.60    0.10
  -2  -4   1   36.90    1.50
   2  -4  -1   37.00    1.70
  -2  -4   1   36.80    1.50
   2  -4  -1   35.90    1.50
   2   4  -1   32.20    1.30
  -2   4   1   35.00    1.30
  -2   4   1   33.00    1.20
  -2   4   1   33.00    1.30
   2   4  -1   33.90    1.20
  -1  -4   1   88.79    3.50
   1  -4  -1   90.79    3.60
   1  -4  -1   91.29    3.50
  -1  -4   1   90.79    3.40
  -1   4   1   81.89    3.00
   1   4  -1   80.89    3.00
  -1   4   1   80.29    3.00
  -1   4   1   82.39    3.00
   1   4  -1   78.99    3.00
   0  -4  -1  169.98    6.50
   0  -4   1  175.08    6.40
   0  -4  -1  168.68    6.40
   0  -4   1  172.28    6.50
   0   4  -1  154.68    5.60
   0   4   1  153.68    5.60
   0   4   1  147.49    5.60
   0   4  -1  154.98    5.60
  -1  -4  -1   95.99    3.70
  -1  -4  -1   94.49    3.60
   1  -4   1   93.39    3.70
   1  -4   1   92.49    3.60
  -1   4  -1   85.89    3.10
   1   4   1   83.59    3.10
  -1   4  -1   81.09    3.10
   1   4   1   85.59    3.10
  -1   4  -1   82.19    3.10
  -2  -4  -1   57.79    2.20
  -2  -4  -1   60.99    2.30
   2  -4   1   60.49    2.30
   2  -4   1   49.10    2.10
   2  -4   1   56.89    2.40
  -2   4  -1   52.39    1.90
   2   4   1   53.59    1.90
   2   4   1   53.89    1.90
  -2   4  -1   50.69    1.90
  -2   4  -1   54.19    2.00
   2   4   1   50.79    2.30
   2   4   1   52.39    2.10
  -3  -4  -1    2.80    0.30
  -3  -4  -1    3.00    0.20
   3  -4   1    2.90    0.20
   3  -4   1    2.30    0.40
   3  -4   1    2.80    0.30
   3   4   1    2.50    0.10
  -3   4  -1    2.70    0.10
   3   4   1    2.40    0.30
  -3   4  -1    2.50    0.10
  -3   4  -1    2.20    0.10
   3   4   1    2.70    0.10
   4  -4   1    2.20    0.20
  -4  -4  -1    2.20    0.20
  -4  -4  -1    2.30    0.20
  -4   4  -1    1.90    0.10
  -4   4  -1    1.90    0.10
   4   4   1    2.10    0.10
   4   4   1    2.00    0.30
   5  -4   1    9.40    0.50
   5  -4   1    9.60    0.40
  -5  -4  -1    9.70    0.50
  -5  -4  -1    9.50    0.60
   5   4   1    9.30    0.40
   5   4   1   10.40    0.50
  -5   4  -1    8.80    0.40
   5   4   1   10.20    0.60
  -6  -4  -1    6.30    0.40
   6  -4   1    6.40    0.30
   6  -4   1    6.70    0.40
   6   4   1    6.20    0.50
   6   4   1    6.00    0.30
  -6   4  -1    5.70    0.30
   6   4   1    5.90    0.30
  -7  -4  -1   36.70    1.50
   7  -4   1   40.20    1.50
   7   4   1   38.50    1.50
   7   4   1   37.50    1.60
   7   4   1   38.40    1.40
  -7   4  -1   38.80    1.40
   8  -4   1   32.00    1.20
   8   4   1   28.40    1.30
  -8   4  -1   29.70    1.10
   8   4   1   31.30    1.10
   8   4   1   30.00    1.20
   9  -4   1    0.80    0.10
   9   4   1    0.90    0.10
   9   4   1    0.60    0.10
   9   4   1    0.60    0.10
  -9   4  -1    0.80    0.10
   8  -5  -1   12.20    0.50
   8   5  -1   11.00    0.40
  -8   5   1   10.60    0.40
   8   5  -1   10.60    0.60
   7  -5  -1    5.90    0.30
   7  -5  -1    6.30    0.30
  -7   5   1    6.30    0.30
   7   5  -1    6.30    0.30
   7   5  -1    5.90    0.40
  -6  -5   1   19.10    0.90
   6  -5  -1   18.30    0.70
   6  -5  -1   18.70    0.80
   6   5  -1   18.40    0.70
  -6   5   1   18.10    0.70
   6   5  -1   17.00    0.90
   5  -5  -1    2.70    0.20
  -5  -5   1    2.60    0.20
   5  -5  -1    2.70    0.20
  -5   5   1    2.50    0.20
   5   5  -1    2.60    0.20
   5   5  -1    2.50    0.30
  -4  -5   1   34.00    1.50
  -4  -5   1   35.70    1.40
   4  -5  -1   35.80    1.30
   4  -5  -1   34.20    1.40
   4   5  -1   32.20    1.20
   4   5  -1   33.60    1.20
   4   5  -1   31.60    1.40
  -4   5   1   32.80    1.20
   3  -5  -1   27.30    1.00
  -3  -5   1   27.60    1.20
  -3  -5   1   27.00    1.20
   3   5  -1   26.00    1.00
  -3   5   1   25.40    1.00
   3   5  -1   25.60    1.00
  -3   5   1   23.90    1.00
   2  -5  -1   67.19    2.90
  -2  -5   1   72.99    2.80
  -2  -5   1   71.29    2.70
   2  -5  -1   68.99    2.80
  -2   5   1   66.29    2.40
   2   5  -1   65.89    2.40
   2   5  -1   63.99    2.40
  -2   5   1   66.29    2.40
   2   5  -1   65.99    2.40
  -1  -5   1   22.70    1.10
  -1  -5   1   23.60    1.00
   1  -5  -1   21.70    1.20
   1  -5  -1   22.70    1.10
   1   5  -1   21.70    0.80
   1   5  -1   20.80    0.80
  -1   5   1   21.30    0.80
   1   5  -1   21.00    0.80
  -1   5   1   21.30    0.80
  -1   5   1   21.20    0.80
   0  -5  -1   23.10    1.00
   0  -5  -1   21.90    1.10
   0  -5   1   21.90    1.10
   0  -5   1   22.30    1.00
   0   5   1   21.80    0.80
   0   5   1   21.40    0.80
   0   5  -1   21.40    0.80
   0   5  -1   20.90    0.80
   0   5  -1   20.50    0.80
   0   5   1   20.90    0.80
  -1  -5  -1   22.40    1.00
  -1  -5  -1   22.20    1.10
   1  -5   1   21.80    1.20
   1  -5   1   22.60    1.00
   1   5   1   21.40    0.80
   1   5   1   19.80    0.80
  -1   5  -1   19.50    0.80
  -1   5  -1   20.50    0.80
   1   5   1   20.90    0.80
  -1   5  -1   21.30    0.80
   2  -5   1    2.70    0.40
  -2  -5  -1    3.10    0.30
   2  -5   1    3.00    0.30
   2  -5   1    2.90    0.20
  -2  -5  -1    3.00    0.30
  -2   5  -1    2.80    0.20
  -2   5  -1    2.80    0.20
   2   5   1    2.50    0.20
   2   5   1    3.10    0.20
  -2   5  -1    2.60    0.10
   2   5   1    2.30    0.30
  -3  -5  -1   27.60    1.20
   3  -5   1   26.80    1.30
  -3  -5  -1   27.00    1.20
   3  -5   1   27.00    1.10
  -3   5  -1   26.70    1.00
   3   5   1   27.20    1.20
  -3   5  -1   24.50    1.00
  -3   5  -1   26.30    1.00
   3   5   1   25.90    1.00
   3   5   1   25.80    1.00
   4  -5   1    6.30    0.30
   4  -5   1    6.00    0.30
  -4  -5  -1    6.00    0.40
   4   5   1    5.70    0.30
   4   5   1    5.80    0.30
  -4   5  -1    5.90    0.30
   4   5   1    5.70    0.40
  -5  -5  -1    0.10    0.10
   5  -5   1    0.20    0.10
   5  -5   1    0.10    0.10
   5   5   1    0.10    0.10
  -5   5  -1    0.20    0.10
   5   5   1    0.50    0.10
   6  -5   1    6.50    0.30
   6  -5   1    6.10    0.30
   6   5   1    5.80    0.40
  -6   5  -1    6.10    0.30
   6   5   1    6.30    0.30
   7  -5   1    2.10    0.20
   7   5   1    1.70    0.10
  -7   5  -1    1.80    0.10
   7   5   1    1.60    0.20
   8  -5   1    6.50    0.30
   8   5   1    6.30    0.20
  -8   5  -1    5.90    0.20
   8   5   1    5.80    0.40
   7   6  -1    6.90    0.30
  -7   6   1    7.50    0.30
   6  -6  -1    9.00    0.40
   6  -6  -1    9.10    0.40
   6   6  -1    8.70    0.40
  -6   6   1    8.90    0.40
   5  -6  -1    1.60    0.10
   5   6  -1    1.70    0.10
  -5   6   1    1.60    0.10
   4  -6  -1    7.20    0.30
   4   6  -1    6.70    0.30
  -4   6   1    6.70    0.30
   4   6  -1    6.90    0.30
  -3  -6   1    9.40    0.50
   3  -6  -1    9.80    0.40
   3   6  -1    8.70    0.40
  -3   6   1    9.20    0.40
   3   6  -1    8.80    0.40
  -3   6   1    8.00    0.40
   2  -6  -1   54.29    1.90
   2  -6  -1   44.50    2.10
  -2  -6   1   48.90    2.00
  -2   6   1   47.30    1.80
   2   6  -1   49.99    1.80
   2   6  -1   47.30    1.80
  -2   6   1   47.90    1.80
   1  -6  -1   16.50    0.70
  -1  -6   1   16.90    0.80
   1  -6  -1   16.40    0.80
  -1   6   1   17.00    0.60
   1   6  -1   16.30    0.60
   1   6  -1   16.70    0.70
  -1   6   1   16.00    0.70
   0  -6  -1    6.80    0.30
   0  -6  -1    6.60    0.50
   0  -6   1    7.00    0.50
   0   6  -1    7.00    0.30
   0   6  -1    6.80    0.30
   0   6   1    7.50    0.30
   0   6   1    7.00    0.30
   0   6  -1    7.10    0.30
  -1  -6  -1    8.30    0.30
   1  -6   1    8.40    0.50
  -1  -6  -1    8.10    0.50
  -1   6  -1    9.00    0.40
   1   6   1    8.40    0.40
   1   6   1    8.80    0.40
  -1   6  -1    8.40    0.40
  -2  -6  -1   16.60    0.80
   2  -6   1   15.60    0.80
  -2   6  -1   15.30    0.60
   2   6   1   16.50    0.60
  -2   6  -1   16.40    0.60
   2   6   1   16.30    0.60
  -3  -6  -1   30.00    1.30
   3  -6   1   32.30    1.20
  -3   6  -1   30.60    1.10
  -3   6  -1   27.90    1.10
   3   6   1   31.10    1.10
   3   6   1   30.20    1.10
   4  -6   1    2.80    0.20
   4  -6   1    2.50    0.20
   4   6   1    2.90    0.20
  -4   6  -1    2.80    0.10
   5  -6   1    2.40    0.10
   5  -6   1    2.50    0.20
   5   6   1    2.40    0.10
   5   6   1    2.00    0.20
  -5   6  -1    2.30    0.10
   6  -6   1    2.00    0.10
   6  -6   1    1.90    0.10
   6   6   1    1.70    0.20
  -6   6  -1    1.90    0.10
   6   6   1    2.00    0.10
   5  -7  -1    3.70    0.20
   4  -7  -1    0.10    0.10
   4   7  -1    0.10    0.10
  -4   7   1    0.10    0.10
   3  -7  -1    5.20    0.20
  -3   7   1    4.90    0.20
   3   7  -1    5.00    0.20
   3   7  -1    5.10    0.20
   2  -7  -1    1.70    0.10
   2   7  -1    1.90    0.10
  -2   7   1    1.60    0.10
  -2   7   1    1.80    0.10
   2   7  -1    1.80    0.10
   1  -7  -1    0.70    0.10
  -1   7   1    0.60    0.10
   1   7  -1    0.70    0.10
  -1   7   1    0.80    0.10
   1   7  -1    0.60    0.10
   0  -7   1    9.10    0.40
   0  -7  -1    8.70    0.40
   0   7   1    8.40    0.30
   0   7  -1    8.90    0.40
   0   7  -1    8.80    0.30
   0   7   1    8.60    0.40
   1  -7   1    6.00    0.30
   1   7   1    5.70    0.20
   1   7   1    6.00    0.30
  -1   7  -1    5.50    0.30
  -1   7  -1    5.70    0.20
   2  -7   1    3.80    0.20
   2   7   1    3.10    0.20
  -2   7  -1    3.20    0.20
  -2   7  -1    3.40    0.10
   2   7   1    3.40    0.20
   3  -7   1    0.40    0.10
   3   7   1    0.50    0.10
  -3   7  -1    0.30    0.10
   4  -7   1    1.50    0.10
   4   7   1    1.50    0.10
 -11   0   2    9.40    0.30
  11   0  -2    8.30    0.40
  11   0  -2    8.20    0.50
  11   0  -2    8.70    0.40
  10   0  -2   46.30    1.80
  10   0  -2   46.10    2.00
  10   0  -2   48.70    1.80
  -9   0   2   49.20    2.30
   9   0  -2   55.59    2.10
   9   0  -2   54.69    2.00
   9   0  -2   52.09    2.00
   9   0  -2   54.09    2.30
   9   0  -2   54.99    2.10
  -8   0   2   39.70    2.20
   8   0  -2   44.50    1.70
   8   0  -2   44.00    1.60
   8   0  -2   44.30    1.90
  -8   0   2   42.10    1.90
   8   0  -2   43.30    1.70
   8   0  -2   44.00    1.70
   7   0  -2   61.99    2.30
   7   0  -2   60.59    2.30
   7   0  -2   61.49    2.30
   7   0  -2   59.89    2.30
  -7   0   2   63.79    2.50
   7   0  -2   62.29    2.50
  -7   0   2   59.59    2.70
   6   0  -2   28.60    1.10
   6   0  -2   29.20    1.10
  -6   0   2   30.60    1.40
   6   0  -2   31.00    1.30
   6   0  -2   29.90    1.10
   6   0  -2   28.50    1.90
  -6   0   2   31.20    1.30
  -6   0   2   26.50    2.20
  -5   0   2   88.99    4.50
  -5   0   2   94.69    3.50
  -5   0   2   93.19    3.60
   5   0  -2   90.29    4.10
  -4   0   2  254.87   10.20
   4   0  -2  298.07   10.80
  -4   0   2  283.07   11.10
  -4   0   2  280.27   10.30
  -3   0   2   45.60    1.80
  -3   0   2   47.90    2.40
   3   0  -2   48.40    2.10
  -3   0   2   44.30    1.80
   3   0  -2   47.90    1.80
  -3   0   2   49.30    1.80
   2   0  -2   12.70    0.60
  -2   0   2   14.00    0.60
  -2   0   2   13.00    0.50
  -2   0   2   13.70    0.60
   2   0  -2   15.50    0.80
   1   0  -2  971.50   50.39
  -1   0   2  960.80   53.89
   1   0  -2  997.30   50.49
  -1   0   2 1003.00   36.10
   0   0  -2   21.30    0.90
   0   0  -2   22.70    0.90
   0   0  -2   21.50    0.90
   0   0   2   23.10    0.90
   0   0  -2   19.60    0.80
   0   0   2   22.50    1.00
   0   0   2   23.50    0.90
   1   0   2 9999.00  414.06
   1   0   2 9754.12  382.16
   1   0   2 8887.01  349.07
  -1   0  -2 7737.13  344.77
  -2   0  -2 2158.38  134.59
   2   0   2 2012.80   77.69
  -2   0  -2 1972.30   81.79
  -2   0  -2 2168.38   79.09
   2   0   2 2245.78   80.59
  -2   0  -2 2061.89   90.99
   2   0   2 2235.48   79.59
  -3   0  -2  289.77   11.00
  -3   0  -2  289.37   10.90
  -3   0  -2  305.37   11.60
   3   0   2  306.37   11.30
  -4   0  -2  349.37   13.10
  -4   0  -2  353.76   14.00
   4   0   2  366.76   13.60
  -4   0  -2  353.76   13.10
   5   0   2   26.00    1.70
  -5   0  -2   28.20    1.10
  -5   0  -2   28.20    1.30
  -5   0  -2   24.90    1.90
  -6   0  -2    8.10    1.20
   6   0   2    8.00    1.00
  -6   0  -2    9.70    0.70
   6   0   2    9.20    0.50
   6   0   2    9.30    0.40
   6   0   2    9.30    0.40
  -6   0  -2   10.60    0.50
   6   0   2    9.30    0.40
  -7   0  -2   23.90    1.40
  -7   0  -2   24.00    1.20
   7   0   2   24.60    0.90
   7   0   2   24.80    1.20
   7   0   2   25.20    1.00
   7   0   2   26.70    1.00
   8   0   2    0.10    0.20
   8   0   2    0.00    0.10
   8   0   2    0.00    0.10
  -8   0  -2    0.20    0.20
   8   0   2    0.00    0.10
   9   0   2    0.00    0.10
   9   0   2    0.10    0.10
   9   0   2    0.10    0.20
   9   0   2    0.10    0.10
  10   0   2    5.80    0.30
  10   0   2    5.60    0.30
 -10   0  -2    6.20    0.20
  11  -1  -2    1.60    0.10
 -11  -1   2    1.60    0.10
  11   1  -2    1.60    0.10
  11   1  -2    1.30    0.20
 -11   1   2    1.70    0.10
  11   1  -2    1.50    0.10
  10  -1  -2    3.00    0.20
  10  -1  -2    2.60    0.20
  10  -1  -2    2.80    0.30
  10  -1  -2    3.20    0.20
 -10   1   2    3.40    0.20
  10   1  -2    3.10    0.30
  10   1  -2    3.20    0.20
  10   1  -2    3.00    0.20
  10   1  -2    3.30    0.20
   9  -1  -2    2.60    0.20
   9  -1  -2    2.70    0.20
   9  -1  -2    2.50    0.40
   9  -1  -2    2.20    0.20
  -9  -1   2    2.60    0.40
   9   1  -2    2.60    0.20
   9   1  -2    2.70    0.40
   9   1  -2    2.50    0.20
   9   1  -2    2.60    0.20
   8  -1  -2  124.39    4.60
  -8  -1   2  124.49    4.70
  -8  -1   2  114.39    5.00
   8  -1  -2  122.69    4.80
   8  -1  -2  127.29    4.50
   8  -1  -2  122.99    4.60
   8  -1  -2  121.89    4.50
   8   1  -2  126.49    4.50
   8   1  -2  121.99    4.50
  -8   1   2  110.99    5.20
   8   1  -2  126.49    4.80
   8   1  -2  126.79    4.50
  -8   1   2  115.49    4.90
   7  -1  -2   27.60    1.10
  -7  -1   2   27.20    1.20
   7  -1  -2   26.80    1.10
  -7  -1   2   27.90    1.40
   7  -1  -2   27.20    1.00
   7  -1  -2   26.50    1.10
   7  -1  -2   27.50    1.30
   7   1  -2   27.60    1.00
   7   1  -2   27.40    1.10
  -7   1   2   26.00    1.60
   7   1  -2   27.90    1.30
  -7   1   2   27.60    1.40
   7   1  -2   28.40    1.10
   6  -1  -2   67.89    2.60
  -6  -1   2   73.29    2.60
   6  -1  -2   69.89    2.60
   6  -1  -2   66.39    2.60
  -6  -1   2   69.19    3.60
   6  -1  -2   65.79    3.60
   6  -1  -2   72.39    2.80
   6  -1  -2   66.09    2.60
  -6  -1   2   71.89    2.80
   6   1  -2   72.09    2.70
   6   1  -2   71.29    2.60
  -6   1   2   63.79    4.10
   6   1  -2   69.59    2.50
   6   1  -2   68.09    3.20
  -6   1   2   70.69    2.80
  -6   1   2   68.49    3.00
   6   1  -2   67.59    2.60
  -5  -1   2   89.89    3.20
  -5  -1   2   88.69    3.30
  -5  -1   2   80.29    4.00
   5  -1  -2   87.69    4.10
   5   1  -2   84.29    3.70
  -5   1   2   86.49    3.40
  -5   1   2   84.89    4.60
  -5   1   2   89.99    3.50
   4  -1  -2   63.69    2.60
  -4  -1   2   67.89    2.50
   4  -1  -2   67.49    3.10
  -4  -1   2   68.69    3.00
  -4  -1   2   62.79    2.40
  -4   1   2   68.69    3.60
  -4   1   2   66.69    2.60
  -4   1   2   68.89    2.70
  -4   1   2   66.89    2.70
   4   1  -2   65.79    2.80
   3  -1  -2  170.38    6.70
  -3  -1   2  166.18    6.20
  -3  -1   2  174.38    6.30
   3  -1  -2  148.89    6.10
   3  -1  -2  167.18    6.20
  -3  -1   2  172.28    6.40
   3   1  -2  172.58    6.50
  -3   1   2  166.18    6.40
  -3   1   2  172.18    7.20
  -3   1   2  177.08    6.50
  -2  -1   2  419.56   16.00
  -2  -1   2  417.96   31.90
   2  -1  -2  417.96   15.90
   2  -1  -2  426.06   16.20
   2  -1  -2  448.56   16.30
   2  -1  -2  403.56   15.50
  -2   1   2  429.96   16.50
  -2   1   2  463.55   16.50
  -2   1   2  433.86   16.00
  -2   1   2  395.16   15.70
  -1  -1   2  119.99    4.20
   1  -1  -2  108.19    4.10
   1  -1  -2  106.09    4.20
  -1  -1   2  115.29    4.30
   1  -1  -2  112.29    4.40
  -1  -1   2  113.39    4.30
   1  -1  -2  110.69    4.20
  -1   1   2  120.59    4.40
  -1   1   2   99.69    4.30
  -1   1   2  118.29    4.30
  -1   1   2  106.19    4.20
   1   1  -2  117.99    4.20
   0  -1  -2 2987.90  149.69
   0  -1   2 3514.75  183.58
   0  -1  -2 3012.40  147.89
   0  -1   2 3491.65  152.48
   0  -1  -2 3146.99  134.69
   0  -1   2 3527.85  161.98
   0  -1   2 3673.83  137.39
   0  -1  -2 3537.05  172.28
   0   1  -2 3722.33  165.68
   0   1   2 3274.57  153.08
   0   1  -2 3561.24  161.98
   0   1   2 3004.00  155.08
   0   1   2 2998.50  119.49
   0   1   2 3124.29  147.09
  -1  -1  -2  594.14   22.80
  -1  -1  -2  625.44   52.19
   1  -1   2  634.54   23.10
   1  -1   2  631.64   23.80
   1  -1   2  604.54   29.40
  -1  -1  -2  575.74   22.20
   1  -1   2  588.84   22.20
  -1  -1  -2  584.64   22.60
  -1  -1  -2  614.34   22.40
   1  -1   2  618.54   33.00
  -1   1  -2  618.24   24.10
   1   1   2  595.04   22.90
  -1   1  -2  606.84   22.40
   1   1   2  607.24   22.90
  -1   1  -2  567.24   22.20
   1   1   2  627.24   38.50
  -2  -1  -2  255.37    9.90
   2  -1   2  239.18    9.00
   2  -1   2  246.58    9.10
   2  -1   2  249.78    9.40
  -2  -1  -2  251.37    9.10
  -2  -1  -2  238.08    9.00
   2  -1   2  241.88    9.80
  -2  -1  -2  247.68    9.20
   2  -1   2  248.28   16.20
   2  -1   2  239.98    9.10
  -2   1  -2  238.08    9.60
   2   1   2  262.67    9.30
   2   1   2  248.08   14.50
  -2   1  -2  244.38    9.20
  -2   1  -2  253.87    9.80
  -3  -1  -2  243.68    9.50
   3  -1   2  246.78    9.20
  -3  -1  -2  234.48    9.00
   3  -1   2  250.47    9.10
  -3  -1  -2  244.78    9.10
   3  -1   2  275.57    9.80
   3  -1   2  230.98    9.10
  -3   1  -2  248.18    9.70
  -3   1  -2  232.88    8.90
   3   1   2  247.78    9.00
  -3   1  -2  222.98    8.70
  -4  -1  -2  100.39    3.60
  -4  -1  -2   94.89    3.50
  -4  -1  -2   96.19    4.20
   4  -1   2   89.19    4.20
  -4   1  -2   90.89    3.40
   4   1   2   92.29    3.80
  -4   1  -2   89.49    4.50
  -4   1  -2   87.29    3.60
  -5  -1  -2   60.59    2.30
  -5  -1  -2   59.79    2.20
  -5  -1  -2   53.59    3.00
   5  -1   2   56.59    3.00
  -5   1  -2   56.79    3.40
  -5   1  -2   57.29    2.30
  -5   1  -2   55.29    2.50
   5   1   2   56.99    2.70
  -6  -1  -2   14.40    0.60
   6  -1   2   12.30    0.60
   6  -1   2   13.40    0.60
   6  -1   2   13.40    0.60
   6  -1   2   14.00    0.50
  -6  -1  -2   13.80    0.80
  -6   1  -2   16.70    1.00
   6   1   2   12.70    0.50
   6   1   2   13.30    0.60
   6   1   2   13.40    0.60
   6   1   2   14.00    0.70
   7  -1   2   22.60    0.90
  -7  -1  -2   22.10    1.00
   7  -1   2   21.80    0.90
   7  -1   2   24.00    0.90
   7  -1   2   22.30    0.90
  -7  -1  -2   22.70    1.20
   7   1   2   22.90    0.90
   7   1   2   22.70    0.90
   7   1   2   23.50    0.90
   7   1   2   23.40    1.10
   8  -1   2    8.90    0.40
   8  -1   2    9.00    0.40
  -8  -1  -2    9.30    0.60
   8  -1   2    9.00    0.40
   8  -1   2    8.40    0.40
   8   1   2    9.30    0.50
   8   1   2    9.20    0.40
   8   1   2    9.20    0.60
   8   1   2    9.80    0.50
   9  -1   2    3.70    0.20
  -9   1  -2    3.80    0.20
   9   1   2    3.50    0.40
   9   1   2    3.60    0.20
   9   1   2    3.60    0.20
   9   1   2    3.40    0.20
  10  -1   2    3.20    0.20
 -10   1  -2    3.50    0.20
  10   1   2    3.30    0.20
  10   1   2    3.10    0.30
  10   1   2    3.10    0.20
  10   1   2    3.50    0.20
  11   2  -2    4.30    0.20
  11   2  -2    3.90    0.30
 -11   2   2    4.60    0.20
  10  -2  -2    6.70    0.30
  10  -2  -2    7.00    0.30
 -10   2   2    6.90    0.30
  10   2  -2    6.80    0.30
  10   2  -2    6.30    0.50
  10   2  -2    7.10    0.30
  10   2  -2    7.00    0.30
   9  -2  -2   13.20    0.60
  -9  -2   2   13.20    0.70
   9  -2  -2   13.70    0.60
  -9   2   2   14.10    0.50
   9   2  -2   13.50    0.60
   9   2  -2   12.80    0.80
   9   2  -2   13.50    0.50
   9   2  -2   13.10    0.60
  -8  -2   2   19.40    0.90
   8  -2  -2   19.10    0.80
   8  -2  -2   17.90    1.00
   8  -2  -2   18.90    0.80
   8   2  -2   19.30    0.80
   8   2  -2   19.70    1.00
   8   2  -2   19.00    0.70
  -8   2   2   18.40    0.70
   8   2  -2   19.40    0.80
   7  -2  -2  133.69    5.00
  -7  -2   2  135.49    5.00
   7  -2  -2  133.49    5.20
  -7  -2   2  130.69    5.20
   7  -2  -2  140.89    5.00
   7   2  -2  142.49    5.30
   7   2  -2  137.49    5.10
  -7   2   2  137.69    5.10
   7   2  -2  137.49    5.10
   7   2  -2  136.89    5.10
   6  -2  -2   99.59    4.00
  -6  -2   2  104.49    3.90
  -6  -2   2  106.09    3.80
   6  -2  -2  105.49    3.80
   6  -2  -2   99.29    3.80
   6   2  -2   98.29    3.70
   6   2  -2  100.59    3.70
  -6   2   2   96.29    4.00
   6   2  -2   99.19    3.70
  -6   2   2   99.79    3.70
   6   2  -2  106.59    3.90
  -5  -2   2  101.69    3.70
   5  -2  -2   96.39    4.80
  -5  -2   2   98.49    4.10
  -5  -2   2  104.79    3.70
   5  -2  -2   96.89    3.70
   5   2  -2   98.39    3.80
  -5   2   2   98.49    3.80
  -5   2   2   94.69    3.50
  -5   2   2   93.79    5.30
  -4  -2   2  298.87   11.60
  -4  -2   2  320.27   11.90
  -4  -2   2  314.97   11.40
   4  -2  -2  290.87   11.60
  -4  -2   2  336.77   11.50
  -4   2   2  320.07   12.00
   4   2  -2  324.37   11.70
  -4   2   2  308.77   11.80
  -4   2   2  315.67   13.20
   3  -2  -2  259.17    9.80
  -3  -2   2  258.77   16.00
   3  -2  -2  223.78    9.00
  -3  -2   2  249.38    9.30
   3  -2  -2  249.78    9.10
  -3  -2   2  243.58    9.20
   3  -2  -2  240.08    9.20
  -3   2   2  256.07   10.50
  -3   2   2  232.08    9.30
  -3   2   2  250.27    9.50
   3   2  -2  254.97   12.30
  -3   2   2  258.87    9.60
   2  -2  -2  656.93   24.70
   2  -2  -2  680.73   33.50
   2  -2  -2  650.73   41.20
  -2  -2   2  677.03   41.50
   2  -2  -2  656.63   24.50
  -2   2   2  660.33   25.20
  -2   2   2  664.93   25.00
   2   2  -2  683.83   24.30
  -2   2   2  613.84   24.10
  -1  -2   2 1230.38   47.90
   1  -2  -2 1330.97   48.50
   1  -2  -2 1274.37   48.10
   1  -2  -2 1258.37   49.30
  -1  -2   2 1349.16   49.99
   1  -2  -2 1330.17   96.79
  -1  -2   2 1374.06   52.69
  -1  -2   2 1351.86   49.99
   1   2  -2 1355.26   47.00
  -1   2   2 1270.17  101.59
  -1   2   2 1212.38   53.79
  -1   2   2 1107.29   45.60
   1   2  -2 1321.07   86.99
   0  -2  -2   54.09    2.30
   0  -2   2   56.79    2.10
   0  -2  -2   56.29    2.10
   0  -2  -2   58.29    2.20
   0  -2   2   55.69    2.40
   0  -2   2   58.09    2.70
   0  -2   2   58.49    2.20
   0  -2  -2   56.59    2.50
   0  -2   2   52.69    2.30
   0   2   2   53.49    2.70
   0   2   2   56.59    2.30
   0   2  -2   56.79    2.40
   0   2  -2   52.79    2.30
   0   2   2   63.69    2.50
   0   2  -2   55.19    2.40
  -1  -2  -2 1228.08   45.30
   1  -2   2 1292.87   45.90
  -1  -2  -2 1271.97   54.39
  -1  -2  -2 1309.27   63.09
   1  -2   2 1209.08   46.60
   1  -2   2 1263.77   47.20
   1  -2   2 1216.58   48.60
  -1  -2  -2 1231.78   46.10
  -1  -2  -2 1193.88   46.50
   1  -2   2 1178.18   46.20
  -1   2  -2 1253.47   67.39
  -1   2  -2 1198.08   47.00
   1   2   2 1258.17   46.80
   1   2   2 1215.88   62.39
  -1   2  -2 1205.48   45.60
   2  -2   2   91.29    4.70
  -2  -2  -2   93.19    3.90
   2  -2   2   97.49    4.20
  -2  -2  -2   94.89    3.80
  -2  -2  -2  100.89    3.60
  -2  -2  -2  102.59    3.70
   2  -2   2  102.29    3.80
  -2  -2  -2   99.99    4.00
   2  -2   2  100.69    3.70
   2  -2   2   99.49    4.00
   2   2   2   95.79    3.90
  -2   2  -2   93.99    4.30
  -2   2  -2   98.49    3.90
   2   2   2  101.99    3.80
  -2   2  -2   95.79    4.40
  -3  -2  -2  137.59    4.90
  -3  -2  -2  141.79    5.40
   3  -2   2  127.09    5.30
  -3  -2  -2  132.89    5.00
  -3  -2  -2  133.09    5.10
   3  -2   2  137.09    5.10
   3  -2   2  130.99    5.00
   3  -2   2  134.09    5.70
   3   2   2  142.99    5.20
   3   2   2  129.99    5.10
  -3   2  -2  125.99    6.00
  -4  -2  -2   37.70    2.00
  -4  -2  -2   38.60    1.60
  -4  -2  -2   40.10    1.50
   4   2   2   39.00    1.80
  -5  -2  -2    5.90    0.30
  -5  -2  -2    5.30    0.70
   5  -2   2    5.20    0.30
   5  -2   2    5.30    0.30
  -5  -2  -2    6.00    0.40
   5   2   2    5.30    0.30
   5   2   2    5.50    0.20
   5   2   2    6.00    0.40
   5   2   2    4.70    0.50
   6  -2   2  128.89    4.90
  -6  -2  -2  131.99    5.10
   6  -2   2  136.29    4.90
   6   2   2  132.99    4.80
   6   2   2  125.09    4.70
   6   2   2  134.89    4.90
   6   2   2  124.09    4.80
  -6   2  -2  129.59    4.70
   7  -2   2   41.70    1.60
  -7  -2  -2   38.60    1.80
  -7  -2  -2   39.00    1.60
   7  -2   2   40.00    1.50
  -7   2  -2   41.40    1.50
   7   2   2   41.20    1.50
   7   2   2   40.80    1.60
   7   2   2   40.00    1.60
   7   2   2   40.50    1.70
  -8  -2  -2    8.70    0.50
   8  -2   2    8.50    0.40
   8  -2   2    9.20    0.40
   8   2   2    8.40    0.40
   8   2   2    8.80    0.40
   8   2   2    8.80    0.60
   8   2   2    9.00    0.40
  -8   2  -2    9.00    0.40
   9  -2   2    8.80    0.40
   9  -2   2    8.30    0.40
   9   2   2    8.30    0.40
  -9   2  -2    8.00    0.30
   9   2   2    7.70    0.50
   9   2   2    8.70    0.40
   9   2   2    8.50    0.30
  10  -2   2    2.60    0.20
 -10   2  -2    2.50    0.10
  10   2   2    2.70    0.10
  10   2   2    2.30    0.20
  10   2   2    2.70    0.20
  10  -3  -2    1.00    0.10
 -10   3   2    1.10    0.10
  10   3  -2    0.90    0.10
  10   3  -2    1.10    0.20
  10   3  -2    1.00    0.10
   9  -3  -2    2.90    0.20
   9  -3  -2    2.40    0.30
  -9   3   2    2.80    0.20
   9   3  -2    2.70    0.20
   9   3  -2    2.80    0.10
   9   3  -2    2.60    0.30
   8  -3  -2   22.30    0.90
  -8  -3   2   20.20    0.90
   8  -3  -2   20.60    0.90
   8   3  -2   21.20    0.80
   8   3  -2   21.00    1.00
   8   3  -2   20.80    0.90
  -8   3   2   22.50    0.80
  -7  -3   2   45.80    2.00
  -7  -3   2   48.40    1.90
   7  -3  -2   50.39    1.90
   7   3  -2   50.49    2.10
   7   3  -2   50.49    1.90
   7   3  -2   47.80    1.90
  -7   3   2   50.59    1.90
  -6  -3   2   51.09    1.90
   6  -3  -2   50.19    1.90
  -6  -3   2   50.69    2.00
   6  -3  -2   49.30    1.90
  -6   3   2   49.00    1.90
   6   3  -2   50.69    1.90
   6   3  -2   47.80    1.90
   6   3  -2   52.79    2.10
  -5  -3   2   61.39    2.20
   5  -3  -2   57.29    2.20
  -5  -3   2   59.69    2.30
   5  -3  -2   58.69    2.20
   5   3  -2   58.29    2.20
   5   3  -2   52.79    2.10
  -5   3   2   55.09    2.00
   5   3  -2   54.39    2.00
  -4  -3   2  178.48    6.10
   4  -3  -2  157.68    6.10
   4  -3  -2  159.08    6.00
   4   3  -2  148.39    5.50
   4   3  -2  151.58    5.60
  -3  -3   2  543.15   17.80
   3  -3  -2  480.35   17.70
   3  -3  -2  485.55   17.60
  -3  -3   2  418.06   17.90
   2  -3  -2  672.73   24.50
  -2  -3   2  664.83   24.70
   2  -3  -2  665.33   24.80
  -2   3   2  577.74   21.60
  -1  -3   2   89.39    3.40
  -1  -3   2   91.79    3.30
   1  -3  -2   87.29    3.40
   1  -3  -2   89.19    3.50
   1   3  -2   84.79    3.50
   1   3  -2   81.09    3.40
  -1   3   2   78.69    3.60
   0  -3  -2   30.50    1.30
   0  -3   2   30.80    1.30
   0  -3   2   29.70    1.20
   0  -3  -2   28.60    1.20
   0   3   2   27.60    1.40
   0   3  -2   26.50    1.40
   0   3   2   27.20    1.50
  -1  -3  -2  495.15   18.20
   1  -3   2  479.25   20.60
  -1  -3  -2  478.45   17.90
   1  -3   2  478.85   17.80
   1   3   2  424.06   16.20
   1   3   2  432.76   16.00
  -1   3  -2  433.96   16.10
  -2  -3  -2   59.69    2.90
  -2  -3  -2   63.89    2.40
   2  -3   2   62.19    2.50
  -2  -3  -2   65.59    2.40
   2  -3   2   60.99    2.40
   2   3   2   56.49    2.40
   2   3   2   53.69    2.50
  -2   3  -2   52.99    2.50
  -3  -3  -2   22.20    1.40
   3  -3   2   21.70    1.10
   3  -3   2   21.60    1.00
  -3  -3  -2   24.00    1.00
  -3  -3  -2   24.40    0.90
   3   3   2   21.00    1.10
   4  -3   2   77.09    3.00
  -4  -3  -2   82.29    3.10
  -4  -3  -2   75.39    3.60
  -4  -3  -2   85.79    3.00
   4   3   2   72.59    2.70
  -4   3  -2   66.59    2.70
  -4   3  -2   72.79    2.70
   4   3   2   77.89    2.80
   4   3   2   71.49    2.70
   4   3   2   74.99    3.10
  -5  -3  -2  122.49    4.40
   5  -3   2  117.99    4.40
  -5  -3  -2  120.79    4.50
   5  -3   2  110.19    4.30
   5   3   2  114.49    4.30
   5   3   2  114.79    4.30
   5   3   2  119.99    4.50
  -5   3  -2  117.99    4.30
  -6  -3  -2   62.99    2.50
  -6  -3  -2   62.39    2.40
   6  -3   2   64.19    2.40
   6  -3   2   57.19    2.30
   6   3   2   61.59    2.30
   6   3   2   61.89    2.50
  -6   3  -2   60.59    2.30
   6   3   2   60.59    2.30
   7  -3   2    7.80    0.40
  -7  -3  -2    8.00    0.50
   7  -3   2    8.10    0.40
   7   3   2    7.70    0.40
   7   3   2    8.00    0.30
   7   3   2    8.50    0.50
  -7   3  -2    7.80    0.30
   8  -3   2   27.70    1.10
   8  -3   2   28.10    1.10
   8   3   2   26.60    1.30
   8   3   2   27.80    1.00
   8   3   2   28.00    1.10
  -8   3  -2   27.80    1.00
   9  -3   2    6.30    0.30
   9  -3   2    6.20    0.30
   9   3   2    6.20    0.30
   9   3   2    6.50    0.30
   9   3   2    6.20    0.40
  -9   3  -2    5.90    0.30
  10   3   2    0.20    0.10
  10   3   2    0.20    0.10
  10   3   2    0.20    0.10
   9  -4  -2    1.20    0.10
   9   4  -2    1.20    0.20
   9   4  -2    1.20    0.10
  -9   4   2    1.20    0.10
   9   4  -2    1.20    0.10
   8  -4  -2    1.90    0.20
   8   4  -2    1.80    0.10
  -8   4   2    2.00    0.10
   8   4  -2    1.70    0.20
   8   4  -2    1.90    0.30
   7  -4  -2    3.50    0.20
  -7  -4   2    3.10    0.20
   7  -4  -2    3.50    0.20
   7   4  -2    3.40    0.20
  -7   4   2    3.30    0.20
   7   4  -2    3.40    0.20
   7   4  -2    3.60    0.40
  -6  -4   2   70.89    2.80
   6  -4  -2   75.09    2.70
   6  -4  -2   75.99    2.80
  -6  -4   2   73.59    2.80
   6   4  -2   74.59    2.90
  -6   4   2   70.09    2.70
   6   4  -2   73.39    2.70
   5  -4  -2   56.69    2.20
  -5  -4   2   57.49    2.20
  -5  -4   2   60.19    2.20
   5  -4  -2   57.29    2.20
   5   4  -2   52.99    2.00
  -5   4   2   54.39    2.00
   5   4  -2   55.49    2.20
   4  -4  -2    5.20    0.30
  -4  -4   2    5.90    0.30
   4  -4  -2    5.70    0.30
  -4  -4   2    5.80    0.30
   4   4  -2    5.30    0.20
   4   4  -2    5.10    0.20
   4   4  -2    5.00    0.40
  -4   4   2    5.10    0.20
  -3  -4   2   65.39    2.40
   3  -4  -2   61.79    2.60
   3  -4  -2   60.79    2.50
  -3  -4   2   68.09    2.40
   3  -4  -2   54.89    2.30
   3   4  -2   56.59    2.10
   3   4  -2   56.19    2.10
  -3   4   2   57.79    2.10
  -3   4   2   53.99    2.10
  -2  -4   2   74.49    2.80
   2  -4  -2   72.89    2.90
   2  -4  -2   72.59    3.00
  -2  -4   2   75.69    2.90
   2   4  -2   66.99    2.40
   2   4  -2   66.29    2.40
  -2   4   2   64.59    2.40
   2   4  -2   63.29    2.40
  -2   4   2   69.39    2.40
  -2   4   2   64.59    2.40
   1  -4  -2  112.89    4.50
  -1  -4   2  114.79    4.40
  -1  -4   2  123.09    4.50
   1  -4  -2  115.69    4.40
  -1   4   2  105.79    3.90
   1   4  -2  106.69    4.00
   1   4  -2  107.59    4.00
  -1   4   2  109.79    4.00
  -1   4   2  109.59    4.00
   0  -4   2  107.89    4.10
   0  -4   2  106.09    4.20
   0  -4  -2  107.09    4.20
   0  -4  -2  110.19    4.10
   0   4   2   96.69    3.60
   0   4  -2   97.19    3.60
   0   4  -2   96.29    3.60
   0   4   2  100.89    3.60
  -1  -4  -2   48.40    2.00
  -1  -4  -2   49.20    1.90
   1  -4   2   49.20    2.00
   1  -4   2   48.40    2.10
   1   4   2   45.50    1.80
  -1   4  -2   43.10    1.60
  -1   4  -2   45.30    1.60
   1   4   2   45.20    1.60
   1   4   2   43.80    1.60
  -1   4  -2   42.10    1.60
  -2  -4  -2  102.79    3.80
   2  -4   2  100.39    3.80
  -2  -4  -2  100.39    3.70
   2  -4   2   87.99    3.60
   2  -4   2  100.19    4.00
   2   4   2   89.19    3.30
  -2   4  -2   92.19    3.30
  -2   4  -2   87.19    3.30
   2   4   2   95.19    3.50
  -2   4  -2   85.49    3.30
   2   4   2   89.89    3.30
   3  -4   2   57.79    2.60
  -3  -4  -2   62.99    2.30
   3  -4   2   57.19    2.30
   3  -4   2   58.09    2.40
  -3  -4  -2   61.89    2.40
  -3   4  -2   55.39    2.00
   3   4   2   56.19    2.00
   3   4   2   54.89    2.00
  -3   4  -2   49.90    2.00
  -3   4  -2   53.09    2.00
   3   4   2   58.69    2.20
   4  -4   2  110.79    4.30
  -4  -4  -2  114.19    4.40
  -4  -4  -2  120.49    4.30
   4   4   2  114.89    4.20
  -4   4  -2  105.39    4.00
   4   4   2  105.99    4.00
  -4   4  -2  107.69    4.00
  -5  -4  -2    7.00    0.50
   5  -4   2    7.40    0.40
   5  -4   2    7.20    0.30
  -5  -4  -2    6.90    0.40
   5   4   2    6.90    0.50
   5   4   2    6.80    0.30
   5   4   2    7.20    0.30
  -5   4  -2    6.70    0.30
  -6  -4  -2    3.50    0.30
   6  -4   2    3.90    0.30
   6   4   2    3.20    0.20
   6   4   2    3.40    0.20
   6   4   2    3.40    0.30
  -6   4  -2    3.30    0.20
   7  -4   2    0.80    0.10
   7   4   2    0.70    0.10
  -7   4  -2    0.60    0.10
   7   4   2    0.80    0.20
   7   4   2    0.40    0.10
   8  -4   2   15.40    0.60
   8   4   2   14.80    0.60
   8   4   2   13.90    0.70
  -8   4  -2   14.40    0.50
   8   4   2   13.80    0.60
   9  -4   2    3.70    0.20
   9   4   2    3.70    0.20
   9   4   2    3.30    0.30
   9   4   2    3.70    0.20
   8  -5  -2    9.30    0.40
  -8   5   2    8.60    0.30
   8   5  -2    7.80    0.50
   8   5  -2    8.40    0.30
   7  -5  -2    7.00    0.30
   7  -5  -2    7.10    0.30
   7   5  -2    6.50    0.40
   7   5  -2    6.80    0.30
  -7   5   2    6.70    0.30
   6  -5  -2   23.50    0.90
  -6  -5   2   23.50    1.00
   6  -5  -2   23.30    0.90
   6   5  -2   22.70    1.10
  -6   5   2   22.20    0.90
   6   5  -2   23.80    0.90
   5  -5  -2   19.50    0.80
  -5  -5   2   19.80    0.80
   5  -5  -2   20.30    0.80
   5   5  -2   17.60    0.90
  -5   5   2   19.30    0.70
   5   5  -2   18.80    0.70
   4  -5  -2   14.70    0.70
  -4  -5   2   16.10    0.80
  -4  -5   2   17.20    0.70
   4  -5  -2   16.70    0.60
   4   5  -2   16.00    0.60
   4   5  -2   16.10    0.60
  -4   5   2   16.20    0.60
  -3  -5   2    1.70    0.20
   3  -5  -2    1.70    0.10
  -3  -5   2    1.70    0.20
   3   5  -2    1.80    0.10
   3   5  -2    1.50    0.10
  -3   5   2    1.40    0.10
  -3   5   2    1.60    0.10
  -2  -5   2  114.09    4.20
   2  -5  -2  103.69    4.40
   2  -5  -2  112.39    4.10
  -2  -5   2  113.79    4.30
   2  -5  -2  108.19    4.20
   2   5  -2  107.29    3.90
   2   5  -2  104.69    3.90
  -2   5   2  105.79    3.90
   2   5  -2  106.09    3.90
  -2   5   2  106.09    3.90
  -1  -5   2   72.19    3.00
   1  -5  -2   71.49    2.90
  -1  -5   2   75.89    2.90
   1  -5  -2   70.19    3.00
   1   5  -2   67.59    2.50
   1   5  -2   70.29    2.60
  -1   5   2   68.49    2.60
  -1   5   2   70.29    2.60
   1   5  -2   69.59    2.60
   0  -5   2  140.19    5.50
   0  -5  -2  140.89    5.30
   0  -5   2  142.99    5.30
   0  -5  -2  136.29    5.40
   0   5  -2  140.49    4.90
   0   5   2  130.29    4.90
   0   5   2  133.99    4.90
   0   5  -2  132.49    4.90
   0   5  -2  133.19    4.90
   1  -5   2   31.30    1.30
   1  -5   2   29.90    1.50
  -1  -5  -2   28.20    1.10
  -1  -5  -2   30.90    1.30
  -1  -5  -2   29.40    1.40
  -1   5  -2   29.20    1.10
   1   5   2   29.10    1.30
  -1   5  -2   30.10    1.10
  -1   5  -2   28.10    1.10
   1   5   2   30.20    1.10
   1   5   2   29.90    1.10
  -2  -5  -2    6.10    0.40
  -2  -5  -2    6.50    0.40
   2  -5   2    6.20    0.60
   2  -5   2    6.00    0.30
   2  -5   2    6.10    0.50
   2   5   2    6.20    0.40
  -2   5  -2    5.80    0.30
  -2   5  -2    5.80    0.30
  -2   5  -2    5.80    0.30
   2   5   2    6.10    0.30
   2   5   2    6.40    0.30
  -3  -5  -2   14.10    0.80
   3  -5   2   14.60    0.60
   3  -5   2   13.80    0.80
  -3  -5  -2   14.50    0.70
   3   5   2   14.30    0.60
   3   5   2   14.50    0.70
  -3   5  -2   14.70    0.60
  -3   5  -2   13.20    0.60
  -3   5  -2   14.40    0.60
   3   5   2   13.90    0.60
   4  -5   2   92.99    3.40
  -4  -5  -2   90.49    3.50
   4   5   2   86.69    3.40
   4   5   2   87.09    3.20
  -4   5  -2   83.69    3.10
   4   5   2   84.79    3.10
  -5  -5  -2    3.10    0.30
   5  -5   2    3.20    0.20
   5  -5   2    3.40    0.20
  -5   5  -2    3.60    0.20
   5   5   2    3.30    0.20
   5   5   2    3.20    0.30
   6  -5   2    2.80    0.10
   6  -5   2    2.90    0.20
   6   5   2    2.70    0.20
   6   5   2    2.90    0.30
  -6   5  -2    2.90    0.10
   7  -5   2    1.80    0.20
   7   5   2    1.80    0.10
  -7   5  -2    1.70    0.10
   7   5   2    1.80    0.20
   8  -5   2    0.10    0.10
   8   5   2    0.30    0.10
   8   5   2    0.10    0.10
  -7   6   2   15.50    0.60
   6  -6  -2    3.30    0.20
  -6   6   2    3.40    0.20
   6   6  -2    3.40    0.20
   5  -6  -2    3.60    0.20
  -5   6   2    3.20    0.20
   5   6  -2    3.20    0.20
   4  -6  -2    3.10    0.20
  -4   6   2    2.70    0.10
   4   6  -2    2.60    0.10
   4   6  -2    2.70    0.20
  -3  -6   2   21.00    0.90
   3  -6  -2   21.90    0.80
   3   6  -2   18.50    0.70
  -3   6   2   18.80    0.70
  -3   6   2   19.90    0.70
   3   6  -2   20.20    0.70
  -2  -6   2   20.20    0.90
   2  -6  -2   20.40    0.80
  -2   6   2   19.20    0.70
  -2   6   2   19.00    0.70
   2   6  -2   19.20    0.70
   2   6  -2   18.10    0.70
   2   6  -2   18.30    0.70
  -1  -6   2   53.89    2.20
   1  -6  -2   55.79    2.00
   1  -6  -2   51.29    2.20
   1   6  -2   52.59    2.00
  -1   6   2   51.69    2.00
   1   6  -2   55.29    2.00
  -1   6   2   53.89    2.00
   1   6  -2   53.39    2.00
   0  -6   2    0.50    0.20
   0  -6  -2    0.40    0.10
   0  -6  -2    0.50    0.20
   0   6  -2    0.30    0.10
   0   6   2    0.40    0.10
   0   6  -2    0.40    0.10
   0   6  -2    0.30    0.10
   0   6   2    0.40    0.10
  -1  -6  -2   22.30    1.00
   1  -6   2   22.30    1.10
  -1   6  -2   24.10    0.90
  -1   6  -2   24.30    0.90
  -1   6  -2   23.30    0.90
   1   6   2   24.00    0.90
   1   6   2   23.50    0.90
   2  -6   2    0.00    0.20
  -2  -6  -2    0.20    0.10
   2   6   2    0.20    0.10
   2   6   2    0.20    0.10
  -2   6  -2    0.10    0.10
  -2   6  -2    0.00    0.10
   3  -6   2   32.80    1.30
  -3  -6  -2   32.50    1.40
   3  -6   2   35.80    1.30
   3   6   2   31.50    1.20
  -3   6  -2   30.70    1.20
   3   6   2   31.90    1.20
   3   6   2   29.50    1.30
  -3   6  -2   32.60    1.20
   4  -6   2    6.10    0.30
  -4  -6  -2    5.70    0.30
   4  -6   2    6.00    0.30
  -4   6  -2    5.90    0.20
   4   6   2    5.90    0.30
   4   6   2    5.30    0.40
   5  -6   2    2.90    0.10
   5  -6   2    3.00    0.20
   5   6   2    2.70    0.20
   5   6   2    2.60    0.20
  -5   6  -2    2.70    0.10
   6  -6   2    0.60    0.10
   6  -6   2    0.50    0.10
   6   6   2    0.50    0.10
   6   6   2    0.60    0.10
   5  -7  -2    0.60    0.10
   4  -7  -2   12.80    0.50
   4   7  -2   10.70    0.50
  -4   7   2   12.10    0.40
   3  -7  -2    5.30    0.20
   3  -7  -2    5.50    0.20
  -3   7   2    5.30    0.20
   3   7  -2    5.40    0.20
   3   7  -2    5.10    0.20
   2  -7  -2    2.90    0.10
  -2   7   2    2.80    0.10
   2   7  -2    2.70    0.10
   2   7  -2    2.90    0.10
  -1  -7   2    9.80    0.40
   1  -7  -2    9.40    0.40
  -1   7   2    9.40    0.40
  -1   7   2    8.70    0.40
   1   7  -2    9.30    0.40
   1   7  -2    9.00    0.40
   0  -7   2    2.60    0.10
   0   7  -2    2.50    0.10
   0   7  -2    2.50    0.10
   0   7   2    2.40    0.10
   0   7   2    2.50    0.10
   1  -7   2    7.70    0.30
   1   7   2    7.20    0.30
  -1   7  -2    7.20    0.30
  -1   7  -2    6.20    0.30
   1   7   2    6.70    0.30
   2  -7   2    6.50    0.30
   2   7   2    6.20    0.30
  -2   7  -2    6.00    0.30
  -3  -7  -2    2.00    0.10
   3  -7   2    1.70    0.10
   3   7   2    1.70    0.10
   4  -7   2   11.20    0.40
   4   7   2   11.40    0.40
  11   0  -3    0.20    0.10
  11   0  -3    0.30    0.10
 -11   0   3    0.40    0.10
  11   0  -3    0.30    0.10
  10   0  -3    0.10    0.10
  10   0  -3    0.20    0.10
  10   0  -3    0.40    0.20
   9   0  -3    0.00    0.10
   9   0  -3    0.10    0.20
   9   0  -3   -0.10    0.10
   9   0  -3    0.00    0.10
   9   0  -3    0.10    0.10
  -9   0   3    0.40    0.20
   8   0  -3   26.40    1.00
   8   0  -3   25.60    1.00
   8   0  -3   24.70    1.00
  -8   0   3   23.50    1.50
   8   0  -3   26.50    1.30
   8   0  -3   25.50    1.00
  -8   0   3   25.20    1.30
   7   0  -3    3.70    0.20
   7   0  -3    3.90    0.40
   7   0  -3    3.40    0.20
  -7   0   3    3.60    0.50
  -7   0   3    3.40    0.30
   7   0  -3    3.10    0.20
   7   0  -3    3.30    0.20
   6   0  -3    2.40    0.60
  -6   0   3    2.70    0.20
   6   0  -3    2.20    0.10
  -6   0   3    2.50    0.80
   6   0  -3    2.50    0.20
   6   0  -3    2.10    0.30
   6   0  -3    2.40    0.20
  -6   0   3    2.60    0.30
  -5   0   3   24.90    1.00
  -5   0   3   25.50    1.90
   5   0  -3   25.20    1.60
  -5   0   3   26.10    1.20
   4   0  -3   14.60    0.70
  -4   0   3   15.70    0.70
  -4   0   3   14.60    0.60
   4   0  -3   15.50    1.00
  -4   0   3   14.40    0.70
  -4   0   3   15.50    1.30
  -3   0   3 1208.38   46.80
  -3   0   3 1294.77   52.29
   3   0  -3 1244.88   47.60
  -3   0   3 1293.97   68.89
  -3   0   3 1320.87   50.29
   3   0  -3 1336.87   49.00
  -2   0   3  657.83   27.80
   2   0  -3  636.64   36.00
  -2   0   3  621.04   23.40
  -2   0   3  646.44   24.30
   2   0  -3  642.84   24.10
   1   0  -3    5.00    0.30
  -1   0   3    4.90    0.30
  -1   0   3    5.50    0.40
  -1   0   3    5.50    0.30
   1   0  -3    5.40    0.30
  -1   0   3    4.80    0.30
   0   0   3   59.39    2.40
   0   0  -3   58.29    2.40
   0   0  -3   71.29    2.40
   0   0  -3   54.49    2.30
   0   0   3   69.19    2.60
   0   0   3   53.59    2.40
   0   0   3   65.99    2.40
  -1   0  -3  735.93   28.80
  -1   0  -3  810.02   42.80
   1   0   3  773.82   28.90
   1   0   3  775.02   30.70
  -1   0  -3  791.62   30.60
   1   0   3  824.32   41.70
   1   0   3  774.12   29.70
  -2   0  -3    0.40    0.20
   2   0   3    0.10    0.20
  -2   0  -3    0.10    0.10
  -2   0  -3    0.20    0.10
   2   0   3    0.10    0.10
   2   0   3    0.20    0.10
  -3   0  -3  354.76   13.50
  -3   0  -3  365.86   13.50
   3   0   3  383.86   13.90
  -4   0  -3  508.35   18.70
   4   0   3  514.95   19.20
  -4   0  -3  513.35   18.80
  -4   0  -3  500.25   19.60
  -5   0  -3  272.27   11.60
   5   0   3  276.77   10.30
   5   0   3  283.27   11.20
  -5   0  -3  288.37   10.60
  -5   0  -3  294.17   10.40
   6   0   3    1.10    0.10
  -6   0  -3    1.20    0.30
  -6   0  -3    1.20    0.20
   6   0   3    1.20    0.10
   6   0   3    1.30    0.20
   6   0   3    1.40    0.20
  -7   0  -3    3.10    0.50
   7   0   3    3.60    0.20
   7   0   3    3.40    0.30
   7   0   3    3.50    0.20
  -7   0  -3    3.40    0.40
   7   0   3    3.10    0.20
   8   0   3   10.60    0.60
   8   0   3   10.70    0.50
   8   0   3   10.50    0.40
   8   0   3   10.90    0.50
   9   0   3    0.20    0.10
   9   0   3    0.40    0.10
   9   0   3    0.20    0.10
  10   0   3    1.40    0.10
  10   0   3    1.30    0.10
 -10   0  -3    1.50    0.10
  11  -1  -3    0.20    0.10
 -11  -1   3    0.20    0.10
  11  -1  -3    0.10    0.20
 -11   1   3    0.20    0.10
  11   1  -3    0.20    0.10
  11   1  -3    0.20    0.10
  11   1  -3    0.10    0.10
  10  -1  -3   14.00    0.60
  10  -1  -3   13.90    0.60
  10  -1  -3   12.60    0.60
  10  -1  -3   12.60    0.70
  10   1  -3   13.50    0.60
  10   1  -3   12.30    0.70
  10   1  -3   13.90    0.50
  10   1  -3   13.10    0.60
 -10   1   3   14.10    0.50
   9  -1  -3   15.20    0.90
   9  -1  -3   14.90    0.60
   9  -1  -3   14.30    0.60
   9  -1  -3   15.20    0.70
  -9  -1   3   14.50    0.90
   9   1  -3   15.40    0.90
  -9   1   3   15.00    0.60
   9   1  -3   14.70    0.70
  -9   1   3   13.20    1.00
   9   1  -3   14.90    0.60
   9   1  -3   15.30    0.70
   8  -1  -3   60.79    2.30
   8  -1  -3   61.89    2.30
   8  -1  -3   61.99    2.60
  -8  -1   3   59.29    2.50
  -8  -1   3   58.09    2.70
   8  -1  -3   62.79    2.30
   8  -1  -3   61.19    2.30
  -8   1   3   58.79    2.60
   8   1  -3   63.89    2.30
   8   1  -3   61.99    2.30
   8   1  -3   60.59    2.20
   8   1  -3   62.89    2.50
  -8   1   3   54.69    3.00
   7  -1  -3   21.30    1.10
   7  -1  -3   20.40    0.80
   7  -1  -3   20.70    0.80
  -7  -1   3   20.60    1.10
   7  -1  -3   20.10    0.80
   7  -1  -3   20.70    0.80
  -7  -1   3   20.50    0.90
   7   1  -3   21.00    0.80
  -7   1   3   20.90    1.10
   7   1  -3   21.40    0.90
  -7   1   3   18.60    1.30
   7   1  -3   20.60    0.90
   7   1  -3   21.40    1.00
   6  -1  -3   14.30    0.60
  -6  -1   3   14.90    0.60
   6  -1  -3   14.40    0.60
   6  -1  -3   15.60    0.80
  -6  -1   3   15.20    0.80
   6  -1  -3   14.60    0.60
   6  -1  -3   13.60    0.60
  -6  -1   3   14.20    1.30
   6  -1  -3   13.70    1.30
  -6   1   3   14.40    1.00
   6   1  -3   13.60    1.10
   6   1  -3   14.00    0.60
  -6   1   3   13.90    1.70
   6   1  -3   15.60    0.70
  -6   1   3   14.40    0.80
   6   1  -3   15.70    0.60
   6   1  -3   14.50    0.60
  -5  -1   3   48.00    1.70
  -5  -1   3   44.30    2.40
   5  -1  -3   44.60    2.50
  -5  -1   3   47.70    1.80
   5   1  -3   45.90    2.20
  -5   1   3   47.20    2.10
  -5   1   3   45.60    3.00
  -5   1   3   47.80    1.90
  -4  -1   3  844.52   33.30
  -4  -1   3  887.01   31.50
  -4  -1   3  862.91   41.80
  -4  -1   3  826.32   35.80
   4  -1  -3  850.91   47.00
  -4  -1   3  836.62   31.90
   4  -1  -3  878.11   32.20
   4   1  -3  877.11   33.30
  -4   1   3  886.01   32.50
  -4   1   3  885.11   33.80
  -4   1   3  862.41   33.00
  -4   1   3  867.11   32.40
   3  -1  -3    9.20    0.50
   3  -1  -3    9.10    0.80
  -3  -1   3    9.10    0.50
   3  -1  -3    8.60    0.60
   3   1  -3   10.50    0.60
  -3   1   3    9.60    0.60
  -3   1   3    9.80    0.50
  -3   1   3   10.50    1.10
  -2  -1   3  135.19    4.90
  -2  -1   3  126.39    4.90
   2  -1  -3  122.09    4.80
   2  -1  -3  131.19    4.90
   2  -1  -3  128.49    4.90
  -2   1   3  134.99    5.00
  -2   1   3  119.89    4.90
   2   1  -3  132.89    4.90
  -2   1   3  138.39    5.00
   1  -1  -3  289.97   11.40
  -1  -1   3  291.07   11.10
  -1  -1   3  305.37   11.30
   1  -1  -3  289.47   10.90
  -1  -1   3  286.67   17.30
  -1   1   3  298.57   11.40
  -1   1   3  305.37   11.10
  -1   1   3  308.37   11.70
   1   1  -3  294.47   11.20
  -1   1   3  275.07   10.90
   0  -1   3  141.09    5.30
   0  -1  -3  137.29    5.30
   0  -1   3  150.58    5.70
   0  -1   3  150.48    5.50
   0  -1  -3  141.09    5.30
   0  -1  -3  148.49    5.50
   0  -1   3  141.59    5.40
   0  -1   3  141.89    5.30
   0  -1   3  146.29    5.50
   0  -1  -3  136.29    5.40
   0  -1  -3  148.89    5.40
   0   1   3  141.79    5.60
   0   1   3  134.99    5.50
   0   1   3  152.08    5.60
   0   1  -3  151.28    5.50
   0   1   3  147.69    5.50
   1  -1   3  512.75   34.30
   1  -1   3  501.35   19.00
   1  -1   3  509.25   18.50
   1  -1   3  469.15   18.10
  -1  -1  -3  502.15   37.30
   1  -1   3  507.15   18.50
  -1  -1  -3  480.25   18.20
   1  -1   3  505.95   19.30
  -1  -1  -3  481.15   34.50
  -1  -1  -3  500.25   18.50
  -1   1  -3  500.05   18.20
   1   1   3  524.85   41.30
  -1   1  -3  511.15   19.50
  -1   1  -3  436.66   17.80
   2  -1   3  606.64   22.00
  -2  -1  -3  584.14   21.50
  -2  -1  -3  567.64   21.90
   2  -1   3  596.84   23.00
   2  -1   3  566.34   22.30
   2  -1   3  587.64   21.70
  -2  -1  -3  588.14   23.20
  -2  -1  -3  576.74   21.70
   2  -1   3  601.44   22.00
   2  -1   3  575.54   21.70
   2   1   3  579.84   21.90
  -2   1  -3  528.05   20.90
  -2   1  -3  570.94   22.40
   2   1   3  585.24   21.50
  -2   1  -3  565.94   21.20
  -3  -1  -3  462.85   17.10
   3  -1   3  487.85   17.60
   3  -1   3  448.46   17.10
   3  -1   3  467.15   17.20
   3  -1   3  478.35   24.20
   3  -1   3  427.06   17.00
  -3  -1  -3  478.35   18.20
  -3  -1  -3  471.65   17.20
  -3   1  -3  455.45   16.90
  -3   1  -3  495.15   17.80
  -3   1  -3  411.86   16.80
   3   1   3  474.55   17.10
  -4  -1  -3  346.07   12.40
  -4  -1  -3  325.67   13.00
  -4  -1  -3  340.07   12.30
   4  -1   3  327.77   13.00
  -4   1  -3  305.97   11.80
   4   1   3  329.97   12.10
  -4   1  -3  318.47   12.80
  -4   1  -3  314.37   11.70
  -5  -1  -3   15.70    0.80
  -5  -1  -3   16.20    0.70
   5  -1   3   14.70    0.60
  -5  -1  -3   14.20    1.30
   5  -1   3   13.30    1.30
   5   1   3   15.90    0.70
   5   1   3   15.60    0.70
   5   1   3   14.80    1.10
  -5   1  -3   13.80    1.50
   5   1   3   14.20    0.60
  -5   1  -3   14.00    0.90
  -5   1  -3   14.20    0.80
   5   1   3   14.90    0.60
  -6  -1  -3    9.30    0.50
   6  -1   3    8.90    0.40
   6  -1   3    9.40    0.40
   6  -1   3    8.70    0.40
   6  -1   3    9.90    0.40
  -6  -1  -3    9.70    0.60
   6   1   3   10.30    0.60
   6   1   3    9.40    0.50
   6   1   3    9.80    0.40
   6   1   3   10.40    0.50
  -7  -1  -3   12.10    0.80
   7  -1   3   12.50    0.50
   7  -1   3   12.50    0.50
  -7  -1  -3   12.40    0.70
   7  -1   3   12.90    0.60
   7  -1   3   12.50    0.50
   7   1   3   12.70    0.70
   7   1   3   12.90    0.60
   7   1   3   12.30    0.50
   7   1   3   13.00    0.60
   8  -1   3   16.80    0.70
  -8  -1  -3   17.90    0.90
   8  -1   3   18.30    0.80
   8   1   3   18.20    0.80
   8   1   3   17.50    0.90
   8   1   3   16.40    0.70
   8   1   3   18.40    0.70
   9  -1   3    5.50    0.30
   9   1   3    5.30    0.30
   9   1   3    4.90    0.40
   9   1   3    5.40    0.30
   9   1   3    5.20    0.20
  -9   1  -3    5.70    0.20
  10  -1   3    1.00    0.10
 -10   1  -3    0.90    0.10
  10   1   3    1.00    0.10
  10   1   3    0.90    0.10
  11   2  -3    1.10    0.20
  11   2  -3    1.10    0.10
 -11   2   3    1.20    0.10
  10  -2  -3    6.40    0.30
  10  -2  -3    6.00    0.30
  10   2  -3    6.50    0.30
  10   2  -3    6.20    0.50
  10   2  -3    6.20    0.30
  10   2  -3    6.30    0.30
 -10   2   3    6.50    0.30
   9  -2  -3    0.80    0.20
   9  -2  -3    1.00    0.10
   9  -2  -3    0.80    0.10
  -9  -2   3    0.80    0.20
   9   2  -3    0.90    0.10
   9   2  -3    0.80    0.10
   9   2  -3    0.60    0.10
  -9   2   3    0.90    0.10
   9   2  -3    1.00    0.30
   8  -2  -3   21.50    0.90
  -8  -2   3   21.70    1.00
   8  -2  -3   21.70    1.10
  -8  -2   3   23.80    1.40
   8  -2  -3   22.60    0.90
   8   2  -3   22.30    1.10
   8   2  -3   22.50    0.90
   8   2  -3   21.20    0.90
   8   2  -3   23.00    0.90
  -8   2   3   21.60    0.90
  -7  -2   3   26.20    1.10
  -7  -2   3   26.00    1.20
   7  -2  -3   25.30    1.30
   7  -2  -3   26.20    1.00
   7  -2  -3   27.00    1.10
   7   2  -3   25.70    1.00
   7   2  -3   25.10    1.00
   7   2  -3   25.20    1.20
   7   2  -3   26.00    1.00
  -7   2   3   25.30    1.00
  -6  -2   3   65.69    2.60
   6  -2  -3   64.49    2.70
   6  -2  -3   65.49    2.50
  -6  -2   3   68.09    2.50
   6  -2  -3   63.89    2.50
  -6   2   3   65.09    2.40
  -6   2   3   62.99    2.70
   6   2  -3   64.49    2.40
   6   2  -3   66.69    2.60
   6   2  -3   63.29    2.40
   6   2  -3   61.99    2.40
  -5  -2   3   14.30    0.90
  -5  -2   3   14.30    0.60
   5  -2  -3   12.70    0.60
   5  -2  -3   11.60    1.30
   5   2  -3   14.10    0.70
  -5   2   3   13.10    0.80
  -5   2   3   13.10    0.50
  -5   2   3   13.50    1.70
  -4  -2   3   34.90    1.60
   4  -2  -3   36.60    2.20
  -4  -2   3   40.60    1.60
  -4   2   3   35.10    1.80
   4   2  -3   36.60    1.50
  -4   2   3   36.10    1.60
  -4   2   3   37.90    1.80
   3  -2  -3  586.54   21.50
  -3  -2   3  594.54   21.60
  -3  -2   3  564.44   21.50
   3  -2  -3  576.24   21.30
   3  -2  -3  592.54   22.00
  -3   2   3  572.74   21.70
  -3   2   3  585.44   22.80
  -3   2   3  605.24   21.80
   2  -2  -3 1015.00   69.99
  -2  -2   3 1014.30   38.30
   2  -2  -3  968.70   37.30
   2  -2  -3 1047.10   37.70
   2  -2  -3  989.30   38.40
  -2  -2   3 1098.89   70.79
  -2   2   3 1027.90   82.09
  -2   2   3  890.61   36.50
   2   2  -3 1045.00   37.00
  -2   2   3  967.90   36.60
  -2   2   3 1081.19   38.70
  -1  -2   3  570.44   21.60
   1  -2  -3  493.35   24.60
  -1  -2   3  557.54   21.00
  -1  -2   3  602.24   20.50
   1  -2  -3  543.65   20.70
   1  -2  -3  525.65   20.30
  -1  -2   3  572.94   20.60
   1  -2  -3  563.64   20.60
  -1   2   3  543.05   26.90
  -1   2   3  544.45   39.30
   1   2  -3  567.54   20.10
  -1   2   3  486.05   19.60
   0  -2   3  293.27   10.30
   0  -2   3  261.67   10.30
   0  -2  -3  295.37   12.90
   0  -2   3  284.17   10.20
   0  -2   3  265.57   10.50
   0  -2  -3  277.97   10.40
   0  -2  -3  276.67   10.60
   0  -2   3  271.27   10.80
   0  -2  -3  279.97   10.20
   0  -2  -3  275.07   10.60
   0   2   3  278.97   10.40
   0   2   3  277.87   10.20
   0   2  -3  276.67   10.40
   0   2  -3  261.17   10.20
  -1  -2  -3  679.13   27.30
   1  -2   3  719.53   26.90
  -1  -2  -3  755.92   27.10
  -1  -2  -3  731.73   26.80
   1  -2   3  716.33   26.80
  -1  -2  -3  732.03   28.50
   1  -2   3  747.93   27.20
   1  -2   3  743.63   27.30
   1  -2   3  719.73   27.50
   1   2   3  733.83   28.00
  -1   2  -3  723.23   27.80
  -1   2  -3  728.93   27.30
   1   2   3  743.73   28.30
  -2  -2  -3  123.99    4.60
  -2  -2  -3  123.89    5.00
   2  -2   3  116.99    5.10
   2  -2   3  124.39    4.70
  -2  -2  -3  123.89    4.80
   2  -2   3  123.99    4.80
   2  -2   3  125.89    4.60
   2  -2   3  117.59    4.90
  -2  -2  -3  129.19    4.60
  -2   2  -3  119.69    5.40
   2   2   3  126.99    4.80
   2   2   3  121.69    4.80
  -3  -2  -3   73.59    3.20
   3  -2   3   65.19    3.00
  -3  -2  -3   73.69    2.60
   3  -2   3   71.29    2.80
   3  -2   3   67.39    2.80
   3  -2   3   68.89    2.70
  -3  -2  -3   72.29    2.70
   3   2   3   73.09    3.00
   3   2   3   67.69    2.90
  -4  -2  -3   72.79    2.70
  -4  -2  -3   67.29    3.30
  -4  -2  -3   72.49    2.80
   4   2   3   66.69    2.90
  -5  -2  -3  172.68    6.40
  -5  -2  -3  175.48    6.30
   5  -2   3  162.68    6.20
   5  -2   3  166.48    6.20
   5   2   3  162.88    5.90
  -5   2  -3  158.88    5.90
   5   2   3  168.28    6.10
   5   2   3  157.18    5.90
   6  -2   3  246.88    8.90
   6  -2   3  240.58    8.90
  -6  -2  -3  234.38    9.10
  -6  -2  -3  250.17    9.00
   6   2   3  236.58    8.60
   6   2   3  230.18    8.50
  -6   2  -3  242.68    8.50
   6   2   3  224.78    8.70
   6   2   3  234.38    8.60
  -7  -2  -3   55.19    2.50
   7  -2   3   59.99    2.20
   7  -2   3   59.69    2.20
  -7  -2  -3   57.89    2.30
   7   2   3   59.89    2.30
   7   2   3   60.59    2.40
  -7   2  -3   60.19    2.20
   7   2   3   59.79    2.30
   7   2   3   60.29    2.20
   8  -2   3    3.20    0.20
  -8  -2  -3    3.00    0.30
   8  -2   3    3.10    0.20
   8   2   3    3.40    0.20
  -8   2  -3    3.20    0.20
   8   2   3    3.20    0.20
   8   2   3    3.20    0.30
   8   2   3    3.00    0.20
   9  -2   3    6.50    0.30
   9  -2   3    6.60    0.30
   9   2   3    6.70    0.30
  -9   2  -3    6.60    0.30
   9   2   3    6.70    0.30
   9   2   3    6.50    0.30
   9   2   3    6.40    0.40
  10  -2   3    2.70    0.20
  10   2   3    2.60    0.20
  10   2   3    2.80    0.10
  10   2   3    2.40    0.20
  10  -3  -3    8.10    0.40
  10   3  -3    7.90    0.40
 -10   3   3    8.10    0.30
  10   3  -3    7.80    0.50
  10   3  -3    8.20    0.30
   9  -3  -3    4.60    0.30
   9   3  -3    4.50    0.40
  -9   3   3    4.70    0.20
   9   3  -3    4.70    0.30
   9   3  -3    4.70    0.20
   8  -3  -3    6.80    0.40
  -8  -3   3    6.30    0.40
   8   3  -3    6.70    0.30
  -8   3   3    6.40    0.30
   8   3  -3    6.40    0.40
   8   3  -3    6.60    0.50
  -7  -3   3   14.60    0.60
   7  -3  -3   14.80    0.60
   7  -3  -3   13.90    0.60
  -7  -3   3   13.40    0.70
  -7   3   3   15.20    0.60
   7   3  -3   14.60    0.60
   7   3  -3   15.20    0.70
   7   3  -3   15.60    0.80
   6  -3  -3   18.50    0.70
  -6  -3   3   19.40    0.80
   6  -3  -3   19.80    0.80
  -6  -3   3   18.60    0.80
   6   3  -3   18.10    0.80
   6   3  -3   18.90    0.70
  -6   3   3   19.20    0.70
   6   3  -3   18.90    0.90
  -5  -3   3   19.70    0.80
   5  -3  -3   19.70    0.70
   5  -3  -3   18.50    0.80
   5   3  -3   17.70    0.80
  -5   3   3   19.00    0.70
   5   3  -3   17.60    0.70
   5   3  -3   19.60    0.90
   4  -3  -3   23.80    1.00
   4  -3  -3   25.40    0.90
  -4   3   3   24.00    0.90
   3  -3  -3  257.07    9.20
  -3  -3   3  229.18    9.40
   3  -3  -3  254.77    9.10
  -2  -3   3   43.30    1.60
   2  -3  -3   40.70    1.60
  -2  -3   3   37.30    1.90
   2  -3  -3   41.80    1.70
  -2   3   3   37.90    2.00
   1  -3  -3  124.49    4.70
  -1  -3   3  127.19    4.70
  -1  -3   3  126.89    4.70
   1  -3  -3  123.79    4.80
   1   3  -3  116.19    4.70
  -1   3   3  111.09    4.80
   0  -3   3   38.20    1.60
   0  -3  -3   40.50    1.60
   0  -3   3   39.30    1.60
   0  -3  -3   40.30    1.60
   0   3   3   38.00    1.80
   0   3   3   37.40    2.00
   1  -3   3  385.06   14.30
   1  -3   3  386.16   14.20
  -1  -3  -3  393.26   14.30
  -1  -3  -3  387.16   14.40
   1   3   3  347.97   13.40
   1   3   3  356.76   13.20
  -2  -3  -3  288.77   10.40
   2  -3   3  282.87   10.60
  -2  -3  -3  284.27   10.40
   2  -3   3  291.37   10.50
  -2  -3  -3  268.77   11.00
   2   3   3  260.77    9.70
   2   3   3  247.48    9.80
  -3  -3  -3  223.38    7.90
  -3  -3  -3  206.88    8.60
  -3  -3  -3  223.48    8.00
   3  -3   3  219.08    8.10
   3  -3   3  200.78    7.80
   3  -3   3  211.08    8.00
   3   3   3  208.88    8.00
   3   3   3  194.08    7.50
   3   3   3  213.68    7.60
  -4  -3  -3   61.79    2.30
   4  -3   3   56.29    2.30
  -4  -3  -3   60.89    2.40
   4  -3   3   57.49    2.20
   4   3   3   57.79    2.20
   4   3   3   54.89    2.00
   4   3   3   56.29    2.00
  -4   3  -3   53.59    2.00
  -4   3  -3   49.99    2.00
   5  -3   3  147.29    5.30
  -5  -3  -3  146.99    5.50
  -5  -3  -3  146.29    5.40
   5  -3   3  131.39    5.30
   5   3   3  139.69    5.30
   5   3   3  138.19    5.10
   5   3   3  140.99    5.10
  -5   3  -3  138.19    5.10
   6  -3   3   25.80    1.10
  -6  -3  -3   28.40    1.20
   6  -3   3   28.20    1.10
  -6  -3  -3   28.40    1.30
  -6   3  -3   27.30    1.10
   6   3   3   27.60    1.10
   6   3   3   28.10    1.10
   6   3   3   28.10    1.30
  -7  -3  -3   32.20    1.40
   7  -3   3   31.70    1.30
   7  -3   3   33.30    1.30
   7   3   3   31.60    1.20
   7   3   3   32.80    1.30
  -7   3  -3   33.70    1.20
   7   3   3   31.60    1.40
   8  -3   3    5.30    0.30
   8  -3   3    5.40    0.30
  -8   3  -3    5.40    0.20
   8   3   3    5.40    0.20
   8   3   3    4.80    0.40
   8   3   3    5.30    0.30
   9  -3   3    8.90    0.40
   9  -3   3    8.40    0.40
   9   3   3    7.30    0.50
  -9   3  -3    8.30    0.30
   9   3   3    8.90    0.30
   9   3   3    8.00    0.40
   9  -4  -3   18.40    0.70
   9   4  -3   17.70    0.60
  -9   4   3   17.30    0.70
   9   4  -3   16.90    0.80
   9   4  -3   16.40    0.70
   8  -4  -3    2.20    0.20
  -8   4   3    2.00    0.10
   8   4  -3    2.20    0.10
   8   4  -3    1.80    0.30
   8   4  -3    2.00    0.20
   7  -4  -3   21.70    0.80
  -7  -4   3   20.80    0.90
   7  -4  -3   23.50    0.90
   7   4  -3   21.20    1.00
   7   4  -3   21.20    0.90
   7   4  -3   22.20    0.80
  -7   4   3   22.10    0.80
  -6  -4   3    1.60    0.20
   6  -4  -3    1.70    0.20
  -6  -4   3    1.40    0.20
   6  -4  -3    1.80    0.10
  -6   4   3    1.70    0.10
   6   4  -3    2.00    0.30
   6   4  -3    1.80    0.10
  -5  -4   3  131.09    4.70
   5  -4  -3  123.09    4.70
   5  -4  -3  130.09    4.60
  -5  -4   3  122.79    4.70
   5   4  -3  117.39    4.30
   5   4  -3  117.19    4.50
  -5   4   3  116.39    4.30
  -4  -4   3   21.20    0.80
  -4  -4   3   21.70    0.90
   4  -4  -3   20.70    0.80
   4  -4  -3   18.00    0.80
   4   4  -3   18.30    0.70
  -4   4   3   19.40    0.70
   4   4  -3   18.70    0.70
   3  -4  -3  212.18    7.90
   3  -4  -3  207.68    8.10
  -3  -4   3  218.38    8.00
  -3  -4   3  232.68    8.10
  -3   4   3  198.38    7.00
   3   4  -3  196.78    7.00
   3   4  -3  187.48    7.00
  -3   4   3  186.88    7.00
   2  -4  -3  122.49    4.60
   2  -4  -3  121.69    4.70
  -2  -4   3  132.19    4.70
   2  -4  -3  121.39    4.90
  -2  -4   3  129.39    4.80
  -2   4   3  112.89    4.00
   2   4  -3  107.49    4.00
   2   4  -3  114.49    4.10
  -2   4   3  106.19    4.20
  -2   4   3  110.29    4.00
   2   4  -3  111.99    4.10
   1  -4  -3  238.38    8.90
   1  -4  -3  236.18    9.00
  -1  -4   3  246.68    8.90
  -1  -4   3  241.48    9.00
  -1   4   3  211.78    7.90
   1   4  -3  224.78    7.90
  -1   4   3  221.18    7.90
   1   4  -3  211.28    7.90
   0  -4  -3    3.10    0.20
   0  -4   3    2.90    0.30
   0  -4  -3    2.60    0.30
   0  -4   3    2.60    0.20
   0   4   3    4.00    0.20
   0   4  -3    2.70    0.20
   0   4   3    3.10    0.20
   0   4   3    2.60    0.30
   0   4  -3    3.90    0.20
  -1  -4  -3    2.40    0.20
   1  -4   3    2.70    0.30
  -1  -4  -3    2.30    0.30
   1   4   3    2.30    0.10
  -1   4  -3    2.80    0.20
  -1   4  -3    2.10    0.10
   1   4   3    2.00    0.10
   1   4   3    1.70    0.40
  -1   4  -3    2.20    0.10
   1   4   3    2.10    0.20
  -1   4  -3    1.70    0.10
  -2  -4  -3   51.39    2.00
   2  -4   3   50.19    2.10
  -2  -4  -3   50.79    2.10
   2  -4   3   48.10    2.20
  -2   4  -3   44.90    1.70
   2   4   3   47.80    1.80
   2   4   3   44.50    1.60
   2   4   3   46.00    1.70
  -2   4  -3   42.00    1.60
  -2   4  -3   41.30    1.70
  -3  -4  -3    1.00    0.20
   3  -4   3    0.90    0.20
  -3  -4  -3    0.90    0.20
   3  -4   3    0.90    0.10
   3  -4   3    0.80    0.30
   3   4   3    0.90    0.10
   3   4   3    1.20    0.20
  -3   4  -3    0.80    0.10
  -3   4  -3    0.80    0.10
  -3   4  -3    0.80    0.10
   3   4   3    0.90    0.10
  -4  -4  -3   18.60    0.90
   4  -4   3   18.60    0.80
  -4  -4  -3   18.70    0.80
   4   4   3   18.70    0.90
   4   4   3   17.20    0.70
  -4   4  -3   16.80    0.70
  -4   4  -3   16.60    0.70
   5  -4   3   60.69    2.30
  -5  -4  -3   61.49    2.40
  -5  -4  -3   58.39    2.50
   5  -4   3   62.79    2.30
   5   4   3   60.89    2.40
   5   4   3   59.69    2.20
   5   4   3   57.69    2.20
  -5   4  -3   56.89    2.20
  -6  -4  -3    4.60    0.30
   6  -4   3    4.90    0.30
   6   4   3    4.10    0.30
   6   4   3    4.50    0.20
  -6   4  -3    4.20    0.20
   6   4   3    4.60    0.40
   7  -4   3    2.20    0.20
  -7   4  -3    2.20    0.10
   7   4   3    2.10    0.10
   7   4   3    2.30    0.20
   7   4   3    2.10    0.30
   8  -4   3    7.70    0.40
   8   4   3    7.50    0.30
   8   4   3    6.90    0.40
   8   4   3    7.70    0.30
   9   4   3    2.70    0.10
   9   4   3    2.50    0.20
   8  -5  -3    0.70    0.10
   8   5  -3    0.60    0.10
   8   5  -3    0.50    0.10
  -8   5   3    0.80    0.10
   7  -5  -3    7.20    0.30
   7  -5  -3    6.50    0.30
   7   5  -3    6.20    0.40
   7   5  -3    6.50    0.30
  -7   5   3    6.80    0.30
   6  -5  -3   32.30    1.20
   6  -5  -3   30.80    1.20
  -6   5   3   31.50    1.20
   6   5  -3   30.80    1.20
   6   5  -3   35.40    1.70
   5  -5  -3    5.40    0.20
  -5  -5   3    5.20    0.30
   5  -5  -3    4.90    0.30
   5   5  -3    5.50    0.30
  -5   5   3    5.20    0.20
  -4  -5   3    1.90    0.20
  -4  -5   3    1.90    0.20
   4  -5  -3    1.90    0.10
  -4   5   3    1.90    0.10
   4   5  -3    1.60    0.10
   4   5  -3    1.70    0.10
  -3  -5   3   59.09    2.40
   3  -5  -3   58.29    2.20
  -3  -5   3   61.89    2.30
  -3   5   3   57.09    2.10
   3   5  -3   55.19    2.10
  -3   5   3   53.29    2.00
   3   5  -3   54.99    2.00
   2  -5  -3   31.90    1.40
  -2  -5   3   33.40    1.50
   2  -5  -3   34.20    1.30
   2  -5  -3   32.10    1.60
  -2  -5   3   33.60    1.40
   2   5  -3   32.10    1.20
   2   5  -3   33.10    1.20
  -2   5   3   32.60    1.20
   2   5  -3   31.00    1.20
  -2   5   3   32.80    1.20
  -1  -5   3  108.49    4.00
   1  -5  -3   99.89    4.00
   1  -5  -3   98.19    4.10
  -1  -5   3  107.19    4.10
   1  -5  -3  108.09    3.80
  -1   5   3  100.99    3.70
   1   5  -3  101.69    3.70
   1   5  -3  102.39    3.70
  -1   5   3  103.29    3.70
   1   5  -3   99.89    3.70
   0  -5  -3   35.40    1.50
   0  -5   3   34.50    1.60
   0  -5   3   35.40    1.50
   0  -5  -3   32.60    1.60
   0  -5  -3   34.20    1.30
   0   5   3   32.50    1.40
   0   5  -3   32.00    1.20
   0   5  -3   33.00    1.30
   0   5   3   33.10    1.20
   0   5  -3   33.10    1.30
   0   5   3   33.70    1.20
  -1  -5  -3    7.50    0.40
  -1  -5  -3    7.30    0.50
   1  -5   3    7.20    0.60
   1  -5   3    7.10    0.50
   1  -5   3    6.60    0.40
   1   5   3    7.20    0.30
  -1   5  -3    6.90    0.30
  -1   5  -3    7.20    0.30
   1   5   3    7.00    0.50
   1   5   3    7.60    0.30
  -1   5  -3    7.10    0.30
   2  -5   3   23.90    1.20
  -2  -5  -3   24.80    1.20
  -2  -5  -3   26.20    1.10
   2  -5   3   23.50    1.30
   2  -5   3   24.10    1.00
  -2   5  -3   23.50    1.00
   2   5   3   25.00    0.90
  -2   5  -3   23.70    0.90
   2   5   3   25.70    1.10
   2   5   3   25.00    0.90
  -2   5  -3   25.50    1.00
  -3  -5  -3    1.40    0.20
   3  -5   3    1.00    0.20
  -3  -5  -3    1.30    0.20
   3  -5   3    1.30    0.20
  -3   5  -3    1.10    0.10
   3   5   3    1.10    0.10
  -3   5  -3    1.00    0.10
   3   5   3    1.10    0.10
  -3   5  -3    1.10    0.10
   3   5   3    1.30    0.20
   4  -5   3   83.99    3.10
  -4  -5  -3   79.79    3.20
  -4   5  -3   78.19    3.00
   4   5   3   81.19    3.20
   4   5   3   82.09    3.00
   5  -5   3   17.10    0.70
  -5  -5  -3   15.80    0.80
   5  -5   3   15.90    0.60
   5   5   3   16.10    0.80
  -5   5  -3   15.80    0.60
   5   5   3   16.20    0.60
   6  -5   3    1.50    0.20
   6  -5   3    1.30    0.10
   6   5   3    1.50    0.10
  -6   5  -3    1.60    0.10
   6   5   3    1.60    0.20
   7  -5   3    2.50    0.20
   7   5   3    2.10    0.20
   7   5   3    2.30    0.10
   8  -5   3    0.50    0.10
   8   5   3    0.40    0.10
   7  -6  -3    6.30    0.30
  -7   6   3    7.20    0.30
   6  -6  -3    2.30    0.10
  -6   6   3    2.20    0.10
   6   6  -3    2.30    0.10
   5  -6  -3   18.70    0.70
   5   6  -3   17.40    0.70
  -5   6   3   17.20    0.70
   4  -6  -3    6.70    0.30
   4   6  -3    6.20    0.30
  -4   6   3    6.40    0.30
   4   6  -3    6.20    0.30
   3  -6  -3    9.40    0.40
  -3  -6   3    9.30    0.50
  -3   6   3    9.00    0.40
   3   6  -3    8.60    0.40
   3   6  -3    8.80    0.40
  -3   6   3    8.30    0.40
  -2  -6   3   22.30    1.00
   2  -6  -3   22.50    0.90
   2   6  -3   20.60    0.80
   2   6  -3   21.00    0.80
   2   6  -3   22.00    0.80
  -2   6   3   21.00    0.80
  -2   6   3   21.40    0.80
   1  -6  -3    3.80    0.30
  -1  -6   3    3.90    0.30
   1  -6  -3    4.20    0.20
   1   6  -3    3.90    0.20
   1   6  -3    3.90    0.20
  -1   6   3    3.90    0.20
   1   6  -3    3.90    0.20
  -1   6   3    4.10    0.20
   0  -6   3   19.90    1.00
   0  -6  -3   18.20    0.90
   0  -6  -3   19.40    0.70
   0   6  -3   19.60    0.80
   0   6   3   19.40    0.70
   0   6  -3   18.60    0.70
   0   6   3   19.60    0.80
   0   6  -3   19.00    0.80
   1  -6   3    1.70    0.30
  -1  -6  -3    1.50    0.20
   1   6   3    1.50    0.10
   1   6   3    1.70    0.10
  -1   6  -3    1.60    0.10
  -1   6  -3    1.70    0.10
  -1   6  -3    1.50    0.10
   2  -6   3   11.20    0.70
  -2  -6  -3   11.60    0.60
   2   6   3   11.70    0.50
  -2   6  -3   11.80    0.50
  -2   6  -3   11.60    0.50
   2   6   3   11.50    0.60
   2   6   3   12.10    0.50
  -2   6  -3   11.30    0.50
   3  -6   3   11.80    0.50
   3   6   3   11.50    0.40
   3   6   3   10.80    0.60
  -3   6  -3   10.60    0.40
   4  -6   3   40.80    1.60
  -4  -6  -3   43.10    1.60
   4  -6   3   40.90    1.60
   4   6   3   37.50    1.60
   4   6   3   39.70    1.40
   5  -6   3    4.90    0.20
   5  -6   3    5.10    0.30
   5   6   3    4.70    0.30
   5   6   3    5.30    0.20
   6  -6   3    6.70    0.30
   6   6   3    6.30    0.20
   6   6   3    5.50    0.30
   5  -7  -3    1.60    0.10
   4  -7  -3    2.10    0.10
  -4   7   3    2.20    0.10
   4   7  -3    2.80    0.20
   3  -7  -3    5.70    0.20
   3  -7  -3    5.70    0.20
  -3   7   3    6.10    0.20
   3   7  -3    5.80    0.20
   2  -7  -3    2.40    0.10
   2  -7  -3    2.30    0.10
   2   7  -3    2.10    0.10
  -2   7   3    2.10    0.10
   1  -7  -3    3.70    0.20
  -1  -7   3    3.80    0.20
   1   7  -3    4.00    0.20
  -1   7   3    4.10    0.20
   0  -7   3    1.20    0.10
   0   7   3    1.30    0.10
   0   7  -3    1.30    0.10
   1  -7   3    0.40    0.10
   1   7   3    0.40    0.10
  -1   7  -3    0.40    0.10
   2  -7   3    1.80    0.10
  -2  -7  -3    2.10    0.10
  -2   7  -3    1.90    0.10
   2   7   3    2.00    0.10
  -3  -7  -3    2.20    0.10
   3  -7   3    2.20    0.10
   3   7   3    2.20    0.10
   4  -7   3    3.80    0.20
   4   7   3    4.10    0.20
 -11   0   4    0.90    0.10
  11   0  -4    0.90    0.20
  11   0  -4    0.90    0.10
  11   0  -4    0.70    0.10
  10   0  -4    0.50    0.20
  10   0  -4    0.40    0.10
  10   0  -4    0.60    0.10
  10   0  -4    0.50    0.10
   9   0  -4   10.60    0.50
   9   0  -4   11.20    0.50
   9   0  -4   11.50    0.50
  -9   0   4   10.50    0.80
   9   0  -4   12.30    0.80
   9   0  -4   11.50    0.50
  -8   0   4    3.80    0.60
   8   0  -4    4.20    0.30
   8   0  -4    3.70    0.20
  -8   0   4    4.10    0.40
   8   0  -4    3.80    0.30
   8   0  -4    3.70    0.40
   8   0  -4    3.90    0.20
   7   0  -4   16.70    0.70
  -7   0   4   16.00    1.10
   7   0  -4   16.90    0.70
   7   0  -4   15.70    0.70
   7   0  -4   16.50    0.60
   7   0  -4   17.00    0.90
  -7   0   4   17.50    0.90
  -6   0   4   39.90    2.80
   6   0  -4   43.70    1.80
   6   0  -4   39.70    1.60
   6   0  -4   39.30    1.50
  -6   0   4   43.40    1.70
   6   0  -4   42.60    1.60
   6   0  -4   39.00    2.30
  -6   0   4   44.50    1.90
   6   0  -4   40.80    1.60
   5   0  -4   15.10    1.10
  -5   0   4   15.00    1.40
  -5   0   4   15.60    0.70
  -5   0   4   16.10    0.80
   4   0  -4   20.10    1.20
  -4   0   4   19.10    1.50
  -4   0   4   20.20    0.90
  -4   0   4   19.50    0.80
   4   0  -4   19.30    0.90
  -4   0   4   19.90    0.90
   4   0  -4   19.20    1.00
   3   0  -4  285.87   10.60
  -3   0   4  288.07   10.50
  -3   0   4  283.47   10.40
   3   0  -4  272.47   10.40
   3   0  -4  272.27   10.50
  -3   0   4  283.47   10.40
   2   0  -4  879.91   34.10
   2   0  -4  897.91   33.90
  -2   0   4  937.31   34.80
  -2   0   4  871.81   33.20
  -2   0   4  944.31   34.30
  -1   0   4 1765.22   64.69
   1   0  -4 1810.82   78.39
  -1   0   4 1741.63   95.79
  -1   0   4 1724.13   90.99
   1   0  -4 1852.21   95.69
  -1   0   4 1675.93   64.19
  -1   0   4 1785.22  102.89
   1   0  -4 1695.03   94.09
   0   0  -4   75.39    2.90
   0   0  -4   80.09    2.90
   0   0   4   67.39    2.80
   0   0   4   72.19    2.80
   0   0  -4   72.89    2.90
   0   0   4   77.59    2.90
   0   0  -4   68.59    2.70
   0   0   4   72.99    2.90
   1   0   4   91.39    3.30
   1   0   4   90.59    3.40
   1   0   4   78.49    3.30
  -1   0  -4   83.19    3.50
  -1   0  -4   91.29    3.30
  -1   0  -4   90.09    3.60
   1   0   4   80.19    3.30
  -2   0  -4 1159.48   42.90
  -2   0  -4 1154.28   42.70
  -2   0  -4 1166.68   45.20
   2   0   4 1221.78   62.69
   2   0   4 1229.28   43.80
   2   0   4 1066.09   49.10
  -2   0  -4 1098.89   42.30
  -3   0  -4  313.07   11.00
  -3   0  -4  295.07   11.80
  -3   0  -4  291.07   11.10
   3   0   4  308.27   11.50
  -4   0  -4   58.59    2.40
   4   0   4   60.79    2.90
  -4   0  -4   62.29    2.30
   5   0   4   21.50    0.90
   5   0   4   23.30    0.90
  -5   0  -4   20.70    1.70
  -5   0  -4   23.50    1.00
   5   0   4   21.70    0.80
   5   0   4   22.10    1.50
  -5   0  -4   22.00    1.10
   6   0   4    0.70    0.10
  -6   0  -4    0.60    0.20
  -6   0  -4    0.50    0.20
   6   0   4    0.60    0.10
   6   0   4    0.80    0.20
   6   0   4    0.80    0.10
   7   0   4    3.00    0.20
   7   0   4    2.50    0.20
   7   0   4    2.70    0.20
   8   0   4    0.10    0.10
   8   0   4    0.00    0.10
   8   0   4    0.00    0.10
   9   0   4    1.10    0.10
   9   0   4    0.90    0.10
 -10   0  -4    4.90    0.20
  10   0   4    4.00    0.20
  10   0   4    4.80    0.20
  11  -1  -4    0.40    0.10
  11  -1  -4    0.40    0.10
 -11  -1   4    0.40    0.10
  11   1  -4    0.40    0.10
  11   1  -4    0.60    0.20
  11   1  -4    0.30    0.10
 -11   1   4    0.50    0.10
  10  -1  -4    4.30    0.40
  10  -1  -4    4.10    0.20
  10  -1  -4    4.20    0.30
  10  -1  -4    4.00    0.20
  10   1  -4    4.30    0.20
  10   1  -4    4.40    0.30
  10   1  -4    4.20    0.30
  10   1  -4    4.10    0.40
 -10   1   4    4.60    0.20
   9  -1  -4    0.10    0.10
  -9  -1   4    0.20    0.20
   9  -1  -4    0.70    0.20
   9  -1  -4    0.20    0.10
   9  -1  -4    0.10    0.10
   9   1  -4    0.10    0.10
   9   1  -4    0.10    0.10
   9   1  -4    0.20    0.20
  -9   1   4    0.00    0.30
  -9   1   4    0.10    0.10
   9   1  -4    0.10    0.10
  -8  -1   4    6.90    0.50
  -8  -1   4    6.90    0.70
   8  -1  -4    6.90    0.40
   8  -1  -4    7.20    0.40
   8  -1  -4    7.20    0.40
   8  -1  -4    7.80    0.60
   8   1  -4    7.10    0.40
   8   1  -4    6.80    0.40
  -8   1   4    7.00    0.60
   8   1  -4    7.60    0.60
   8   1  -4    7.10    0.30
   8   1  -4    6.20    0.30
  -7  -1   4    7.60    0.40
   7  -1  -4    7.10    0.30
   7  -1  -4    7.20    0.40
   7  -1  -4    7.10    0.40
   7  -1  -4    8.30    0.60
   7  -1  -4    7.40    0.40
  -7  -1   4    7.20    0.60
  -7   1   4    7.60    0.60
   7   1  -4    7.00    0.30
  -7   1   4    7.00    0.80
   7   1  -4    7.20    0.40
   7   1  -4    7.50    0.50
   7   1  -4    7.60    0.40
   7   1  -4    7.50    0.40
   6  -1  -4   13.30    0.60
   6  -1  -4   14.20    0.80
   6  -1  -4   12.30    1.30
  -6  -1   4   13.40    0.60
  -6  -1   4   13.00    1.30
   6  -1  -4   13.50    0.60
  -6  -1   4   14.10    0.70
   6  -1  -4   13.10    0.50
   6  -1  -4   13.10    0.60
   6   1  -4   13.70    0.60
   6   1  -4   13.00    0.50
  -6   1   4   14.50    1.00
   6   1  -4   13.20    1.00
  -6   1   4   12.10    1.60
   6   1  -4   14.50    0.70
   6   1  -4   13.60    0.60
  -6   1   4   14.50    0.80
   6   1  -4   12.70    0.60
   5  -1  -4   32.30    2.00
  -5  -1   4   32.60    2.00
  -5  -1   4   32.50    1.30
  -5  -1   4   35.40    1.40
  -5   1   4   34.90    1.50
  -5   1   4   35.80    1.70
   5   1  -4   33.00    1.70
  -5   1   4   32.10    2.50
  -4  -1   4  385.96   14.80
   4  -1  -4  394.06   14.80
  -4  -1   4  399.76   14.80
   4  -1  -4  414.36   15.40
  -4  -1   4  405.56   14.80
  -4  -1   4  414.46   15.20
  -4  -1   4  390.06   14.60
  -4   1   4  393.56   15.20
   4   1  -4  406.26   15.20
   4   1  -4  395.76   15.20
  -4   1   4  429.86   15.20
  -4   1   4  409.36   16.30
  -4   1   4  412.96   15.00
  -3  -1   4  590.74   37.70
  -3  -1   4  550.84   21.40
   3  -1  -4  562.54   21.50
   3  -1  -4  605.54   21.30
   3  -1  -4  534.75   20.90
   3   1  -4  558.84   21.40
   3   1  -4  583.94   21.90
  -3   1   4  573.14   21.30
  -3   1   4  568.84   22.10
  -3   1   4  595.44   22.10
  -3   1   4  572.44   21.30
  -2  -1   4  172.38    6.30
   2  -1  -4  160.88    6.20
  -2  -1   4  172.58    6.20
   2  -1  -4  151.68    6.10
   2  -1  -4  173.78    6.50
   2  -1  -4  156.18    6.20
  -2   1   4  159.28    6.30
  -2   1   4  178.28    6.70
  -2   1   4  165.48    6.40
  -2   1   4  173.98    6.40
   2   1  -4  168.18    6.40
   1  -1  -4  337.87   12.50
   1  -1  -4  322.87   12.60
  -1  -1   4  350.46   13.20
  -1  -1   4  353.86   12.60
  -1  -1   4  319.27   12.40
  -1  -1   4  340.87   12.50
   1  -1  -4  330.87   12.50
  -1  -1   4  359.26   13.40
   1   1  -4  337.07   13.00
  -1   1   4  328.87   12.60
  -1   1   4  346.57   12.70
  -1   1   4  346.87   12.90
  -1   1   4  360.96   13.50
  -1   1   4  339.97   12.70
   0  -1   4  220.08    8.00
   0  -1   4  218.78    8.10
   0  -1  -4  202.08    7.90
   0  -1   4  226.38    8.10
   0  -1  -4  210.08    8.00
   0  -1   4  224.18    8.10
   0  -1   4  202.58    8.00
   0  -1  -4  228.78    8.60
   0  -1  -4  213.98    8.10
   0  -1   4  224.08    8.40
   0   1   4  224.38    8.10
   0   1  -4  221.18    8.20
   0   1  -4  213.48    8.10
   0   1   4  204.78    7.90
   0   1   4  205.98    7.90
   0   1   4  205.68    8.10
  -1  -1  -4   36.80    1.50
   1  -1   4   37.10    2.10
  -1  -1  -4   37.80    1.50
   1  -1   4   38.70    1.70
   1  -1   4   38.80    1.60
   1  -1   4   40.20    1.70
  -1  -1  -4   40.20    1.60
   1  -1   4   37.30    1.50
  -1   1  -4   36.20    1.50
  -1   1  -4   35.80    1.70
   1   1   4   32.10    1.40
  -1   1  -4   34.90    1.80
  -2  -1  -4  202.58    7.60
   2  -1   4  201.08    7.60
   2  -1   4  212.48    7.70
  -2  -1  -4  209.08    7.70
   2  -1   4  197.38    8.60
   2  -1   4  213.68    7.80
   2  -1   4  197.88    8.00
   2  -1   4  206.28    7.70
  -2  -1  -4  203.78    7.60
  -2  -1  -4  224.48    8.10
  -2   1  -4  200.58    8.10
  -2   1  -4  184.48    7.50
   2   1   4  216.18    7.70
  -2   1  -4  191.78    8.10
   2   1   4  214.18    7.60
   3  -1   4  448.76   17.90
   3  -1   4  501.05   18.30
  -3  -1  -4  505.95   19.10
   3  -1   4  485.35   18.00
   3  -1   4  487.95   18.50
   3  -1   4  494.15   18.10
  -3  -1  -4  502.85   18.10
  -3  -1  -4  498.45   18.00
  -3   1  -4  449.16   17.30
   3   1   4  489.65   17.60
  -3   1  -4  452.95   17.20
  -3   1  -4  490.95   18.20
   4  -1   4  414.16   16.20
  -4  -1  -4  432.06   15.50
  -4  -1  -4  414.36   16.20
  -4  -1  -4  428.86   15.40
   4   1   4  423.26   15.50
  -4   1  -4  409.66   15.20
  -4   1  -4  411.36   16.20
  -4   1  -4  392.56   15.00
  -5  -1  -4   66.39    2.30
  -5  -1  -4   63.59    2.50
   5  -1   4   54.69    2.20
   5  -1   4   60.29    2.20
  -5  -1  -4   56.79    3.10
   5  -1   4   56.69    2.20
   5   1   4   61.99    2.30
   5   1   4   57.69    2.80
   5   1   4   56.69    2.20
   5   1   4   60.59    2.20
   5   1   4   57.89    2.20
  -6  -1  -4    7.70    0.60
  -6  -1  -4    8.40    0.50
   6  -1   4    7.80    0.30
   6  -1   4    8.00    0.40
   6  -1   4    7.80    0.40
   6  -1   4    7.50    0.40
   6   1   4    7.70    0.30
   6   1   4    8.10    0.50
   6   1   4    8.10    0.40
   6   1   4    8.00    0.40
  -7  -1  -4   55.59    2.60
  -7  -1  -4   59.59    2.40
   7  -1   4   60.49    2.20
   7  -1   4   57.79    2.20
   7  -1   4   61.69    2.20
   7  -1   4   57.09    2.20
   7   1   4   59.49    2.50
   7   1   4   62.49    2.30
   7   1   4   61.89    2.30
   7   1   4   62.09    2.30
   8  -1   4    0.20    0.10
  -8  -1  -4    0.30    0.20
   8   1   4    0.30    0.20
   8   1   4    0.20    0.10
   8   1   4    0.20    0.10
   8   1   4    0.20    0.10
   9  -1   4    4.00    0.20
   9   1   4    3.80    0.20
   9   1   4    3.90    0.20
   9   1   4    4.00    0.30
  -9   1  -4    4.20    0.20
   9   1   4    4.10    0.20
  10  -1   4    1.60    0.10
  10   1   4    1.60    0.10
  10   1   4    1.50    0.10
  11   2  -4    2.50    0.20
 -11   2   4    2.70    0.10
  11   2  -4    2.60    0.20
  10  -2  -4    8.10    0.40
  10  -2  -4    8.00    0.40
  10   2  -4    7.80    0.40
 -10   2   4    8.20    0.30
  10   2  -4    7.80    0.40
  10   2  -4    7.90    0.30
  10   2  -4    7.80    0.50
  -9  -2   4   46.70    2.10
   9  -2  -4   50.29    1.90
   9  -2  -4   47.80    2.10
   9  -2  -4   51.99    1.90
   9   2  -4   49.90    1.90
   9   2  -4   50.29    1.90
   9   2  -4   51.79    2.00
  -9   2   4   51.69    1.90
   9   2  -4   49.70    2.10
   8  -2  -4   16.60    0.90
   8  -2  -4   16.40    0.70
  -8  -2   4   15.70    0.80
   8  -2  -4   16.10    0.70
  -8  -2   4   16.90    1.10
   8   2  -4   16.80    0.70
  -8   2   4   16.50    0.70
   8   2  -4   17.50    0.90
   8   2  -4   16.80    0.70
   8   2  -4   17.50    0.70
  -7  -2   4   22.20    1.10
  -7  -2   4   21.70    0.90
   7  -2  -4   22.20    1.10
   7  -2  -4   22.40    0.90
   7  -2  -4   22.00    0.90
   7   2  -4   22.30    1.10
   7   2  -4   22.30    0.90
   7   2  -4   21.70    0.80
   7   2  -4   21.80    0.90
  -7   2   4   18.90    1.20
  -7   2   4   21.70    0.80
   6  -2  -4   19.80    0.80
   6  -2  -4   19.30    0.80
   6  -2  -4   19.50    0.80
  -6  -2   4   21.60    0.90
   6  -2  -4   20.10    1.00
  -6  -2   4   20.80    0.80
   6   2  -4   21.40    0.80
  -6   2   4   21.00    1.40
   6   2  -4   19.50    0.80
  -6   2   4   20.40    0.80
  -6   2   4   20.00    1.10
   6   2  -4   20.10    0.80
   6   2  -4   21.10    1.00
   5  -2  -4   94.69    4.90
  -5  -2   4  105.59    4.10
  -5  -2   4  106.89    3.80
   5  -2  -4  100.69    3.80
  -5   2   4  105.69    4.30
  -5   2   4   97.79    3.80
  -5   2   4  107.39    4.10
   5   2  -4  102.99    3.90
   5   2  -4  106.79    4.00
  -5   2   4   97.19    5.60
   4  -2  -4   38.60    2.30
  -4  -2   4   35.80    1.70
  -4   2   4   38.00    1.90
  -4   2   4   39.90    1.70
  -4   2   4   40.50    1.90
  -4   2   4   39.50    2.90
  -3  -2   4 1556.34   58.59
   3  -2  -4 1598.04   59.69
  -3  -2   4 1483.65   85.29
   3  -2  -4 1607.24   57.99
  -3   2   4 1571.84   57.09
  -3   2   4 1509.15   56.19
  -3   2   4 1514.95   59.49
  -3   2   4 1485.35   55.89
   2  -2  -4  281.07   11.20
   2  -2  -4  287.57   10.50
  -2  -2   4  290.77   10.90
  -2  -2   4  296.57   10.90
   2  -2  -4  283.77   10.70
   2  -2  -4  268.37   10.50
  -2  -2   4  293.37   10.70
  -2   2   4  276.17   11.30
  -2   2   4  245.28   10.10
  -2   2   4  273.17   10.30
   2   2  -4  290.97   10.10
  -2   2   4  285.07   10.50
  -1  -2   4   19.90    1.10
  -1  -2   4   20.40    1.00
   1  -2  -4   19.40    0.80
  -1  -2   4   16.20    0.80
   1  -2  -4   18.60    1.00
  -1  -2   4   18.90    1.20
   1  -2  -4   18.60    0.80
  -1  -2   4   19.40    0.80
   1  -2  -4   18.60    1.20
   1   2  -4   19.80    1.00
  -1   2   4   20.10    1.10
  -1   2   4   16.30    1.00
   0  -2   4   59.99    2.70
   0  -2   4   64.69    3.10
   0  -2   4   56.39    2.40
   0  -2  -4   62.79    2.40
   0  -2  -4   60.19    2.30
   0  -2  -4   64.99    2.80
   0  -2   4   61.59    2.50
   0  -2   4   62.59    2.40
   0  -2  -4   60.29    2.60
   0  -2   4   64.69    2.40
   0   2  -4   62.39    2.80
   0   2   4   60.29    2.70
   0   2   4   61.99    2.60
   0   2  -4   61.29    2.50
  -1  -2  -4    6.30    0.30
   1  -2   4    5.80    0.60
   1  -2   4    5.10    0.90
  -1  -2  -4    6.60    0.50
   1  -2   4    5.70    0.50
   1  -2   4    5.80    0.40
  -1  -2  -4    6.60    0.30
   1  -2   4    5.30    0.50
   1   2   4    6.20    0.50
  -1   2  -4    5.60    0.70
  -1   2  -4    5.90    0.60
   2  -2   4   86.99    3.40
   2  -2   4   84.59    3.30
  -2  -2  -4   82.49    3.40
   2  -2   4   86.69    3.40
  -2  -2  -4   88.19    3.20
  -2  -2  -4   86.69    3.70
   2  -2   4   80.69    3.60
  -2  -2  -4   87.69    3.20
   2   2   4   87.19    3.60
   2   2   4   89.69    3.60
   3  -2   4  104.39    4.00
  -3  -2  -4  109.39    3.90
  -3  -2  -4  104.29    4.50
   3  -2   4  101.89    4.10
   3  -2   4  100.09    4.10
  -3  -2  -4  108.49    4.00
   3   2   4  106.59    4.30
  -4  -2  -4    2.00    0.20
  -4  -2  -4    2.00    0.20
  -4  -2  -4    2.10    0.50
   4  -2   4    1.80    0.20
   4  -2   4    1.70    0.20
   4   2   4    1.90    0.20
   4   2   4    1.80    0.10
   4   2   4    1.80    0.40
   4   2   4    2.20    0.20
   5  -2   4   27.20    1.10
  -5  -2  -4   29.20    1.20
   5  -2   4   26.60    1.10
  -5  -2  -4   27.90    1.30
   5   2   4   26.10    1.00
   5   2   4   24.00    1.10
   5   2   4   25.60    1.00
  -5   2  -4   25.30    0.90
   6  -2   4   36.50    1.40
  -6  -2  -4   37.60    1.50
   6  -2   4   35.40    1.40
  -6  -2  -4   35.00    1.60
   6   2   4   33.80    1.40
   6   2   4   36.10    1.50
  -6   2  -4   36.10    1.30
   6   2   4   35.00    1.30
   6   2   4   35.50    1.40
  -7  -2  -4    3.50    0.30
   7  -2   4    3.90    0.30
   7  -2   4    3.60    0.20
  -7   2  -4    3.80    0.20
   7   2   4    3.90    0.30
   7   2   4    3.80    0.20
   7   2   4    3.60    0.40
   7   2   4    3.60    0.20
   8  -2   4    2.00    0.20
   8  -2   4    1.90    0.20
  -8   2  -4    2.00    0.10
   8   2   4    1.90    0.20
   8   2   4    1.60    0.20
   8   2   4    1.90    0.30
   8   2   4    1.90    0.10
   9  -2   4    1.10    0.10
   9   2   4    0.90    0.20
   9   2   4    1.20    0.10
   9   2   4    1.20    0.10
  -9   2  -4    1.20    0.10
  10  -2   4    0.70    0.10
  10   2   4    0.60    0.10
  10  -3  -4    1.00    0.10
  10   3  -4    1.10    0.10
 -10   3   4    1.00    0.10
  10   3  -4    1.00    0.10
  10   3  -4    1.00    0.20
   9  -3  -4    4.70    0.30
   9   3  -4    4.40    0.20
   9   3  -4    4.60    0.40
  -9   3   4    4.50    0.20
   9   3  -4    4.00    0.30
  -8  -3   4   25.90    1.20
   8  -3  -4   29.90    1.10
  -8   3   4   27.80    1.30
   8   3  -4   30.40    1.20
   8   3  -4   30.00    1.40
   8   3  -4   30.40    1.30
  -8   3   4   29.80    1.10
   8   3  -4   29.50    1.10
  -7  -3   4   92.89    3.70
   7  -3  -4  103.39    3.60
  -7  -3   4   93.69    3.60
   7  -3  -4   96.39    3.50
  -7   3   4  101.19    3.70
   7   3  -4   98.79    3.90
   7   3  -4   98.49    3.70
   7   3  -4   98.29    3.60
   6  -3  -4   40.90    1.50
   6  -3  -4   39.10    1.50
  -6  -3   4   38.90    1.60
  -6  -3   4   39.10    1.50
   6   3  -4   41.20    1.70
   6   3  -4   40.20    1.50
  -6   3   4   38.70    1.50
   6   3  -4   39.60    1.50
   5  -3  -4   67.59    2.60
   5  -3  -4   71.89    2.60
   5   3  -4   64.79    2.50
  -5   3   4   68.59    2.50
   5   3  -4   64.59    2.50
   5   3  -4   68.99    2.60
   4  -3  -4  251.67    9.50
   4  -3  -4  268.77    9.50
  -4   3   4  249.18    9.30
  -4   3   4  262.87    9.50
  -2  -3   4  198.88    6.90
   2  -3  -4  182.48    7.00
   2  -3  -4  177.98    6.90
   2   3  -4  180.08    6.90
   1  -3  -4  115.29    4.50
  -1  -3   4  119.09    4.40
  -1  -3   4  119.69    4.40
   1  -3  -4  117.09    4.40
  -1  -3   4  114.49    4.80
  -1   3   4  108.79    4.40
  -1   3   4  103.09    4.90
   0  -3   4  288.47   11.20
   0  -3   4  274.47   10.20
   0  -3  -4  270.57   10.20
   0  -3   4  280.17   10.20
   0  -3  -4  262.97   10.10
   0   3   4  250.17    9.50
   0   3   4  247.38    9.70
   1  -3   4   57.99    2.30
  -1  -3  -4   58.69    2.30
  -1  -3  -4   59.79    2.30
   1  -3   4   59.79    2.40
   1   3   4   50.69    2.50
   1   3   4   53.49    2.40
  -2  -3  -4  270.77    9.70
   2  -3   4  263.97    9.70
  -2  -3  -4  246.48   10.40
   2  -3   4  252.87    9.80
  -2  -3  -4  273.07    9.60
  -3  -3  -4  116.39    4.10
   3  -3   4  108.59    4.40
  -3  -3  -4  108.89    4.20
  -3  -3  -4  107.89    4.90
   3  -3   4  106.29    4.20
   3   3   4  111.69    4.00
   3   3   4  103.69    3.80
  -3   3  -4   97.29    3.80
   3   3   4  105.29    4.40
   3   3   4  106.79    3.90
   4  -3   4   20.70    0.90
   4  -3   4   23.40    0.90
  -4  -3  -4   23.90    1.10
  -4  -3  -4   24.40    1.00
  -4   3  -4   20.90    0.80
   4   3   4   22.90    1.00
   4   3   4   21.50    0.80
   4   3   4   22.80    0.90
   5  -3   4   96.19    3.80
  -5  -3  -4  106.09    3.90
  -5  -3  -4  103.89    4.00
   5  -3   4  106.69    3.90
   5   3   4  102.49    3.70
   5   3   4  103.29    3.90
  -5   3  -4   97.69    3.70
   5   3   4   95.39    3.70
  -6  -3  -4   18.80    0.90
   6  -3   4   17.40    0.80
  -6  -3  -4   17.60    1.00
   6  -3   4   18.30    0.80
   6   3   4   18.50    0.80
   6   3   4   18.00    0.70
  -6   3  -4   17.60    0.70
   6   3   4   19.00    0.90
  -7  -3  -4    3.50    0.30
   7  -3   4    3.50    0.20
   7  -3   4    3.60    0.20
   7   3   4    3.40    0.20
  -7   3  -4    3.40    0.20
   7   3   4    3.40    0.20
   7   3   4    3.60    0.40
   8  -3   4    2.20    0.20
   8  -3   4    2.20    0.20
  -8   3  -4    2.20    0.10
   8   3   4    2.40    0.10
   8   3   4    2.30    0.20
   8   3   4    2.50    0.30
   9  -3   4    7.80    0.30
   9  -3   4    7.60    0.30
   9   3   4    7.60    0.40
   9   3   4    7.40    0.40
   9   3   4    8.10    0.30
   9  -4  -4    3.90    0.20
  -9   4   4    3.50    0.20
   9   4  -4    3.10    0.20
   9   4  -4    3.20    0.30
   9   4  -4    3.50    0.20
   8  -4  -4    9.20    0.40
  -8   4   4    8.80    0.40
   8   4  -4    8.50    0.50
   8   4  -4    8.90    0.40
   8   4  -4    8.80    0.40
   7  -4  -4    5.30    0.30
  -7  -4   4    4.00    0.30
   7  -4  -4    4.80    0.20
   7   4  -4    4.40    0.40
   7   4  -4    4.50    0.20
  -7   4   4    5.00    0.20
   6  -4  -4   34.70    1.30
   6  -4  -4   35.20    1.40
   6   4  -4   33.10    1.30
   6   4  -4   33.60    1.50
  -6   4   4   33.40    1.30
   5  -4  -4   25.60    1.00
   5  -4  -4   27.10    1.00
  -5   4   4   24.40    1.10
   5   4  -4   24.90    0.90
   5   4  -4   24.80    1.10
  -5   4   4   25.10    1.00
   4  -4  -4   33.90    1.40
   4  -4  -4   36.80    1.30
  -4   4   4   34.40    1.30
   4   4  -4   33.50    1.30
   4   4  -4   34.30    1.30
  -4   4   4   34.70    1.40
  -3  -4   4   38.10    1.50
   3  -4  -4   38.00    1.40
  -3  -4   4   40.00    1.60
   3   4  -4   34.80    1.30
  -3   4   4   35.10    1.30
   3   4  -4   34.80    1.30
  -3   4   4   34.10    1.40
  -3   4   4   33.60    1.30
   3   4  -4   33.30    1.30
  -2  -4   4  336.27   12.10
  -2  -4   4  346.47   12.10
   2  -4  -4  318.47   12.30
   2  -4  -4  322.47   12.10
   2  -4  -4  321.27   12.00
  -2   4   4  311.37   11.20
  -2   4   4  307.57   11.40
   2   4  -4  317.37   11.20
   2   4  -4  300.77   11.20
  -2   4   4  305.27   11.20
  -1  -4   4    8.80    0.50
   1  -4  -4    7.90    0.50
   1  -4  -4    7.40    0.30
   1  -4  -4    7.60    0.50
  -1  -4   4    8.50    0.50
  -1   4   4    7.40    0.30
   1   4  -4    7.10    0.30
   1   4  -4    7.30    0.30
  -1   4   4    7.50    0.30
  -1   4   4    7.00    0.40
   0  -4   4   14.50    0.80
   0  -4   4   14.70    0.70
   0  -4  -4   13.00    0.50
   0  -4  -4   14.80    0.70
   0  -4  -4   13.90    0.80
   0   4   4   12.60    0.50
   0   4  -4   12.40    0.50
   0   4   4   12.50    0.50
   0   4  -4   11.10    0.50
   0   4   4   13.70    0.70
   0   4  -4   13.20    0.50
  -1  -4  -4    1.00    0.20
   1  -4   4    0.80    0.20
  -1  -4  -4    1.10    0.20
   1  -4   4    1.20    0.20
   1   4   4    0.80    0.10
   1   4   4    1.10    0.20
  -1   4  -4    0.70    0.10
  -1   4  -4    0.80    0.10
  -1   4  -4    0.90    0.10
   1   4   4    1.00    0.10
   1   4   4    0.80    0.40
  -2  -4  -4   57.09    2.20
  -2  -4  -4   57.49    2.30
   2  -4   4   56.29    2.50
   2  -4   4   56.59    2.30
   2   4   4   53.39    2.00
  -2   4  -4   52.89    2.00
  -2   4  -4   49.50    2.00
   2   4   4   53.19    2.00
   2   4   4   55.09    2.10
   3  -4   4   16.00    1.00
   3  -4   4   16.10    0.90
  -3  -4  -4   16.40    0.80
  -3  -4  -4   18.50    0.80
   3  -4   4   17.00    0.70
  -3   4  -4   15.90    0.60
   3   4   4   16.90    0.60
  -3   4  -4   15.10    0.60
   3   4   4   16.00    0.80
   3   4   4   16.70    0.60
  -4  -4  -4   20.30    0.90
  -4  -4  -4   19.70    1.00
   4  -4   4   20.80    0.90
   4   4   4   19.50    0.80
  -4   4  -4   20.20    0.80
   4   4   4   18.60    0.80
   4   4   4   19.20    0.90
   5  -4   4  106.29    3.80
  -5  -4  -4  101.69    3.90
  -5  -4  -4   93.59    4.20
   5   4   4   99.59    3.70
   5   4   4  102.39    3.60
  -5   4  -4   91.09    3.60
   5   4   4  101.59    3.90
  -6  -4  -4   12.40    0.60
   6  -4   4   13.70    0.60
   6   4   4   12.30    0.60
   6   4   4   13.20    0.50
   6   4   4   12.90    0.70
   7  -4   4    3.00    0.20
   7   4   4    2.80    0.20
   7   4   4    3.10    0.20
   7   4   4    3.00    0.30
   8  -4   4    0.20    0.10
   8   4   4    0.10    0.10
   8   4   4    0.20    0.10
   8   4   4    0.20    0.10
   8  -5  -4    3.00    0.20
   8   5  -4    2.80    0.10
  -8   5   4    2.60    0.10
   7  -5  -4    6.10    0.30
   7  -5  -4    5.90    0.30
  -7   5   4    6.10    0.30
   7   5  -4    6.00    0.30
   6  -5  -4   15.40    0.60
   6  -5  -4   15.10    0.60
   6   5  -4   14.30    0.60
  -6   5   4   15.00    0.60
  -5  -5   4   20.40    0.80
   5  -5  -4   20.80    0.80
   5  -5  -4   18.80    0.80
   5   5  -4   19.50    0.80
  -5   5   4   19.70    0.80
   4  -5  -4   18.60    0.70
  -4  -5   4   17.60    0.80
  -4  -5   4   16.80    0.80
   4   5  -4   16.60    0.70
  -4   5   4   16.60    0.70
   4   5  -4   16.60    0.60
  -3  -5   4   74.29    2.80
   3  -5  -4   71.39    2.70
  -3  -5   4   72.29    2.90
  -3   5   4   64.89    2.40
  -3   5   4   68.39    2.40
   3   5  -4   67.59    2.40
   3   5  -4   66.29    2.40
   3   5  -4   62.79    2.40
   2  -5  -4    6.30    0.30
   2  -5  -4    5.70    0.40
  -2  -5   4    6.50    0.40
  -2  -5   4    6.60    0.50
   2   5  -4    5.90    0.30
  -2   5   4    6.10    0.40
  -2   5   4    6.10    0.30
   2   5  -4    6.10    0.30
   2   5  -4    6.30    0.30
  -2   5   4    6.00    0.30
   1  -5  -4   71.09    2.90
  -1  -5   4   75.69    3.00
  -1  -5   4   76.09    2.90
   1  -5  -4   73.99    2.70
   1  -5  -4   67.09    3.00
  -1   5   4   73.09    2.70
  -1   5   4   73.39    2.80
  -1   5   4   71.89    2.70
   1   5  -4   70.59    2.70
   1   5  -4   71.39    2.70
   0  -5  -4   33.60    1.60
   0  -5  -4   33.50    1.30
   0  -5  -4   34.60    1.50
   0  -5   4   35.80    1.50
   0  -5   4   34.30    1.60
   0   5   4   34.10    1.50
   0   5  -4   34.90    1.30
   0   5   4   35.00    1.30
   0   5   4   35.00    1.30
   0   5  -4   34.30    1.30
   1  -5   4    7.00    0.50
  -1  -5  -4    7.10    0.40
   1  -5   4    7.00    0.60
   1  -5   4    6.60    0.40
  -1  -5  -4    7.30    0.50
   1   5   4    7.30    0.30
   1   5   4    7.30    0.30
   1   5   4    7.60    0.50
  -1   5  -4    6.90    0.30
  -1   5  -4    7.10    0.30
   2  -5   4   38.90    1.70
  -2  -5  -4   39.20    1.70
   2  -5   4   37.80    1.90
   2  -5   4   38.70    1.50
  -2  -5  -4   39.80    1.60
   2   5   4   39.60    1.50
   2   5   4   40.10    1.70
   2   5   4   39.20    1.50
  -2   5  -4   39.10    1.50
  -2   5  -4   38.60    1.50
  -3  -5  -4    6.00    0.40
   3  -5   4    5.20    0.50
   3  -5   4    6.10    0.30
  -3   5  -4    5.60    0.30
  -3   5  -4    5.80    0.30
   3   5   4    6.10    0.30
   3   5   4    5.60    0.40
  -4  -5  -4   11.20    0.40
   4  -5   4   11.00    0.50
  -4  -5  -4   10.10    0.60
   4   5   4   10.80    0.50
   4   5   4   11.20    0.60
   5  -5   4   44.10    1.70
   5  -5   4   43.00    1.60
   5   5   4   42.00    1.60
   5   5   4   40.80    1.70
   6  -5   4    1.70    0.20
   6   5   4    1.60    0.10
   6   5   4    1.40    0.20
   7  -5   4    0.00    0.10
   7   5   4    0.00    0.10
   7   5   4    0.00    0.10
   7  -6  -4    0.70    0.10
  -7   6   4    0.70    0.10
   6  -6  -4    1.50    0.10
  -6   6   4    1.20    0.10
   5  -6  -4    3.50    0.20
  -5   6   4    3.30    0.20
   4  -6  -4    5.90    0.30
  -4   6   4    5.90    0.30
   4   6  -4    5.90    0.30
   3  -6  -4   39.00    1.50
  -3  -6   4   39.00    1.60
   3   6  -4   38.30    1.40
  -3   6   4   38.60    1.40
   2  -6  -4    3.70    0.20
  -2  -6   4    3.60    0.30
  -2   6   4    3.30    0.20
   2   6  -4    3.70    0.20
  -2   6   4    3.50    0.20
   2   6  -4    3.70    0.20
  -1  -6   4   19.40    0.90
   1  -6  -4   18.60    0.70
  -1   6   4   18.50    0.70
   1   6  -4   18.70    0.70
   1   6  -4   18.80    0.70
  -1   6   4   18.10    0.70
   0  -6  -4   20.60    1.00
   0  -6  -4   21.40    0.80
   0  -6   4   22.20    1.00
   0   6   4   22.00    0.90
   0   6   4   21.80    0.80
   0   6  -4   21.50    0.90
   0   6  -4   22.50    0.90
   1  -6   4    5.40    0.40
  -1  -6  -4    5.10    0.40
   1   6   4    5.50    0.30
   1   6   4    5.80    0.30
   1   6   4    5.60    0.40
  -1   6  -4    5.70    0.30
  -1   6  -4    5.60    0.30
   2  -6   4   11.90    0.50
  -2  -6  -4   12.10    0.70
  -2   6  -4   12.70    0.50
   2   6   4   12.30    0.50
   2   6   4   11.70    0.60
  -2   6  -4   11.90    0.50
   3  -6   4   11.40    0.50
  -3  -6  -4   11.70    0.50
   3   6   4   11.10    0.40
   3   6   4   10.70    0.60
  -3   6  -4   10.50    0.40
   4  -6   4   19.20    0.80
   4  -6   4   19.40    0.70
   4   6   4   17.70    0.80
   4   6   4   18.10    0.70
   5  -6   4    3.30    0.20
   5  -6   4    3.70    0.20
   5   6   4    3.30    0.30
   5   6   4    3.50    0.20
   6  -6   4    6.40    0.30
   6   6   4    6.30    0.20
   6   6   4    5.50    0.30
   5  -7  -4   13.50    0.50
  -5   7   4   16.70    0.60
   4  -7  -4    3.80    0.20
  -4   7   4    3.80    0.20
   3  -7  -4   11.30    0.40
   3  -7  -4   11.20    0.40
  -3   7   4   11.60    0.50
   3   7  -4   12.00    0.50
   2  -7  -4    2.20    0.10
   2  -7  -4    2.50    0.10
   2   7  -4    2.40    0.10
  -2   7   4    2.30    0.10
   1  -7  -4    0.90    0.10
  -1  -7   4    1.00    0.10
   1  -7  -4    1.00    0.10
  -1   7   4    1.20    0.10
   1   7  -4    1.00    0.10
   0  -7  -4    0.60    0.10
   0  -7   4    0.60    0.10
   0   7  -4    0.50    0.10
   0   7   4    0.40    0.10
   1  -7   4    0.30    0.10
  -1   7  -4    0.30    0.10
   1   7   4    0.30    0.10
   2  -7   4    1.40    0.10
  -2  -7  -4    1.40    0.10
   2   7   4    1.40    0.10
  -2   7  -4    1.30    0.10
  -3  -7  -4    8.20    0.30
   3  -7   4    8.10    0.30
   3   7   4    8.10    0.30
 -11   0   5    0.00    0.10
  11   0  -5    0.10    0.10
  11   0  -5    0.00    0.10
  11   0  -5    0.00    0.10
  10   0  -5    0.50    0.10
 -10   0   5    0.60    0.10
  10   0  -5    0.60    0.20
  10   0  -5    0.60    0.10
  10   0  -5    0.60    0.10
   9   0  -5    4.80    0.50
   9   0  -5    5.00    0.30
   9   0  -5    4.90    0.30
  -9   0   5    4.90    0.50
   9   0  -5    5.30    0.20
   9   0  -5    5.10    0.30
   8   0  -5   19.60    1.00
  -8   0   5   18.20    1.30
   8   0  -5   18.10    0.80
  -8   0   5   17.70    1.00
   8   0  -5   18.70    0.70
   8   0  -5   19.10    0.80
   8   0  -5   18.20    0.80
  -7   0   5  166.38    6.20
   7   0  -5  165.88    6.00
   7   0  -5  164.48    6.20
  -7   0   5  162.78    6.50
   7   0  -5  158.28    6.00
   7   0  -5  159.68    6.00
   7   0  -5  156.08    5.90
   6   0  -5    0.20    0.10
   6   0  -5    0.60    0.10
  -6   0   5    0.10    0.40
   6   0  -5    0.00    0.10
  -6   0   5    0.20    0.10
   6   0  -5    0.30    0.10
   6   0  -5    0.10    0.10
  -6   0   5    0.10    0.10
   6   0  -5    0.20    0.30
  -5   0   5  220.88    8.10
   5   0  -5  214.18    8.80
  -5   0   5  228.18    8.30
  -5   0   5  216.48    9.30
  -4   0   5   20.40    1.00
  -4   0   5   22.30    1.60
   4   0  -5   18.70    1.00
   4   0  -5   20.70    1.30
  -4   0   5   21.70    1.00
  -4   0   5   20.50    0.90
   4   0  -5   19.40    1.00
   3   0  -5   48.00    2.10
  -3   0   5   50.89    1.90
  -3   0   5   50.89    2.10
  -3   0   5   54.19    2.30
   3   0  -5   49.10    2.10
  -2   0   5    0.20    0.10
  -2   0   5    0.30    0.20
   2   0  -5    0.20    0.10
  -2   0   5    0.30    0.10
   2   0  -5    0.10    0.10
  -2   0   5    0.10    0.10
  -1   0   5 2165.88   77.89
  -1   0   5 2160.88  121.29
  -1   0   5 2164.08  127.59
  -1   0   5 2098.39   77.19
  -1   0   5 2125.79  106.49
   1   0  -5 2202.98  108.49
   1   0  -5 1945.01  113.89
   1   0  -5 1979.50  106.09
   0   0  -5  173.28    6.60
   0   0   5  175.58    6.70
   0   0   5  166.88    6.60
   0   0  -5  181.08    6.80
   0   0  -5  188.28    6.70
   0   0  -5  168.88    6.80
   0   0   5  164.08    6.90
   0   0   5  205.08    7.00
   0   0   5  181.68    6.70
  -1   0  -5  213.68    7.40
   1   0   5  185.28    7.30
   1   0   5  193.88    7.40
   1   0   5  198.98    7.50
  -1   0  -5  189.88    7.60
  -2   0  -5   45.30    1.70
  -2   0  -5   45.10    1.80
   2   0   5   49.10    1.90
   2   0   5   39.10    1.90
  -2   0  -5   48.90    1.90
   2   0   5   40.10    1.80
  -2   0  -5   53.69    2.50
   2   0   5   47.00    2.10
   3   0   5 1530.35   58.59
   3   0   5 1639.04   59.59
  -3   0  -5 1578.34   58.09
  -3   0  -5 1552.54   58.49
  -3   0  -5 1639.24   61.39
  -4   0  -5  241.98    8.50
   4   0   5  225.88    9.10
  -4   0  -5  229.68    8.60
  -4   0  -5  219.48    9.40
  -5   0  -5  101.49    5.40
   5   0   5  129.79    4.40
   5   0   5  107.89    5.10
  -5   0  -5  121.49    4.70
  -5   0  -5  126.09    4.50
   5   0   5  117.89    4.30
   5   0   5  121.79    4.40
   6   0   5   47.30    1.80
  -6   0  -5   46.20    2.00
   6   0   5   48.60    1.80
   6   0   5   49.10    1.80
   7   0   5   41.10    1.60
   7   0   5   43.20    1.60
   7   0   5   40.20    1.50
   8   0   5    8.30    0.40
   8   0   5    7.40    0.40
   8   0   5    8.10    0.30
   9   0   5    0.50    0.10
   9   0   5    0.60    0.10
  10   0   5    0.10    0.10
 -11  -1   5    3.70    0.20
  11  -1  -5    3.40    0.20
  11  -1  -5    3.50    0.30
  11  -1  -5    3.70    0.20
  11   1  -5    3.70    0.20
 -11   1   5    3.70    0.20
  11   1  -5    3.50    0.20
  11   1  -5    3.40    0.30
  10  -1  -5    9.50    0.50
  10  -1  -5    9.80    0.60
  10  -1  -5    9.60    0.50
  10  -1  -5   10.20    0.40
  10   1  -5    9.90    0.50
  10   1  -5   10.00    0.50
  10   1  -5    9.80    0.40
 -10   1   5    9.90    0.40
  10   1  -5    9.60    0.60
   9  -1  -5   41.30    1.60
  -9  -1   5   37.30    1.80
   9  -1  -5   40.40    1.60
   9  -1  -5   41.30    1.80
   9  -1  -5   39.80    1.60
  -9   1   5   35.50    1.90
   9   1  -5   41.70    1.80
   9   1  -5   41.30    1.60
   9   1  -5   40.60    1.60
  -9   1   5   40.00    1.50
   9   1  -5   39.70    1.50
  -8  -1   5    4.30    0.50
   8  -1  -5    4.30    0.30
   8  -1  -5    4.30    0.30
   8  -1  -5    4.90    0.30
   8  -1  -5    4.20    0.50
  -8  -1   5    4.30    0.40
   8   1  -5    4.90    0.30
   8   1  -5    4.50    0.50
   8   1  -5    4.60    0.20
   8   1  -5    4.10    0.30
   8   1  -5    4.50    0.30
  -8   1   5    3.90    0.80
  -8   1   5    5.30    0.60
   7  -1  -5    5.60    0.30
  -7  -1   5    5.70    0.40
   7  -1  -5    5.60    0.50
   7  -1  -5    5.50    0.30
  -7  -1   5    5.70    0.50
   7  -1  -5    5.30    0.30
   7   1  -5    5.50    0.30
   7   1  -5    5.40    0.20
   7   1  -5    5.40    0.30
  -7   1   5    5.60    0.50
   7   1  -5    5.50    0.30
   7   1  -5    5.80    0.50
  -6  -1   5   32.30    1.20
   6  -1  -5   30.70    1.20
   6  -1  -5   30.00    1.10
  -6  -1   5   32.50    1.40
   6  -1  -5   28.20    2.00
  -6  -1   5   26.80    2.00
   6  -1  -5   29.40    1.20
   6  -1  -5   30.80    1.20
   6  -1  -5   31.00    1.40
  -6   1   5   26.80    2.50
   6   1  -5   30.00    1.10
   6   1  -5   30.50    1.20
   6   1  -5   29.20    1.20
   6   1  -5   31.60    1.40
   6   1  -5   29.80    1.70
  -6   1   5   33.10    1.40
   6   1  -5   31.50    1.20
  -5  -1   5   88.39    3.30
  -5  -1   5   82.79    3.90
   5  -1  -5   82.59    4.00
  -5  -1   5   81.49    3.10
  -5   1   5   88.19    3.30
   5   1  -5   82.29    3.60
  -5   1   5   80.19    4.60
  -4  -1   5  263.27    9.60
   4  -1  -5  242.98    9.60
  -4  -1   5  262.47   10.00
  -4  -1   5  248.98    9.70
   4  -1  -5  253.37   10.20
  -4  -1   5  264.07    9.50
   4   1  -5  254.37    9.70
  -4   1   5  262.97    9.70
  -4   1   5  275.37    9.90
   4   1  -5  263.07    9.90
  -4   1   5  255.67    9.90
  -4   1   5  253.87   10.90
   3  -1  -5  898.41   33.10
   3  -1  -5  833.32   47.90
  -3  -1   5  881.41   56.09
  -3  -1   5  911.01   33.20
   3  -1  -5  827.62   32.10
  -3  -1   5  858.11   32.00
  -3  -1   5  924.51   36.20
   3   1  -5  842.62   37.00
  -3   1   5  875.51   32.10
  -3   1   5  892.81   32.50
  -3   1   5  884.51   32.30
  -3   1   5  863.01   33.20
  -2  -1   5  792.22   52.79
   2  -1  -5  699.93   27.80
  -2  -1   5  817.72   27.80
  -2  -1   5  765.32   28.40
   2  -1  -5  740.23   28.60
   2  -1  -5  687.93   27.50
  -2  -1   5  761.32   27.40
  -2   1   5  799.82   30.30
  -2   1   5  779.02   29.10
   2   1  -5  775.92   42.40
  -2   1   5  763.32   28.70
  -2   1   5  793.92   29.50
  -2   1   5  802.32   29.40
   1  -1  -5  171.88    6.20
   1  -1  -5  159.18    6.00
  -1  -1   5  160.58    6.00
   1  -1  -5  160.38    6.20
   1  -1  -5  160.98    6.40
  -1  -1   5  165.98    6.20
  -1  -1   5  153.38    6.00
  -1  -1   5  170.18    6.10
  -1  -1   5  167.98    6.10
  -1  -1   5  165.68    6.30
  -1   1   5  175.28    6.30
  -1   1   5  150.28    6.10
  -1   1   5  166.38    6.30
   1   1  -5  161.58    6.20
   1   1  -5  166.08    6.20
  -1   1   5  167.18    6.30
   0  -1  -5  809.22   31.60
   0  -1   5  914.41   33.80
   0  -1   5  870.61   56.79
   0  -1  -5  842.82   32.80
   0  -1   5  867.51   31.70
   0  -1  -5  810.82   31.80
   0  -1   5  847.52   34.60
   0  -1   5  903.21   32.10
   0  -1  -5  907.41   34.10
   0   1   5  860.51   31.40
   0   1   5  825.62   32.00
   0   1  -5  863.11   32.00
   0   1   5  910.01   66.29
   0   1   5  894.11   32.50
   0   1  -5  875.51   54.09
   0   1   5  788.92   31.20
   1  -1   5  391.46   15.80
   1  -1   5  416.96   15.10
   1  -1   5  404.86   15.00
  -1  -1  -5  401.56   14.90
  -1  -1  -5  422.86   16.20
   1  -1   5  415.86   15.20
   1  -1   5  417.26   15.10
   1  -1   5  400.86   15.20
  -1  -1  -5  415.66   21.30
  -1  -1  -5  400.26   15.10
   1   1   5  415.36   15.50
  -1   1  -5  413.86   15.00
   1   1   5  423.46   14.80
  -1   1  -5  376.16   15.10
   1   1   5  366.96   14.70
  -2  -1  -5  260.47    9.80
   2  -1   5  268.07    9.90
   2  -1   5  262.37   10.20
   2  -1   5  264.87    9.80
  -2  -1  -5  264.97    9.90
   2  -1   5  274.87    9.90
  -2  -1  -5  267.87    9.80
   2  -1   5  266.37   10.00
  -2   1  -5  263.97   10.80
   2   1   5  289.47   10.40
   2   1   5  276.67   10.50
  -3  -1  -5  188.18    6.90
  -3  -1  -5  183.88    7.50
   3  -1   5  188.78    7.00
   3  -1   5  184.78    7.50
   3  -1   5  176.78    7.00
  -3  -1  -5  194.98    7.00
   3   1   5  181.88    7.10
  -3   1  -5  180.28    7.60
  -4  -1  -5   86.79    3.30
  -4  -1  -5   84.89    3.20
  -4  -1  -5   76.89    3.90
   4  -1   5   85.69    3.10
   4   1   5   92.29    3.10
   4   1   5   74.09    3.60
  -5  -1  -5    0.60    0.40
  -5  -1  -5    0.50    0.20
   5  -1   5    0.50    0.10
   5  -1   5    0.60    0.10
   5  -1   5    0.80    0.10
   5  -1   5    1.00    0.10
   5   1   5    0.80    0.10
   5   1   5    0.60    0.10
   5   1   5    0.50    0.10
   5   1   5    0.50    0.30
   5   1   5    0.90    0.10
   6  -1   5   12.10    0.50
   6  -1   5   12.90    0.60
   6  -1   5   12.40    0.50
  -6  -1  -5   12.50    0.60
  -6  -1  -5   12.50    0.80
   6  -1   5   12.40    0.50
   6   1   5   12.60    0.50
   6   1   5   12.70    0.60
   6   1   5   13.60    0.70
   6   1   5   13.00    0.60
  -7  -1  -5    3.60    0.40
   7  -1   5    4.10    0.30
   7  -1   5    3.90    0.20
   7   1   5    3.60    0.20
   7   1   5    4.00    0.30
   7   1   5    3.60    0.40
   7   1   5    4.00    0.20
   8  -1   5    6.90    0.40
   8   1   5    6.50    0.50
   8   1   5    6.90    0.40
   8   1   5    6.90    0.30
   8   1   5    6.60    0.30
  -8   1  -5    6.80    0.30
   9  -1   5    2.70    0.20
   9   1   5    2.80    0.20
   9   1   5    2.60    0.20
   9   1   5    2.70    0.10
  -9   1  -5    2.60    0.10
  10  -1   5    3.10    0.20
  11  -2  -5    1.90    0.10
 -11   2   5    1.80    0.10
  11   2  -5    1.70    0.10
  11   2  -5    1.60    0.20
  10  -2  -5    8.30    0.40
  10  -2  -5    8.20    0.40
  10   2  -5    8.10    0.30
 -10   2   5    8.10    0.30
  10   2  -5    7.70    0.40
  10   2  -5    7.70    0.50
  10   2  -5    7.90    0.40
   9  -2  -5   46.00    1.70
  -9  -2   5   41.40    1.90
   9  -2  -5   46.80    1.70
   9  -2  -5   44.70    1.90
   9   2  -5   45.90    1.80
   9   2  -5   45.90    1.70
   9   2  -5   46.20    1.80
   9   2  -5   47.90    2.00
  -9   2   5   47.40    1.70
   8  -2  -5    3.30    0.20
  -8  -2   5    2.90    0.30
   8  -2  -5    3.30    0.40
   8  -2  -5    3.30    0.20
   8   2  -5    3.00    0.20
   8   2  -5    3.10    0.20
  -8   2   5    3.00    0.20
   8   2  -5    3.00    0.30
   8   2  -5    3.00    0.40
   7  -2  -5   12.70    0.60
   7  -2  -5   13.00    0.60
   7  -2  -5   13.00    0.80
   7  -2  -5   12.10    0.50
  -7  -2   5   12.90    0.80
  -7  -2   5   12.20    0.60
   7   2  -5   13.00    0.70
  -7   2   5   11.30    0.90
  -7   2   5   11.10    0.50
   7   2  -5   12.80    0.60
   7   2  -5   13.50    0.60
   7   2  -5   12.90    0.50
   6  -2  -5   30.40    1.10
   6  -2  -5   31.30    1.40
   6  -2  -5   29.00    1.20
  -6  -2   5   31.90    1.30
  -6  -2   5   29.50    1.20
   6  -2  -5   28.40    1.20
   6   2  -5   31.30    1.30
   6   2  -5   29.00    1.10
  -6   2   5   28.30    1.70
   6   2  -5   31.00    1.20
  -6   2   5   28.70    1.50
   6   2  -5   29.50    1.20
  -6   2   5   28.10    1.10
  -5  -2   5   58.19    2.10
   5  -2  -5   51.99    3.10
   5  -2  -5   53.79    2.10
   5  -2  -5   55.29    2.00
   5  -2  -5   54.49    2.30
  -5   2   5   55.79    2.60
  -5   2   5   51.89    2.30
  -5   2   5   54.09    2.00
  -5   2   5   50.19    3.70
   5   2  -5   55.89    2.00
   4  -2  -5  302.17   11.60
  -4  -2   5  272.07   10.80
  -4   2   5  296.27   11.30
  -4   2   5  302.87   11.10
  -4   2   5  290.67   11.40
  -3  -2   5  228.88    8.90
   3  -2  -5  237.48    9.50
  -3   2   5  234.88    8.80
  -3   2   5  225.28    8.60
  -3   2   5  226.68    8.90
  -3   2   5  232.18   10.00
   2  -2  -5  307.07   11.50
  -2  -2   5  319.67   11.80
   2  -2  -5  318.07   12.20
   2  -2  -5  296.67   11.50
  -2  -2   5  316.47   11.70
  -2  -2   5  321.67   11.50
  -2   2   5  297.57   11.40
   2   2  -5  308.77   11.20
  -2   2   5  284.57   11.20
  -2   2   5  317.47   11.50
   1  -2  -5  284.27   10.80
   1  -2  -5  270.97   10.10
  -1  -2   5  287.77   10.70
  -1  -2   5  288.67   10.40
   1  -2  -5  269.37   10.10
  -1  -2   5  281.27   10.20
  -1  -2   5  259.87   10.20
  -1  -2   5  259.47   10.10
  -1   2   5  252.17   10.20
  -1   2   5  272.97   10.30
   1   2  -5  280.67   10.30
  -1   2   5  273.17   10.20
   0  -2  -5  114.49    4.30
   0  -2   5  115.09    4.40
   0  -2   5  115.89    5.20
   0  -2  -5  116.99    4.40
   0  -2   5  121.09    4.40
   0  -2  -5  111.89    4.90
   0  -2   5  119.09    4.60
   0   2  -5  102.49    4.30
   0   2   5  115.59    4.60
   0   2  -5  110.39    4.70
   0   2   5  118.29    4.50
   1  -2   5    3.00    0.30
   1  -2   5    2.70    0.30
  -1  -2  -5    3.10    0.20
  -1  -2  -5    2.80    0.50
  -1  -2  -5    3.20    0.20
  -1  -2  -5    2.90    0.30
   1   2   5    3.00    0.40
   1   2   5    3.10    0.40
  -2  -2  -5   37.30    1.80
  -2  -2  -5   41.30    1.50
   2  -2   5   38.80    1.60
   2  -2   5   39.20    1.70
  -2  -2  -5   39.90    2.10
   2  -2   5   38.60    1.80
  -2  -2  -5   40.90    1.60
   2   2   5   40.00    1.90
   2   2   5   40.50    1.90
   3  -2   5  237.98    9.00
  -3  -2  -5  245.48    8.90
   3  -2   5  234.18    8.90
  -3  -2  -5  244.48    8.90
  -3  -2  -5  237.18    9.60
   3   2   5  250.37    9.60
   4  -2   5    2.20    0.20
  -4  -2  -5    2.30    0.20
   4  -2   5    2.30    0.20
  -4  -2  -5    2.80    0.30
  -4  -2  -5    2.20    0.50
   4   2   5    2.50    0.20
   4   2   5    2.70    0.20
   4   2   5    2.00    0.10
   4   2   5    2.10    0.40
  -5  -2  -5  194.88    7.50
   5  -2   5  194.18    7.20
  -5  -2  -5  206.48    7.30
   5  -2   5  192.48    7.20
   5   2   5  194.68    7.00
   5   2   5  189.18    7.10
   5   2   5  188.18    7.00
  -6  -2  -5   59.89    2.60
   6  -2   5   60.59    2.30
   6  -2   5   63.69    2.30
  -6  -2  -5   62.19    2.40
   6   2   5   61.99    2.30
   6   2   5   63.39    2.30
   6   2   5   60.59    2.30
  -6   2  -5   58.89    2.30
   6   2   5   63.69    2.50
  -7  -2  -5   14.10    0.70
   7  -2   5   15.00    0.60
   7  -2   5   15.00    0.60
   7   2   5   15.00    0.60
   7   2   5   14.60    0.60
  -7   2  -5   14.70    0.60
   7   2   5   14.30    0.80
   7   2   5   14.50    0.60
   8  -2   5   14.40    0.60
   8  -2   5   14.80    0.60
   8   2   5   15.50    0.60
   8   2   5   14.80    0.60
   8   2   5   13.80    0.70
   9  -2   5    5.30    0.30
   9   2   5    5.40    0.20
   9   2   5    5.00    0.30
   9   2   5    4.70    0.30
  10  -3  -5   22.70    0.90
  10   3  -5   22.20    0.80
 -10   3   5   22.40    0.80
  10   3  -5   21.80    1.00
  10   3  -5   22.30    0.90
   9  -3  -5   23.10    0.90
   9   3  -5   21.90    0.80
   9   3  -5   21.90    1.00
  -9   3   5   20.30    0.90
   9   3  -5   21.60    0.90
  -9   3   5   21.80    0.80
   8  -3  -5   19.60    0.80
  -8  -3   5   18.10    0.80
   8   3  -5   19.90    1.00
  -8   3   5   19.60    0.70
   8   3  -5   19.00    0.80
  -8   3   5   18.00    0.90
   8   3  -5   19.00    0.80
   8   3  -5   19.00    0.70
  -7  -3   5   14.60    0.60
   7  -3  -5   16.60    0.70
   7  -3  -5   15.10    0.60
  -7  -3   5   14.90    0.80
   7   3  -5   15.90    0.80
   7   3  -5   15.30    0.70
  -7   3   5   15.70    0.60
   7   3  -5   15.40    0.60
   7   3  -5   15.40    0.70
   6  -3  -5    9.60    0.50
   6  -3  -5   10.00    0.40
  -6   3   5    9.60    0.40
   6   3  -5    9.30    0.40
   6   3  -5    9.10    0.60
   6   3  -5    9.70    0.40
   6   3  -5    9.10    0.40
   5  -3  -5   39.70    1.50
   5  -3  -5   38.70    1.50
   5   3  -5   35.70    1.40
   5   3  -5   35.90    1.40
   5   3  -5   37.90    1.60
  -5   3   5   38.30    1.40
  -5   3   5   39.30    1.60
   4  -3  -5    1.00    0.10
   4  -3  -5    1.00    0.10
  -4   3   5    1.40    0.10
   3  -3  -5  202.38    7.40
  -2  -3   5  705.33   24.70
   2  -3  -5  658.63   24.30
   2  -3  -5  667.03   24.40
  -2  -3   5  637.44   24.90
   2   3  -5  654.83   24.20
  -1  -3   5   48.20    1.90
   1  -3  -5   44.50    1.80
   1  -3  -5   46.10    1.90
  -1  -3   5   46.40    1.80
  -1   3   5   44.80    2.20
   0  -3   5   51.19    2.10
   0  -3   5   50.39    2.00
   0  -3  -5   48.00    1.90
   0  -3  -5   49.90    2.00
   0   3   5   45.90    2.20
  -1  -3  -5   50.49    1.90
   1  -3   5   52.39    2.00
  -1  -3  -5   45.00    2.60
  -1  -3  -5   50.49    2.00
   1  -3   5   50.79    2.10
   1   3   5   47.40    2.20
  -2  -3  -5   48.90    1.90
  -2  -3  -5   49.00    2.00
   2  -3   5   48.50    2.10
  -2  -3  -5   45.00    2.60
   2  -3   5   49.20    2.00
  -2   3  -5   40.30    1.70
   2   3   5   47.90    1.80
   2   3   5   44.90    1.60
   2   3   5   44.30    2.10
   3  -3   5   34.20    1.50
  -3  -3  -5   35.20    1.40
  -3  -3  -5   40.40    1.60
   3  -3   5   40.20    1.70
   3  -3   5   40.70    1.80
  -3  -3  -5   41.60    1.60
  -3  -3  -5   36.90    2.30
   3   3   5   39.40    1.60
   3   3   5   36.70    1.90
   3   3   5   37.00    1.40
  -3   3  -5   36.90    1.40
   3   3   5   38.30    1.40
   4  -3   5   58.29    2.20
  -4  -3  -5   60.19    2.30
  -4  -3  -5   57.09    2.40
   4  -3   5   55.89    2.20
   4   3   5   57.59    2.10
   4   3   5   55.59    2.20
   4   3   5   58.69    2.30
  -5  -3  -5   41.80    1.70
  -5  -3  -5   39.60    1.80
   5  -3   5   40.80    1.60
   5  -3   5   41.40    1.60
   5   3   5   41.10    1.70
   5   3   5   40.20    1.60
   5   3   5   40.10    1.50
   6  -3   5  109.69    4.10
   6  -3   5  112.69    4.10
   6   3   5  112.19    4.10
   6   3   5  111.09    4.30
   6   3   5  111.59    4.10
   7  -3   5    9.80    0.50
  -7  -3  -5   10.00    0.60
   7  -3   5    9.70    0.50
   7   3   5    9.70    0.60
   7   3   5   10.70    0.40
   7   3   5   10.10    0.50
   8  -3   5    2.20    0.20
   8  -3   5    2.40    0.20
   8   3   5    2.60    0.10
   8   3   5    2.10    0.20
   8   3   5    2.40    0.30
   9   3   5    5.70    0.20
   9   3   5    5.00    0.30
   9   3   5    5.40    0.30
   9  -4  -5   10.40    0.50
   9   4  -5    9.30    0.40
  -9   4   5    9.30    0.40
   9   4  -5    8.80    0.50
   8  -4  -5    7.00    0.30
   8  -4  -5    6.00    0.30
   8   4  -5    6.20    0.30
   8   4  -5    6.00    0.40
  -8   4   5    6.30    0.30
   8   4  -5    6.00    0.40
   7  -4  -5   10.20    0.50
   7  -4  -5    9.40    0.40
  -7   4   5    9.20    0.40
   7   4  -5    9.10    0.40
   7   4  -5    8.60    0.60
  -7   4   5    9.20    0.50
   6  -4  -5   29.80    1.10
   6  -4  -5   30.70    1.20
   6   4  -5   28.10    1.10
  -6   4   5   28.30    1.30
  -6   4   5   29.90    1.10
   6   4  -5   28.10    1.30
   5  -4  -5   47.30    1.80
   5  -4  -5   48.90    1.80
   5   4  -5   45.90    1.80
  -5   4   5   48.50    2.00
  -5   4   5   49.60    1.80
   4  -4  -5   68.79    2.40
   4  -4  -5   59.69    2.40
  -4   4   5   64.79    2.40
   4   4  -5   64.69    2.40
  -4   4   5   66.09    2.60
   3  -4  -5   23.60    0.90
  -3  -4   5   23.40    1.00
  -3  -4   5   23.30    1.00
  -3   4   5   20.40    0.80
   3   4  -5   22.20    0.80
  -3   4   5   21.20    0.80
  -3   4   5   22.40    1.00
   3   4  -5   21.20    0.80
   2  -4  -5   94.19    3.50
  -2  -4   5  100.29    3.60
   2  -4  -5   93.49    3.70
  -2  -4   5   99.59    3.70
   2  -4  -5   92.89    3.80
  -2   4   5   88.79    3.30
  -2   4   5   90.79    3.30
  -2   4   5   91.99    3.50
   2   4  -5   89.69    3.30
   2   4  -5   92.99    3.30
  -1  -4   5   77.39    3.00
   1  -4  -5   71.59    3.00
  -1  -4   5   78.69    2.90
   1  -4  -5   72.29    2.70
   1  -4  -5   72.99    2.90
   1   4  -5   71.59    2.60
   1   4  -5   61.69    2.60
  -1   4   5   74.09    2.80
   1   4  -5   69.89    2.60
  -1   4   5   72.99    2.60
  -1   4   5   70.69    2.60
   0  -4  -5    2.90    0.20
   0  -4   5    2.80    0.30
   0  -4  -5    2.50    0.30
   0  -4   5    2.80    0.30
   0  -4  -5    2.40    0.10
   0   4   5    2.50    0.30
   0   4  -5    2.50    0.10
   0   4   5    2.40    0.10
   0   4   5    2.30    0.50
   0   4  -5    2.50    0.10
   0   4   5    2.60    0.10
   0   4  -5    2.30    0.20
  -1  -4  -5   36.70    1.60
  -1  -4  -5   37.00    1.50
   1  -4   5   36.00    1.70
   1  -4   5   39.90    1.60
  -1   4  -5   36.60    1.30
  -1   4  -5   34.00    1.30
  -1   4  -5   32.70    1.40
   1   4   5   37.80    1.50
   1   4   5   37.10    1.30
   1   4   5   34.50    1.30
   2  -4   5    7.60    0.50
   2  -4   5    7.20    0.60
  -2  -4  -5    7.90    0.40
  -2  -4  -5    7.40    0.50
   2   4   5    7.90    0.50
   2   4   5    7.10    0.30
  -2   4  -5    6.30    0.30
  -2   4  -5    7.50    0.30
  -2   4  -5    6.40    0.40
   2   4   5    6.80    0.30
  -3  -4  -5    6.40    0.40
   3  -4   5    5.70    0.50
  -3  -4  -5    5.80    0.40
   3  -4   5    5.60    0.60
   3  -4   5    5.80    0.30
  -3   4  -5    6.00    0.30
   3   4   5    5.70    0.30
   3   4   5    6.20    0.40
  -3   4  -5    5.20    0.30
  -4  -4  -5   12.30    0.70
   4  -4   5   12.80    0.60
  -4  -4  -5   12.40    0.70
  -4   4  -5   12.60    0.50
   4   4   5   12.60    0.50
   4   4   5   11.60    0.50
   4   4   5   12.40    0.70
   5  -4   5   14.10    0.60
  -5  -4  -5   13.90    0.70
   5   4   5   13.30    0.50
   5   4   5   13.10    0.70
   5   4   5   13.30    0.60
   6  -4   5    0.10    0.10
  -6  -4  -5    0.10    0.10
   6   4   5    0.10    0.10
   6   4   5    0.10    0.10
   6   4   5    0.10    0.10
   7  -4   5    1.90    0.20
   7   4   5    1.70    0.20
   7   4   5    1.70    0.20
   7   4   5    2.10    0.10
   8  -4   5    0.40    0.10
   8   4   5    0.40    0.10
   8   4   5    0.30    0.10
   8   4   5    0.40    0.10
   8  -5  -5    2.40    0.10
   8  -5  -5    2.70    0.20
  -8   5   5    2.60    0.10
   7  -5  -5    7.30    0.30
   7  -5  -5    6.90    0.30
  -7   5   5    6.60    0.30
   6  -5  -5   24.60    0.90
   6  -5  -5   24.50    1.00
  -6   5   5   23.30    0.90
   5  -5  -5   24.30    0.90
  -5   5   5   24.30    0.90
   4  -5  -5   24.70    0.90
  -4  -5   5   24.60    1.00
   4  -5  -5   23.90    0.90
  -4   5   5   24.60    1.10
   4   5  -5   23.90    0.90
  -4   5   5   23.70    0.90
   3  -5  -5   14.30    0.60
  -3  -5   5   13.70    0.70
  -3  -5   5   14.10    0.70
  -3   5   5   13.20    0.50
  -3   5   5   12.90    0.70
   3   5  -5   13.40    0.50
   3   5  -5   13.20    0.50
  -3   5   5   12.00    0.50
   2  -5  -5  324.97   12.00
  -2  -5   5  328.17   12.30
  -2  -5   5  338.47   12.20
   2   5  -5  325.87   11.70
  -2   5   5  324.17   11.90
  -2   5   5  318.47   11.70
   2   5  -5  319.47   11.70
  -2   5   5  317.07   11.70
   1  -5  -5   14.90    0.60
   1  -5  -5   13.30    0.80
   1  -5  -5   13.50    0.70
  -1  -5   5   15.10    0.80
  -1  -5   5   14.90    0.80
  -1   5   5   14.20    0.60
  -1   5   5   14.60    0.80
   1   5  -5   14.60    0.60
   1   5  -5   14.40    0.60
  -1   5   5   15.00    0.60
   0  -5  -5   59.69    2.40
   0  -5  -5   57.69    2.50
   0  -5   5   63.69    2.50
   0  -5  -5   58.29    2.20
   0  -5   5   63.09    2.60
   0   5  -5   62.19    2.30
   0   5  -5   55.39    2.30
   0   5   5   61.79    2.30
   0   5   5   63.99    2.30
   0   5   5   63.49    2.50
   0   5  -5   60.69    2.30
   1  -5   5   14.60    0.90
  -1  -5  -5   14.00    0.80
  -1  -5  -5   14.40    0.70
   1  -5   5   14.80    0.80
  -1   5  -5   13.80    0.60
   1   5   5   14.50    0.80
   1   5   5   14.60    0.60
   1   5   5   14.60    0.60
  -1   5  -5   14.60    0.60
  -2  -5  -5   22.80    1.00
  -2  -5  -5   21.00    1.10
   2  -5   5   23.50    1.10
   2  -5   5   23.30    0.90
   2  -5   5   21.50    1.30
  -2   5  -5   23.50    0.90
   2   5   5   23.00    1.10
  -2   5  -5   22.60    0.90
   2   5   5   23.20    0.90
  -3  -5  -5   22.80    1.10
   3  -5   5   23.70    1.00
  -3  -5  -5   23.70    0.90
  -3   5  -5   21.90    0.90
   3   5   5   23.00    0.90
  -3   5  -5   22.90    0.90
   3   5   5   23.40    1.10
  -4  -5  -5   22.50    1.10
   4  -5   5   24.10    1.00
  -4   5  -5   23.50    0.90
   4   5   5   23.40    1.10
   4   5   5   24.20    0.90
   5  -5   5   16.40    0.70
   5  -5   5   15.30    0.60
   5   5   5   16.00    0.60
   5   5   5   15.30    0.80
   6  -5   5    7.70    0.40
   6   5   5    7.20    0.30
   6   5   5    6.80    0.40
   7  -5   5    1.70    0.10
   7   5   5    1.40    0.20
   7   5   5    1.60    0.10
   7  -6  -5    1.70    0.10
  -7   6   5    1.70    0.10
   6  -6  -5    8.80    0.40
  -6   6   5    9.20    0.40
   5  -6  -5    1.20    0.10
  -5   6   5    1.10    0.10
   4  -6  -5    9.60    0.40
   4  -6  -5    8.80    0.40
  -4   6   5    9.40    0.40
   4   6  -5    9.40    0.40
   3  -6  -5    4.90    0.20
   3  -6  -5    5.10    0.20
   3   6  -5    5.20    0.20
   3   6  -5    4.70    0.20
  -3   6   5    5.10    0.20
  -2  -6   5   13.70    0.70
   2  -6  -5   12.90    0.50
   2   6  -5   13.20    0.50
   2   6  -5   12.20    0.50
  -2   6   5   12.90    0.50
   1  -6  -5   30.30    1.20
  -1  -6   5   32.20    1.40
   1   6  -5   31.30    1.20
   1   6  -5   31.80    1.20
  -1   6   5   30.20    1.30
  -1   6   5   31.60    1.20
   0  -6  -5    6.50    0.50
   0  -6   5    7.50    0.50
   0   6   5    7.20    0.50
   0   6   5    7.30    0.30
   0   6  -5    7.50    0.30
   0   6  -5    7.60    0.30
   1  -6   5    6.60    0.50
  -1  -6  -5    6.30    0.50
  -1   6  -5    6.40    0.30
   1   6   5    6.40    0.40
   1   6   5    6.30    0.30
  -1   6  -5    6.40    0.30
   2  -6   5    4.00    0.30
  -2  -6  -5    4.00    0.20
   2   6   5    3.70    0.20
  -2   6  -5    3.60    0.20
  -2   6  -5    3.70    0.20
   2   6   5    3.50    0.30
   3  -6   5    0.20    0.10
  -3  -6  -5    0.10    0.10
   3   6   5    0.10    0.10
  -3   6  -5    0.10    0.10
   3   6   5    0.10    0.10
   4  -6   5   14.30    0.60
   4  -6   5   14.00    0.60
   4   6   5   13.20    0.70
   4   6   5   13.40    0.50
   5  -6   5    4.20    0.20
   5  -6   5    3.80    0.20
   5   6   5    3.30    0.30
   5   6   5    4.10    0.20
   4  -7  -5    0.90    0.10
  -4   7   5    0.90    0.10
   3  -7  -5    0.80    0.10
   3  -7  -5    0.80    0.10
   3   7  -5    0.90    0.10
  -2  -7   5    3.70    0.20
   2  -7  -5    4.00    0.20
   2  -7  -5    4.20    0.20
   2   7  -5    4.00    0.20
   1  -7  -5    6.20    0.30
  -1   7   5    5.90    0.20
   1   7  -5    5.70    0.20
   0  -7  -5    8.20    0.30
   0   7   5    8.30    0.30
   0   7  -5    8.10    0.30
   1  -7   5    3.90    0.20
  -1  -7  -5    4.00    0.20
  -1   7  -5    3.70    0.20
   1   7   5    3.70    0.20
  -2  -7  -5    1.80    0.10
   2  -7   5    1.80    0.10
   2   7   5    1.60    0.10
  -2   7  -5    1.70    0.10
   3  -7   5    0.50    0.10
   3   7   5    0.40    0.10
  11   0  -6    4.90    0.20
  11   0  -6    4.20    0.30
 -11   0   6    4.60    0.20
  11   0  -6    4.70    0.20
 -10   0   6   31.90    1.20
  10   0  -6   32.40    1.20
  10   0  -6   29.80    1.20
  10   0  -6   31.20    1.20
  10   0  -6   29.10    1.40
   9   0  -6   31.50    1.20
   9   0  -6   31.20    1.30
   9   0  -6   31.80    1.30
   9   0  -6   32.20    1.50
  -9   0   6   30.20    1.60
  -8   0   6  200.28    8.00
   8   0  -6  212.08    7.70
   8   0  -6  208.78    7.70
   8   0  -6  206.98    7.70
   8   0  -6  207.18    7.60
   8   0  -6  214.78    7.90
  -7   0   6    0.20    0.20
   7   0  -6    0.30    0.10
   7   0  -6    0.10    0.10
   7   0  -6    0.20    0.10
  -7   0   6    0.00    0.20
   7   0  -6    0.00    0.20
   7   0  -6    0.30    0.10
   6   0  -6    1.60    0.20
   6   0  -6    1.30    0.10
   6   0  -6    1.60    0.60
  -6   0   6    1.90    0.20
  -6   0   6    1.70    0.30
   6   0  -6    1.40    0.30
  -6   0   6    1.30    0.70
   6   0  -6    1.40    0.10
   6   0  -6    1.70    0.20
  -5   0   6   34.60    1.60
  -5   0   6   32.20    2.30
   5   0  -6   32.00    1.90
  -5   0   6   34.20    1.40
  -4   0   6    2.20    0.30
   4   0  -6    2.70    0.30
   4   0  -6    2.10    0.40
  -4   0   6    2.80    0.20
  -3   0   6    3.00    0.30
   3   0  -6    2.90    0.30
  -3   0   6    3.20    0.20
   3   0  -6    3.00    0.30
  -3   0   6    3.30    0.30
  -3   0   6    2.90    0.40
  -2   0   6  233.88    8.30
  -2   0   6  217.28    8.20
  -2   0   6  215.78    8.10
   2   0  -6  209.98    8.10
  -2   0   6  218.18    8.00
  -2   0   6  208.18    8.30
   2   0  -6  220.28    8.20
  -1   0   6    5.40    0.40
  -1   0   6    5.20    0.50
   1   0  -6    5.20    0.40
  -1   0   6    5.10    0.30
  -1   0   6    5.20    0.40
  -1   0   6    6.50    0.40
   1   0  -6    4.80    0.40
   0   0  -6    6.70    0.60
   0   0   6    7.70    0.70
   0   0   6    6.20    0.50
   0   0   6    6.10    0.50
   0   0   6    7.00    0.50
   0   0  -6    7.50    0.50
   0   0  -6    6.00    0.50
   0   0   6    8.10    0.40
   0   0  -6    5.80    0.30
  -1   0  -6   62.49    2.60
  -1   0  -6   64.99    2.40
   1   0   6   64.19    2.70
   1   0   6   60.39    2.60
   1   0   6   58.79    2.50
  -1   0  -6   65.89    2.80
   1   0   6   64.29    2.60
  -2   0  -6  521.55   19.90
  -2   0  -6  569.04   20.60
   2   0   6  527.15   20.10
   2   0   6  527.85   20.00
   2   0   6  572.44   20.40
   2   0   6  565.84   20.40
  -2   0  -6  547.75   20.20
  -2   0  -6  545.45   20.00
   3   0   6  656.53   23.90
  -3   0  -6  638.74   23.40
  -3   0  -6  630.74   23.30
  -3   0  -6  627.94   24.10
  -4   0  -6   82.79    3.30
  -4   0  -6   83.29    3.20
  -4   0  -6   79.29    4.10
   4   0   6   86.99    3.10
   4   0   6   82.39    3.80
   4   0   6   82.49    3.10
   5   0   6    2.80    0.20
   5   0   6    2.80    0.20
   6   0   6    9.30    0.40
   6   0   6   10.00    0.40
   6   0   6    8.90    0.40
   7   0   6    4.10    0.30
   7   0   6    3.60    0.20
   7   0   6    3.80    0.20
   8   0   6    9.30    0.40
   8   0   6    9.30    0.40
   8   0   6    9.20    0.40
   9   0   6    4.00    0.20
   9   0   6    3.50    0.20
  11  -1  -6    5.70    0.30
  11  -1  -6    5.60    0.30
 -11  -1   6    5.20    0.20
 -11   1   6    5.30    0.20
  11   1  -6    5.60    0.30
  11   1  -6    5.40    0.30
  11   1  -6    5.30    0.40
  10  -1  -6    6.00    0.30
  10  -1  -6    6.20    0.50
  10  -1  -6    5.90    0.30
  10  -1  -6    6.20    0.30
  10   1  -6    6.20    0.50
 -10   1   6    5.80    0.30
  10   1  -6    6.50    0.30
  10   1  -6    6.50    0.30
   9  -1  -6    1.60    0.20
  -9  -1   6    1.40    0.30
   9  -1  -6    1.80    0.20
   9  -1  -6    2.60    0.40
   9  -1  -6    1.60    0.20
   9   1  -6    1.60    0.20
  -9   1   6    1.90    0.40
   9   1  -6    1.80    0.20
   9   1  -6    1.80    0.20
   9   1  -6    1.70    0.10
   9   1  -6    1.80    0.30
  -9   1   6    1.70    0.10
  -8  -1   6   37.00    1.70
   8  -1  -6   38.90    1.50
   8  -1  -6   36.90    1.50
  -8  -1   6   36.70    1.90
   8  -1  -6   39.10    1.80
   8  -1  -6   37.00    1.50
  -8   1   6   33.60    2.10
  -8   1   6   36.70    1.40
   8   1  -6   35.70    1.40
   8   1  -6   37.20    1.40
   8   1  -6   37.40    1.70
   8   1  -6   39.00    1.50
  -8   1   6   35.80    1.80
   8   1  -6   37.00    1.40
  -7  -1   6   27.30    1.40
  -7  -1   6   26.70    1.20
   7  -1  -6   27.30    1.30
   7  -1  -6   26.50    1.10
   7  -1  -6   26.30    1.10
   7  -1  -6   25.70    1.10
   7   1  -6   25.10    1.00
  -7   1   6   25.10    1.60
   7   1  -6   24.80    1.00
   7   1  -6   26.00    1.00
   7   1  -6   26.30    1.00
   7   1  -6   26.80    1.20
  -7   1   6   25.50    1.30
   6  -1  -6   29.80    1.20
  -6  -1   6   33.70    1.50
   6  -1  -6   30.80    1.20
   6  -1  -6   29.60    1.20
   6  -1  -6   32.90    1.40
  -6  -1   6   33.80    1.30
   6  -1  -6   29.90    1.20
   6  -1  -6   28.30    2.10
   6   1  -6   31.50    1.30
   6   1  -6   28.10    1.20
  -6   1   6   31.40    1.70
  -6   1   6   26.70    2.60
   6   1  -6   30.10    1.20
   6   1  -6   27.70    1.10
   6   1  -6   31.10    1.20
  -6   1   6   32.00    1.40
  -5  -1   6  109.19    3.90
  -5  -1   6  107.89    4.00
  -5  -1   6   97.19    4.70
   5  -1  -6   98.59    4.70
  -5   1   6  106.49    4.00
   5   1  -6   98.29    4.20
  -5   1   6   93.49    5.30
  -5   1   6  104.89    4.20
  -4  -1   6  930.21   36.20
  -4  -1   6  935.51   35.40
  -4  -1   6 1044.60   35.90
   4  -1  -6  932.11   36.00
  -4  -1   6  986.00   35.20
  -4   1   6  919.51   34.20
  -4   1   6  907.71   34.00
  -4   1   6  933.61   35.10
   4   1  -6  940.31   34.80
   4   1  -6  857.21   46.70
  -4   1   6  952.20   33.90
   3  -1  -6   50.19    2.50
  -3  -1   6   49.90    2.00
  -3  -1   6   51.59    2.10
  -3  -1   6   50.79    1.90
  -3  -1   6   51.09    2.20
  -3  -1   6   49.00    1.90
  -3   1   6   51.29    2.20
  -3   1   6   48.70    2.20
   3   1  -6   47.00    2.00
   2  -1  -6  168.68    6.70
  -2  -1   6  183.08    6.70
  -2  -1   6  184.78    6.50
  -2  -1   6  178.18    6.40
  -2  -1   6  165.38    6.40
   2  -1  -6  158.48    6.60
  -2  -1   6  179.98    6.70
  -2   1   6  166.08    6.50
  -2   1   6  176.88    6.70
  -2   1   6  181.08    6.70
  -2   1   6  175.98    6.70
   2   1  -6  172.38    6.70
  -2   1   6  170.88    6.90
   2   1  -6  176.98    6.60
  -1  -1   6  155.28    5.70
  -1  -1   6  164.38    5.90
   1  -1  -6  150.08    5.90
  -1  -1   6  152.38    5.80
  -1  -1   6  154.88    6.10
   1  -1  -6  138.29    5.70
  -1  -1   6  161.08    6.00
   1  -1  -6  156.68    6.00
  -1   1   6  153.78    5.90
   1   1  -6  151.98    5.90
  -1   1   6  147.29    6.10
   1   1  -6  149.69    5.90
  -1   1   6  160.78    5.90
  -1   1   6  160.08    5.90
   1   1  -6  152.68    5.80
  -1   1   6  148.99    5.80
   0  -1  -6   42.30    2.00
   0  -1  -6   38.10    1.60
   0  -1   6   42.90    2.30
   0  -1   6   43.60    1.80
   0  -1  -6   41.60    1.80
   0  -1   6   43.10    1.90
   0  -1  -6   40.80    1.60
   0  -1   6   41.90    1.70
   0  -1   6   43.50    1.80
   0   1   6   36.80    1.60
   0   1   6   42.40    1.80
   0   1   6   42.30    1.80
   0   1  -6   39.50    1.80
   0   1  -6   37.90    1.90
   0   1   6   39.90    1.80
  -1  -1  -6  299.97   11.10
  -1  -1  -6  279.97   10.90
   1  -1   6  305.47   11.10
  -1  -1  -6  307.97   11.50
   1  -1   6  298.97   11.20
   1  -1   6  299.37   11.00
  -1  -1  -6  290.47   10.90
   1  -1   6  299.57   11.20
   1  -1   6  299.47   11.20
  -1   1  -6  286.97   11.00
  -1   1  -6  289.87   11.30
   1   1   6  267.47   10.70
   1   1   6  299.67   10.80
   1   1   6  294.47   10.80
  -2  -1  -6  329.37   12.70
   2  -1   6  316.07   12.40
   2  -1   6  335.87   12.20
   2  -1   6  317.07   12.20
  -2  -1  -6  329.17   12.10
  -2  -1  -6  330.07   12.10
   2  -1   6  331.77   12.30
   2  -1   6  346.87   12.90
  -2  -1  -6  329.67   12.30
   2   1   6  342.77   12.40
  -2   1  -6  308.77   12.70
   2   1   6  339.87   12.50
  -3  -1  -6  294.47   10.70
  -3  -1  -6  291.37   10.90
   3   1   6  288.37   11.10
  -4  -1  -6   97.89    4.80
  -4  -1  -6  107.19    4.10
   4  -1   6  105.29    3.90
  -4  -1  -6  110.59    4.00
   4   1   6  107.39    3.80
   4   1   6  101.29    3.90
   4   1   6   99.29    4.40
   4   1   6  100.39    3.80
  -5  -1  -6   15.90    0.90
   5  -1   6   16.60    0.70
  -5  -1  -6   15.50    0.70
   5  -1   6   15.00    0.60
   5  -1   6   15.40    0.70
   5   1   6   18.50    0.70
   5   1   6   16.00    0.70
   5   1   6   15.50    0.60
   5   1   6   15.20    0.80
   6  -1   6   47.30    1.70
   6  -1   6   42.40    1.70
  -6  -1  -6   44.40    1.80
   6   1   6   45.80    1.70
   6   1   6   44.20    1.90
   6   1   6   47.50    1.80
   6   1   6   47.20    1.80
   7  -1   6   15.10    0.70
   7   1   6   14.30    0.60
   7   1   6   15.10    0.60
   7   1   6   14.80    0.60
   7   1   6   13.60    0.70
   8  -1   6   19.80    0.80
   8   1   6   20.00    0.70
   8   1   6   19.50    0.80
   8   1   6   19.40    0.80
   9  -1   6    0.80    0.10
   9   1   6    0.60    0.10
   9   1   6    0.80    0.10
  11  -2  -6    0.30    0.10
  11   2  -6    0.30    0.10
  11   2  -6    0.20    0.10
 -11   2   6    0.30    0.10
  10  -2  -6    4.40    0.20
  10  -2  -6    4.40    0.20
  10   2  -6    4.60    0.20
  10   2  -6    4.10    0.40
 -10   2   6    4.20    0.20
  10   2  -6    4.40    0.30
  10   2  -6    4.30    0.20
   9  -2  -6   47.10    2.00
   9  -2  -6   47.80    1.80
  -9  -2   6   43.00    1.90
   9  -2  -6   45.90    1.80
  -9   2   6   46.80    1.70
   9   2  -6   46.60    1.80
   9   2  -6   45.50    1.70
   9   2  -6   47.30    1.80
   9   2  -6   46.90    2.00
  -8  -2   6   66.09    2.70
   8  -2  -6   65.59    2.50
   8  -2  -6   70.99    2.80
   8  -2  -6   66.69    2.60
  -8   2   6   66.99    2.40
   8   2  -6   62.59    2.40
   8   2  -6   67.89    2.50
   8   2  -6   67.79    2.70
   8   2  -6   64.39    2.50
   7  -2  -6   50.99    1.90
  -7  -2   6   48.50    2.10
  -7  -2   6   49.99    1.90
   7  -2  -6   45.70    1.90
   7  -2  -6   49.99    2.10
   7  -2  -6   49.20    1.80
   7  -2  -6   49.00    1.90
   7   2  -6   49.90    1.90
   7   2  -6   47.10    1.90
   7   2  -6   49.99    1.90
  -7   2   6   48.60    1.80
   7   2  -6   51.39    2.10
   7   2  -6   47.70    1.80
  -6  -2   6    4.50    0.20
   6  -2  -6    4.50    0.40
   6  -2  -6    4.30    0.30
  -6  -2   6    4.50    0.40
   6  -2  -6    4.40    0.30
   6  -2  -6    4.30    0.20
   6  -2  -6    4.20    0.30
   6   2  -6    4.40    0.30
   6   2  -6    4.30    0.30
  -6   2   6    4.50    0.20
  -6   2   6    4.40    0.70
   6   2  -6    4.10    0.30
   6   2  -6    4.40    0.40
   6   2  -6    4.10    0.20
   5  -2  -6   67.79    2.70
   5  -2  -6   60.79    2.50
  -5  -2   6   72.19    2.50
   5  -2  -6   59.09    3.50
   5  -2  -6   67.49    2.40
   5   2  -6   67.59    2.50
   5   2  -6   65.99    2.60
   5   2  -6   65.19    2.50
  -5   2   6   63.29    2.40
  -5   2   6   68.69    3.00
  -5   2   6   69.69    2.80
   5   2  -6   59.59    2.50
  -4  -2   6    5.80    0.60
   4  -2  -6    5.60    0.80
  -4   2   6    6.20    0.50
  -4   2   6    5.50    1.20
  -4   2   6    6.00    0.60
  -3  -2   6   13.70    0.60
  -3  -2   6   13.70    0.80
   3  -2  -6   12.90    1.20
  -3  -2   6   11.70    0.80
  -3   2   6   12.80    0.90
  -3   2   6   13.90    1.60
  -3   2   6   12.00    0.90
   3   2  -6   12.50    0.70
  -3   2   6   11.60    0.70
  -2  -2   6    1.20    0.30
   2  -2  -6    1.00    0.40
   2  -2  -6    1.10    0.20
  -2  -2   6    1.30    0.20
  -2  -2   6    1.40    0.40
   2   2  -6    1.10    0.30
  -2   2   6    1.20    0.30
  -2   2   6    1.20    0.30
  -2   2   6    1.20    0.40
  -2   2   6    0.80    0.30
  -1  -2   6  265.27    9.10
  -1  -2   6  243.18    9.30
  -1  -2   6  244.68    9.80
   1  -2  -6  230.38    9.00
  -1  -2   6  251.77    9.10
   1  -2  -6  236.98    9.00
  -1   2   6  225.48    9.10
  -1   2   6  249.38    9.30
  -1   2   6  244.68    9.20
   1   2  -6  236.48    9.20
   0  -2  -6   64.69    3.10
   0  -2   6   62.59    2.70
   0  -2  -6   58.99    2.40
   0  -2   6   66.39    2.50
   0  -2   6   67.19    2.60
   0  -2  -6   62.59    2.50
   0   2   6   64.19    2.80
   0   2   6   62.59    2.90
   1  -2   6   29.40    1.30
   1  -2   6   30.10    1.30
   1  -2   6   28.30    1.40
  -1  -2  -6   27.20    1.20
  -1  -2  -6   28.90    1.20
   1   2   6   29.50    1.50
   1   2   6   29.90    1.60
   2  -2   6   33.30    1.60
  -2  -2  -6   33.60    2.00
  -2  -2  -6   33.90    1.40
  -2  -2  -6   35.60    1.40
   2  -2   6   35.70    1.60
   2  -2   6   33.40    1.50
   2   2   6   32.10    1.70
   2   2   6   34.20    1.70
   3  -2   6   70.29    2.70
   3  -2   6   72.79    3.00
  -3  -2  -6   74.79    2.80
  -3  -2  -6   77.19    2.90
  -3  -2  -6   72.39    3.60
   3  -2   6   73.49    2.90
   3   2   6   73.39    3.30
   3   2   6   76.49    2.80
  -3   2  -6   70.79    2.80
   3   2   6   74.49    2.90
  -4  -2  -6   16.00    0.80
   4  -2   6   15.30    0.60
   4  -2   6   15.10    0.60
  -4  -2  -6   15.70    0.70
  -4  -2  -6   12.70    1.60
   4   2   6   16.10    0.60
   4   2   6   15.30    0.70
   4   2   6   14.20    0.60
   5  -2   6   17.10    0.70
  -5  -2  -6   17.10    0.90
   5  -2   6   16.20    0.70
  -5  -2  -6   16.00    0.80
   5   2   6   14.70    0.80
   5   2   6   15.10    0.60
   5   2   6   16.30    0.70
  -6  -2  -6   34.40    1.50
  -6  -2  -6   32.80    1.60
   6  -2   6   35.80    1.40
   6  -2   6   35.90    1.40
   6   2   6   35.00    1.50
   6   2   6   35.70    1.30
   6   2   6   35.70    1.40
  -7  -2  -6    5.00    0.40
   7  -2   6    5.20    0.30
   7  -2   6    4.90    0.30
   7   2   6    5.40    0.20
   7   2   6    5.10    0.40
   7   2   6    5.50    0.30
   8  -2   6    0.20    0.10
   8   2   6    0.30    0.10
   8   2   6    0.20    0.10
   8   2   6    0.30    0.10
   9  -2   6    0.20    0.10
   9   2   6    0.20    0.10
   9   2   6    0.30    0.10
  10  -3  -6   14.30    0.60
  10   3  -6   12.30    0.60
 -10   3   6   13.20    0.50
  10   3  -6   12.60    0.50
   9  -3  -6   42.40    1.60
   9   3  -6   39.00    1.70
   9   3  -6   39.00    1.40
  -9   3   6   38.20    1.60
   9   3  -6   37.80    1.50
   9   3  -6   39.00    1.50
  -9   3   6   39.50    1.40
  -8  -3   6   54.79    2.30
   8  -3  -6   61.49    2.20
   8  -3  -6   57.39    2.10
   8   3  -6   55.99    2.20
   8   3  -6   61.19    2.40
   8   3  -6   58.29    2.20
  -8   3   6   60.69    2.20
  -8   3   6   56.09    2.30
   8   3  -6   57.39    2.20
  -7  -3   6   10.80    0.50
   7  -3  -6   11.80    0.50
   7  -3  -6   11.30    0.50
  -7   3   6   11.80    0.60
   7   3  -6   12.40    0.70
   7   3  -6   11.20    0.50
   7   3  -6   12.00    0.50
   7   3  -6   11.90    0.50
  -7   3   6   11.50    0.50
   6  -3  -6   45.40    1.70
   6  -3  -6   45.80    1.80
   6   3  -6   42.10    1.70
   6   3  -6   43.20    1.70
  -6   3   6   45.70    1.80
  -6   3   6   45.00    1.60
   6   3  -6   43.40    1.80
   5  -3  -6  201.88    7.50
   5  -3  -6  205.18    7.40
   5   3  -6  186.18    7.20
  -5   3   6  205.78    7.30
   5   3  -6  191.18    7.20
  -5   3   6  198.28    7.10
   4  -3  -6    3.50    0.20
   4  -3  -6    3.90    0.20
   4   3  -6    3.60    0.20
   4   3  -6    3.40    0.20
  -4   3   6    3.90    0.30
   4   3  -6    3.80    0.20
  -4   3   6    3.80    0.20
  -3  -3   6  111.39    4.20
   3  -3  -6  109.79    4.00
  -3   3   6   99.09    3.80
  -3   3   6  106.39    3.90
   2  -3  -6   86.49    3.40
   2  -3  -6   87.39    3.60
  -2  -3   6   82.69    3.20
  -2  -3   6   83.89    3.30
  -1  -3   6    5.20    0.40
   1  -3  -6    4.70    0.30
   1  -3  -6    4.70    0.30
  -1  -3   6    4.90    0.40
  -1   3   6    5.00    0.60
   0  -3   6   26.00    1.20
   0  -3   6   25.60    1.10
   0  -3  -6   24.10    1.10
   0  -3  -6   24.00    1.00
   0   3   6   23.10    1.40
   1  -3   6   60.29    2.40
   1  -3   6   57.09    2.30
  -1  -3  -6   54.99    2.20
  -1  -3  -6   55.59    2.20
  -1  -3  -6   51.39    3.00
  -1   3  -6   49.99    2.00
   1   3   6   55.59    2.10
  -1   3  -6   53.39    2.00
   1   3   6   52.19    2.50
   2  -3   6    3.40    0.40
   2  -3   6    2.90    0.20
  -2  -3  -6    3.70    0.30
  -2  -3  -6    3.70    0.30
   2  -3   6    4.20    0.30
  -2  -3  -6    3.30    0.20
  -2  -3  -6    3.20    0.70
   2   3   6    3.50    0.20
  -2   3  -6    2.80    0.20
   2   3   6    3.20    0.20
  -2   3  -6    3.00    0.20
   2   3   6    3.10    0.50
  -2   3  -6    3.50    0.20
   2   3   6    3.90    0.30
   3  -3   6   15.70    0.70
   3  -3   6   16.80    0.90
   3  -3   6   16.70    1.00
  -3  -3  -6   16.90    0.90
  -3  -3  -6   15.60    0.60
  -3  -3  -6   18.00    0.80
   3   3   6   16.70    0.60
  -3   3  -6   16.20    0.60
   3   3   6   16.60    0.70
   3   3   6   16.80    0.80
   4  -3   6   38.50    1.50
  -4  -3  -6   39.50    1.60
   4  -3   6   39.20    1.50
  -4  -3  -6   39.00    1.70
   4   3   6   40.10    1.50
   4   3   6   39.00    1.50
   4   3   6   40.70    1.70
  -5  -3  -6    5.70    0.50
   5  -3   6    5.90    0.30
  -5  -3  -6    6.00    0.40
   5  -3   6    5.70    0.30
   5   3   6    5.60    0.40
   5   3   6    5.90    0.30
   5   3   6    5.30    0.30
   6  -3   6    6.50    0.30
  -6  -3  -6    6.20    0.40
   6  -3   6    6.30    0.30
   6   3   6    6.80    0.50
   6   3   6    6.70    0.30
   6   3   6    7.00    0.40
   7  -3   6    9.50    0.40
   7  -3   6    9.80    0.40
   7   3   6    9.40    0.60
   7   3   6    9.60    0.40
   7   3   6    9.40    0.40
   8  -3   6    1.50    0.10
   8  -3   6    1.20    0.10
   8   3   6    1.20    0.10
   8   3   6    1.30    0.10
   8   3   6    1.20    0.20
   9   3   6    0.60    0.10
   9  -4  -6    6.70    0.30
  -9   4   6    6.20    0.30
   9   4  -6    5.70    0.40
   8  -4  -6    0.70    0.10
   8  -4  -6    0.70    0.10
  -8   4   6    0.50    0.20
  -8   4   6    0.70    0.10
   8   4  -6    0.40    0.20
   7  -4  -6    7.50    0.30
   7  -4  -6    7.70    0.40
  -7   4   6    7.30    0.30
  -7   4   6    7.10    0.40
   7   4  -6    7.10    0.50
   6  -4  -6   11.10    0.50
   6  -4  -6   11.40    0.50
  -6   4   6   10.60    0.40
  -6   4   6   10.10    0.60
   5  -4  -6   13.40    0.50
   5  -4  -6   13.20    0.60
  -5   4   6   13.30    0.50
  -5   4   6   13.70    0.70
   4  -4  -6   18.50    0.70
   4  -4  -6   19.90    0.70
   4   4  -6   19.30    0.70
  -4   4   6   19.50    0.90
  -4   4   6   18.60    0.70
   4   4  -6   19.40    0.70
   3  -4  -6  235.68    8.80
  -3  -4   6  239.88    8.90
  -3  -4   6  247.28    8.90
  -3   4   6  237.78    8.60
   3   4  -6  228.28    8.40
  -3   4   6  221.98    8.40
   3   4  -6  231.78    8.40
  -2  -4   6   47.00    1.90
  -2  -4   6   46.90    1.90
   2  -4  -6   44.90    1.70
  -2   4   6   42.00    1.60
  -2   4   6   44.30    1.70
  -2   4   6   42.60    1.60
   2   4  -6   41.10    1.60
   2   4  -6   42.40    1.60
   2   4  -6   38.20    1.60
   1  -4  -6   81.29    3.10
  -1  -4   6   87.69    3.30
   1  -4  -6   80.59    3.20
   1  -4  -6   80.29    3.30
  -1  -4   6   86.29    3.30
   1   4  -6   79.19    3.00
  -1   4   6   83.09    3.00
   1   4  -6   77.09    3.00
  -1   4   6   81.19    3.00
  -1   4   6   83.79    3.20
   1   4  -6   80.89    3.00
   0  -4   6    6.40    0.40
   0  -4  -6    6.20    0.40
   0  -4   6    6.60    0.50
   0  -4  -6    6.20    0.50
   0   4   6    6.10    0.30
   0   4  -6    5.70    0.30
   0   4   6    6.40    0.30
   0   4   6    6.20    0.40
   0   4  -6    5.90    0.30
   0   4  -6    6.50    0.30
  -1  -4  -6   15.10    0.80
  -1  -4  -6   15.10    0.70
   1  -4   6   15.70    0.90
   1  -4   6   16.30    0.80
  -1   4  -6   14.70    0.60
  -1   4  -6   14.30    0.60
   1   4   6   15.40    0.80
   1   4   6   14.00    0.60
  -1   4  -6   13.40    0.60
   2  -4   6   13.50    0.80
  -2  -4  -6   13.60    0.70
  -2  -4  -6   13.10    0.70
   2  -4   6   13.20    0.90
  -2   4  -6   13.90    0.60
  -2   4  -6   13.60    0.60
  -2   4  -6   12.30    0.50
   2   4   6   13.40    0.50
   2   4   6   14.60    0.70
   3  -4   6   10.90    0.70
   3  -4   6   11.50    0.50
  -3  -4  -6   10.70    0.70
  -3  -4  -6   10.80    0.40
  -3  -4  -6   11.30    0.60
   3   4   6   11.10    0.60
  -3   4  -6   11.30    0.40
  -3   4  -6   10.00    0.40
   3   4   6   10.70    0.40
   3   4   6    9.70    0.50
  -4  -4  -6    4.40    0.40
  -4  -4  -6    4.30    0.40
   4  -4   6    3.70    0.30
   4   4   6    3.70    0.20
   4   4   6    4.20    0.40
   4   4   6    4.00    0.20
  -4   4  -6    4.10    0.20
  -5  -4  -6   31.40    1.40
   5  -4   6   32.90    1.30
   5   4   6   33.50    1.30
   5   4   6   33.70    1.30
   5   4   6   33.20    1.50
   6  -4   6    4.30    0.30
   6   4   6    3.80    0.20
   6   4   6    3.70    0.20
   6   4   6    3.70    0.30
   7  -4   6    1.30    0.10
   7   4   6    1.10    0.10
   7   4   6    1.30    0.10
   7   4   6    1.10    0.20
   8  -4   6    0.00    0.10
   8   4   6    0.10    0.10
   8   4   6    0.10    0.10
   8  -5  -6    0.40    0.10
   8  -5  -6    0.40    0.10
  -8   5   6    0.50    0.10
   7  -5  -6   11.10    0.50
   7  -5  -6   11.00    0.40
  -7   5   6   10.80    0.40
   6  -5  -6   11.80    0.50
   6  -5  -6   13.60    0.60
  -6   5   6   11.50    0.50
   5  -5  -6   19.00    0.70
  -5   5   6   18.40    0.70
  -5   5   6   16.60    0.80
   4  -5  -6   11.80    0.50
   4  -5  -6   12.50    0.50
  -4  -5   6   12.70    0.60
  -4   5   6   11.60    0.70
  -4   5   6   12.20    0.50
   4   5  -6   13.10    0.50
   4   5  -6   11.60    0.50
  -3  -5   6   55.39    2.20
  -3  -5   6   54.39    2.20
   3  -5  -6   54.99    2.00
   3   5  -6   54.29    2.00
   3   5  -6   54.49    2.00
  -3   5   6   52.69    2.00
  -3   5   6   51.99    2.20
  -2  -5   6   52.59    2.10
   2  -5  -6   51.29    1.90
  -2  -5   6   51.49    2.20
   2   5  -6   50.89    1.90
  -2   5   6   47.40    1.80
   2   5  -6   48.80    1.90
  -2   5   6   50.09    2.00
   1  -5  -6    8.20    0.50
   1  -5  -6    8.80    0.40
  -1  -5   6    9.60    0.60
  -1  -5   6    9.40    0.70
  -1   5   6    8.60    0.40
  -1   5   6    8.80    0.60
   1   5  -6    8.50    0.40
   1   5  -6    9.10    0.40
   1   5  -6    9.20    0.40
  -1   5   6    8.60    0.40
   0  -5   6   17.20    0.90
   0  -5  -6   16.40    0.80
   0  -5   6   17.10    1.00
   0  -5  -6   15.20    0.90
   0   5  -6   16.50    0.60
   0   5   6   17.30    0.80
   0   5  -6   15.00    0.60
   0   5  -6   14.40    0.70
   0   5   6   16.10    0.60
   1  -5   6   20.30    1.20
  -1  -5  -6   20.00    0.90
  -1  -5  -6   19.00    1.00
   1  -5   6   20.70    1.00
   1   5   6   20.60    1.00
  -1   5  -6   20.60    0.80
  -1   5  -6   19.80    0.80
   1   5   6   20.80    0.80
   2  -5   6    0.20    0.20
  -2  -5  -6    0.30    0.10
  -2  -5  -6    0.20    0.10
   2  -5   6    0.30    0.10
   2   5   6    0.20    0.10
   2   5   6    0.20    0.20
  -2   5  -6    0.30    0.10
  -2   5  -6    0.20    0.10
  -3  -5  -6    9.50    0.40
   3  -5   6    9.70    0.50
  -3  -5  -6    9.00    0.60
  -3   5  -6   10.10    0.40
  -3   5  -6    8.90    0.40
   3   5   6    9.50    0.40
   3   5   6    9.20    0.60
   4  -5   6    3.30    0.30
  -4  -5  -6    3.30    0.40
   4   5   6    3.20    0.20
  -4   5  -6    2.90    0.20
   4   5   6    3.20    0.30
   5  -5   6    4.10    0.30
   5   5   6    3.90    0.20
   5   5   6    3.40    0.30
   6  -5   6    5.80    0.30
   6   5   6    4.90    0.40
   6   5   6    5.80    0.20
   7  -5   6    2.10    0.10
   7   5   6    1.90    0.20
   7   5   6    2.30    0.10
   7  -6  -6    0.20    0.10
  -7   6   6    0.10    0.10
   6  -6  -6    3.30    0.20
  -6   6   6    3.30    0.20
   5  -6  -6    2.70    0.10
  -5   6   6    2.50    0.10
   4  -6  -6    3.40    0.20
   4  -6  -6    3.40    0.20
   4   6  -6    3.30    0.20
  -4   6   6    3.50    0.20
   3  -6  -6    3.30    0.20
   3  -6  -6    3.00    0.20
   3   6  -6    2.80    0.20
  -3   6   6    2.90    0.20
   3   6  -6    3.00    0.20
   2  -6  -6   13.30    0.50
   2  -6  -6   12.20    0.50
  -2  -6   6   12.90    0.70
  -2   6   6   12.80    0.50
   2   6  -6   12.60    0.50
   2   6  -6   13.50    0.50
  -2   6   6   12.10    0.70
   1  -6  -6   44.70    1.60
   1  -6  -6   39.60    1.60
  -1  -6   6   41.80    1.80
   1   6  -6   42.10    1.50
  -1   6   6   38.60    1.70
  -1   6   6   41.60    1.50
   1   6  -6   40.70    1.50
   0  -6   6   16.00    0.80
   0  -6  -6   16.50    0.60
   0   6   6   15.20    0.80
   0   6  -6   15.30    0.60
   0   6   6   15.80    0.60
   0   6  -6   15.60    0.60
   1  -6   6   26.90    1.10
  -1  -6  -6   28.20    1.00
  -1   6  -6   26.30    1.00
   1   6   6   25.40    1.20
   1   6   6   27.20    1.00
  -1   6  -6   26.70    1.00
   2  -6   6   17.40    0.70
  -2  -6  -6   18.10    0.70
   2   6   6   17.00    0.60
  -2   6  -6   16.50    0.60
  -2   6  -6   16.10    0.60
   2   6   6   15.90    0.80
  -3  -6  -6   12.70    0.50
   3  -6   6   12.70    0.50
   3   6   6   12.50    0.50
   3   6   6   11.50    0.60
   4  -6   6    5.10    0.20
   4  -6   6    5.30    0.30
   4   6   6    5.10    0.20
   4   6   6    4.90    0.30
   5  -6   6    3.30    0.20
   5   6   6    3.10    0.20
   5   6   6    3.40    0.20
   4  -7  -6   18.30    0.70
   3  -7  -6    2.00    0.10
   3  -7  -6    1.90    0.10
  -3   7   6    2.00    0.10
   3   7  -6    2.10    0.10
   2  -7  -6   16.20    0.60
   2  -7  -6   14.90    0.60
   2   7  -6   16.10    0.60
  -2   7   6   16.30    0.60
   1  -7  -6    7.10    0.30
  -1   7   6    6.80    0.30
   1   7  -6    6.40    0.30
   0  -7  -6    1.80    0.10
   0   7  -6    1.70    0.10
   0   7   6    1.90    0.10
   1  -7   6    1.90    0.10
  -1  -7  -6    1.80    0.10
   1   7   6    1.90    0.10
  -1   7  -6    1.70    0.10
   2  -7   6    0.50    0.10
  -2  -7  -6    0.70    0.10
   2   7   6    0.70    0.10
  11   0  -7   24.10    1.10
 -11   0   7   24.40    0.90
  11   0  -7   24.70    1.00
  11   0  -7   26.00    1.00
  10   0  -7   10.20    0.50
  10   0  -7   10.10    0.60
 -10   0   7   10.10    0.40
  10   0  -7   10.30    0.50
  10   0  -7   10.20    0.50
   9   0  -7   43.80    1.70
   9   0  -7   45.60    2.00
   9   0  -7   44.80    1.70
  -9   0   7   40.40    2.00
   9   0  -7   42.20    1.70
   8   0  -7   14.20    0.60
  -8   0   7   14.50    0.90
   8   0  -7   13.50    0.60
  -8   0   7   13.90    1.10
   8   0  -7   15.00    0.70
   8   0  -7   15.00    0.90
   8   0  -7   14.20    0.60
   7   0  -7   52.19    2.00
  -7   0   7   52.29    2.50
  -7   0   7   54.19    2.30
   7   0  -7   52.19    2.20
   7   0  -7   54.49    2.00
   7   0  -7   52.39    2.00
   7   0  -7   50.19    1.90
   6   0  -7    0.10    0.20
  -6   0   7    0.20    0.10
   6   0  -7    0.10    0.10
   6   0  -7    0.20    0.10
   6   0  -7    0.20    0.10
   6   0  -7    0.20    0.10
  -6   0   7    0.10    0.20
   6   0  -7    0.20    0.10
   5   0  -7   60.39    3.10
  -5   0   7   67.09    2.80
  -5   0   7   68.29    2.60
  -5   0   7   59.19    3.60
  -4   0   7  298.17   11.00
   4   0  -7  284.67   11.50
  -4   0   7  294.97   11.20
  -4   0   7  310.07   11.20
  -3   0   7 1869.31   67.19
  -3   0   7 1688.03  102.49
  -3   0   7 1837.82   66.39
   2   0  -7 1109.99   66.79
  -2   0   7 1272.97   44.00
  -2   0   7 1093.69   61.69
  -2   0   7 1236.88   43.40
  -2   0   7 1139.69   44.60
  -2   0   7 1162.68   43.50
  -1   0   7  265.47   10.40
  -1   0   7  273.07   10.20
   1   0  -7  271.67   10.20
  -1   0   7  277.27   10.20
  -1   0   7  265.47   10.10
   1   0  -7  260.67   10.20
   1   0  -7  272.57   10.30
  -1   0   7  272.87   10.00
   0   0  -7   10.80    0.80
   0   0   7   10.20    0.60
   0   0  -7   10.50    0.80
   0   0   7   10.90    0.70
   0   0   7   10.90    0.70
   0   0   7    9.90    1.00
   0   0   7   11.80    0.70
   0   0  -7   11.70    0.70
  -1   0  -7   89.79    3.90
   1   0   7   90.59    3.60
   1   0   7   84.69    3.50
   1   0   7   90.59    3.70
   1   0   7   93.69    3.60
  -1   0  -7   93.29    3.60
   2   0   7  110.19    4.80
  -2   0  -7  116.59    5.10
   2   0   7  118.69    4.70
  -2   0  -7  131.39    5.00
   4   0   7  432.96   15.90
   4   0   7  437.96   15.90
   5   0   7   40.70    1.60
   5   0   7   40.90    1.60
   6   0   7    5.20    0.30
   6   0   7    4.70    0.30
   7   0   7    8.80    0.40
   7   0   7    8.70    0.40
   8   0   7    1.10    0.10
   8   0   7    1.00    0.10
   9   0   7    7.20    0.30
  11  -1  -7    0.90    0.10
  11  -1  -7    1.10    0.10
  11   1  -7    0.80    0.10
 -11   1   7    0.90    0.10
  11   1  -7    0.80    0.20
  11   1  -7    1.00    0.10
 -10  -1   7   10.10    0.40
  10  -1  -7   10.70    0.50
  10  -1  -7   10.40    0.60
  10  -1  -7   10.70    0.50
  10  -1  -7   11.10    0.50
  10   1  -7   10.30    0.50
  10   1  -7   10.60    0.70
 -10   1   7   10.80    0.40
  10   1  -7   10.90    0.50
   9  -1  -7   64.19    2.40
  -9  -1   7   61.09    2.70
   9  -1  -7   65.49    2.70
   9  -1  -7   65.39    2.40
   9  -1  -7   63.89    2.40
   9   1  -7   64.89    2.40
   9   1  -7   63.89    2.40
   9   1  -7   65.69    2.40
   9   1  -7   63.79    2.30
  -9   1   7   54.39    2.80
  -9   1   7   62.09    2.30
   9   1  -7   64.49    2.60
   8  -1  -7  159.08    6.00
   8  -1  -7  149.79    5.70
   8  -1  -7  155.78    5.70
  -8  -1   7  151.58    5.90
   8  -1  -7  153.18    5.70
  -8   1   7  139.39    5.80
   8   1  -7  146.69    5.40
   8   1  -7  153.88    5.70
   8   1  -7  144.89    5.40
   8   1  -7  155.28    5.50
  -8   1   7  144.19    5.40
   8   1  -7  155.38    5.50
  -8   1   7  137.29    6.20
   7  -1  -7   57.99    2.20
   7  -1  -7   56.99    2.20
   7  -1  -7   57.69    2.30
   7  -1  -7   62.49    2.50
   7  -1  -7   58.09    2.20
  -7  -1   7   60.79    2.40
  -7   1   7   56.09    2.10
   7   1  -7   60.39    2.40
   7   1  -7   58.59    2.20
   7   1  -7   55.69    2.20
  -7   1   7   56.09    2.50
  -7   1   7   56.49    2.80
   7   1  -7   54.39    2.10
   7   1  -7   58.49    2.20
   6  -1  -7   49.90    1.90
   6  -1  -7   50.49    1.90
   6  -1  -7   52.09    2.20
  -6  -1   7   54.79    2.10
   6  -1  -7   49.20    2.00
   6  -1  -7   49.80    1.90
   6   1  -7   49.50    2.00
  -6   1   7   46.00    1.80
   6   1  -7   49.20    1.90
   6   1  -7   47.70    1.90
   6   1  -7   46.10    1.90
  -6   1   7   52.79    2.40
  -6   1   7   50.49    2.20
   5  -1  -7  178.98    6.30
  -5  -1   7  162.78    7.20
   5  -1  -7  171.38    6.40
   5  -1  -7  158.88    6.20
   5  -1  -7  156.88    7.20
  -5  -1   7  180.98    6.30
  -5   1   7  158.28    7.90
   5   1  -7  168.48    6.00
   5   1  -7  157.68    6.00
   5   1  -7  161.58    6.00
  -5   1   7  169.68    6.50
   5   1  -7  161.88    6.60
  -5   1   7  172.18    6.30
  -4  -1   7   16.30    0.80
  -4  -1   7   16.50    0.70
   4  -1  -7   13.40    1.20
  -4  -1   7   14.70    1.00
  -4   1   7   15.30    1.00
  -4   1   7   14.80    1.00
   4   1  -7   14.90    1.00
  -3  -1   7  258.77   10.30
  -3  -1   7  287.37   10.00
  -3  -1   7  282.67   10.20
   3  -1  -7  274.67   10.80
  -3  -1   7  262.47   10.40
  -3   1   7  256.87   10.10
   3   1  -7  255.27    9.90
  -3   1   7  278.17   10.10
  -3   1   7  275.87    9.90
  -2  -1   7   68.99    3.00
  -2  -1   7   65.59    3.00
  -2  -1   7   73.79    2.80
  -2  -1   7   72.89    2.70
  -2   1   7   68.29    2.90
  -2   1   7   69.19    2.90
  -2   1   7   67.19    2.70
   2   1  -7   63.49    2.80
  -2   1   7   68.99    2.90
  -1  -1   7  381.66   13.70
   1  -1  -7  347.67   14.00
  -1  -1   7  376.46   13.50
  -1  -1   7  374.36   13.80
  -1  -1   7  359.66   14.10
  -1   1   7  371.96   13.70
  -1   1   7  368.46   13.70
   1   1  -7  355.26   13.80
  -1   1   7  357.76   13.50
  -1   1   7  376.36   13.70
   0  -1   7   57.19    2.30
   0  -1  -7   48.00    2.10
   0  -1   7   56.09    2.40
   0  -1  -7   52.09    2.10
   0  -1   7   55.79    2.20
   0  -1  -7   56.49    2.60
   0   1   7   50.99    2.20
   0   1   7   58.19    2.40
   0   1   7   59.19    2.40
   0   1   7   53.09    2.40
   1  -1   7   17.80    1.00
  -1  -1  -7   18.50    1.20
   1  -1   7   19.30    0.90
   1  -1   7   18.90    1.00
  -1  -1  -7   17.90    0.80
  -1  -1  -7   16.50    0.70
   1   1   7   19.40    1.10
   1   1   7   18.50    1.10
  -2  -1  -7  102.29    3.90
   2  -1   7   99.79    4.10
  -2  -1  -7  100.69    4.50
   2  -1   7   99.79    4.00
   2  -1   7  116.29    4.20
  -2  -1  -7   99.39    3.80
   2   1   7   99.79    4.20
   2   1   7   98.59    4.00
  -3  -1  -7  256.97    9.20
  -3  -1  -7  252.37    9.00
  -3  -1  -7  236.18    9.90
   3  -1   7  235.08    9.00
   3   1   7  240.58    9.50
   3   1   7  243.98    8.90
  -4  -1  -7   60.69    2.50
   4  -1   7   62.09    2.30
   4  -1   7   58.19    2.20
  -4  -1  -7   63.09    2.40
   4  -1   7   56.59    2.30
   4   1   7   62.99    2.30
   4   1   7   56.59    2.30
   4   1   7   60.79    2.30
  -5  -1  -7    5.10    0.40
   5  -1   7    4.50    0.30
   5  -1   7    5.50    0.30
   5   1   7    4.30    0.40
   5   1   7    5.20    0.30
   5   1   7    4.90    0.30
   5   1   7    4.50    0.20
   6  -1   7   17.00    0.70
   6  -1   7   17.10    0.80
   6   1   7   15.60    0.60
   6   1   7   14.30    0.80
   6   1   7   16.40    0.70
   6   1   7   16.00    0.70
   7  -1   7    0.70    0.10
   7   1   7    0.60    0.10
   7   1   7    0.70    0.10
   7   1   7    0.60    0.10
   8  -1   7    0.20    0.10
   8   1   7    0.10    0.10
   8   1   7    0.10    0.10
   9  -1   7    3.70    0.20
   9   1   7    3.50    0.20
   9   1   7    3.60    0.20
  11  -2  -7   10.10    0.40
  11   2  -7    9.80    0.50
  11   2  -7   10.00    0.40
  10  -2  -7    0.20    0.10
  10  -2  -7    0.20    0.10
  10   2  -7    0.20    0.20
  10   2  -7    0.10    0.10
  10   2  -7    0.20    0.10
 -10   2   7    0.20    0.10
 -10   2   7    0.20    0.10
   9  -2  -7   16.80    0.70
   9  -2  -7   15.80    0.70
   9  -2  -7   16.50    0.90
   9   2  -7   15.70    0.60
   9   2  -7   16.40    0.70
   9   2  -7   16.20    0.70
  -9   2   7   16.00    0.60
   9   2  -7   16.50    0.90
   8  -2  -7   70.29    2.70
  -8  -2   7   70.29    2.80
   8  -2  -7   66.39    2.70
   8  -2  -7   74.89    2.70
   8  -2  -7   73.79    3.00
   8   2  -7   71.59    2.90
   8   2  -7   70.19    2.70
  -8   2   7   72.89    2.60
   8   2  -7   70.39    2.70
   8   2  -7   71.99    2.70
   8   2  -7   69.89    2.60
   7  -2  -7   27.30    1.10
   7  -2  -7   28.40    1.10
   7  -2  -7   29.70    1.40
  -7  -2   7   28.70    1.20
   7  -2  -7   26.10    1.10
   7  -2  -7   27.10    1.10
   7   2  -7   28.10    1.30
   7   2  -7   28.20    1.10
  -7   2   7   25.50    1.50
   7   2  -7   27.90    1.10
   7   2  -7   26.80    1.10
  -7   2   7   27.30    1.00
   6  -2  -7    1.40    0.20
   6  -2  -7    1.20    0.30
   6  -2  -7    1.10    0.10
   6  -2  -7    1.20    0.20
  -6  -2   7    1.20    0.10
   6  -2  -7    1.10    0.10
  -6   2   7    1.00    0.10
  -6   2   7    0.50    0.40
   6   2  -7    1.20    0.20
   6   2  -7    1.10    0.10
   6   2  -7    1.30    0.20
   6   2  -7    1.10    0.20
   5  -2  -7   13.00    0.70
   5  -2  -7   11.20    0.40
   5  -2  -7   10.50    0.50
   5  -2  -7   10.60    0.50
   5  -2  -7    8.60    1.20
  -5   2   7   10.90    0.90
   5   2  -7    9.50    0.40
   5   2  -7   11.20    0.50
  -5   2   7   10.10    0.40
  -5   2   7   10.60    0.70
   5   2  -7   10.50    0.60
   5   2  -7    9.90    0.50
   5   2  -7   11.30    0.50
  -4  -2   7  175.48    6.30
   4  -2  -7  159.48    7.30
  -4  -2   7  164.88    6.40
   4  -2  -7  170.78    6.10
  -4   2   7  162.58    6.60
   4   2  -7  169.08    6.30
  -4   2   7  156.68    8.00
   4   2  -7  163.88    6.20
  -4   2   7  168.78    6.30
  -3  -2   7  143.99    5.80
  -3  -2   7  151.78    5.50
   3  -2  -7  144.19    6.40
  -3   2   7  143.89    5.80
  -3   2   7  142.49    5.50
   3   2  -7  140.89    5.50
  -2  -2   7   47.10    2.40
  -2  -2   7   49.20    1.90
  -2  -2   7   50.79    2.00
   2  -2  -7   46.00    2.60
  -2   2   7   47.40    2.20
  -2   2   7   44.30    2.00
   1  -2  -7  346.07   14.20
  -1  -2   7  406.96   14.40
  -1  -2   7  398.06   14.60
   1  -2  -7  387.86   14.30
  -1  -2   7  406.06   14.30
  -1   2   7  400.76   14.60
  -1   2   7  373.56   14.70
   0  -2   7   41.10    2.00
   0  -2  -7   49.70    1.80
   0  -2  -7   41.10    2.30
   0  -2   7   44.00    1.80
   0  -2   7   43.30    1.90
   0  -2  -7   38.30    1.70
   0   2   7   42.20    2.10
   0   2   7   42.40    2.00
  -1  -2  -7   46.80    2.50
   1  -2   7   48.70    2.00
   1  -2   7   46.20    1.90
  -1  -2  -7   43.90    1.80
  -1  -2  -7   46.60    1.90
   1   2   7   47.70    2.20
   1   2   7   45.50    2.30
   2  -2   7   11.00    0.60
   2  -2   7   10.90    0.70
  -2  -2  -7   13.60    0.60
  -2  -2  -7   10.70    0.60
   2   2   7   10.40    0.80
  -3  -2  -7   72.89    2.80
  -3  -2  -7   66.49    3.60
  -3  -2  -7   75.09    2.90
   3  -2   7   71.19    2.70
   3  -2   7   70.29    2.80
   3   2   7   72.49    2.70
   3   2   7   65.99    3.10
   3   2   7   64.59    2.50
   3   2   7   70.79    2.60
  -3   2  -7   66.89    2.60
   4  -2   7   52.49    2.00
  -4  -2  -7   54.69    2.10
   4  -2   7   50.59    2.00
  -4  -2  -7   52.29    2.20
   4   2   7   50.79    2.00
   4   2   7   53.49    2.10
   4   2   7   54.29    2.00
  -5  -2  -7   37.30    1.80
   5  -2   7   40.00    1.50
   5  -2   7   39.40    1.50
  -5  -2  -7   38.70    1.60
   5   2   7   37.50    1.50
   5   2   7   38.20    1.40
   5   2   7   36.90    1.60
   6  -2   7    8.90    0.40
   6  -2   7    9.20    0.40
  -6  -2  -7    8.10    0.50
   6   2   7    8.90    0.40
   6   2   7    8.50    0.40
   6   2   7    7.90    0.50
   7  -2   7    5.10    0.30
   7  -2   7    4.90    0.30
   7   2   7    4.30    0.40
   7   2   7    4.90    0.20
   7   2   7    4.80    0.30
   8  -2   7    8.80    0.40
   8   2   7    7.90    0.50
   8   2   7    8.80    0.30
   8   2   7    8.30    0.40
   9  -2   7    3.60    0.20
   9   2   7    3.20    0.20
  10  -3  -7    6.70    0.30
  10   3  -7    6.20    0.30
  10   3  -7    6.20    0.40
 -10   3   7    5.50    0.30
 -10   3   7    6.10    0.20
   9  -3  -7   23.10    0.90
   9   3  -7   19.70    0.80
  -9   3   7   18.90    0.90
   9   3  -7   21.30    0.80
   9   3  -7   20.50    1.00
  -9   3   7   21.70    0.80
   8  -3  -7    6.80    0.30
   8  -3  -7    6.20    0.30
  -8  -3   7    5.80    0.40
  -8   3   7    6.30    0.30
  -8   3   7    6.40    0.40
   8   3  -7    6.50    0.30
   8   3  -7    6.40    0.30
   8   3  -7    6.50    0.50
   7  -3  -7   13.20    0.60
   7  -3  -7   13.10    0.50
  -7  -3   7   12.80    0.60
   7   3  -7   12.90    0.60
  -7   3   7   13.20    0.50
  -7   3   7   13.20    0.70
   7   3  -7   13.10    0.60
   7   3  -7   13.20    0.70
   6  -3  -7   60.39    2.20
   6  -3  -7   60.79    2.30
   6   3  -7   57.89    2.40
  -6   3   7   58.59    2.20
   6   3  -7   57.19    2.20
   6   3  -7   58.09    2.20
  -6   3   7   60.89    2.40
   5  -3  -7    5.60    0.30
   5  -3  -7    6.00    0.30
  -5   3   7    6.20    0.40
   5   3  -7    5.90    0.30
   5   3  -7    6.00    0.30
   5   3  -7    5.10    0.30
  -5   3   7    6.10    0.30
   5   3  -7    6.00    0.30
   4  -3  -7   74.59    2.60
   4  -3  -7   65.19    2.60
   4   3  -7   66.99    2.50
   4   3  -7   61.89    2.50
  -4   3   7   73.19    2.60
  -4   3   7   66.89    2.50
   4   3  -7   65.19    2.50
   4   3  -7   68.29    2.50
   3  -3  -7   32.90    1.20
  -3  -3   7   33.60    1.40
   3  -3  -7   29.80    1.20
  -3   3   7   31.00    1.20
  -3   3   7   35.00    1.30
   3   3  -7   30.30    1.20
   3   3  -7   29.40    1.20
   3   3  -7   32.00    1.20
  -2  -3   7    0.40    0.20
   2  -3  -7    0.50    0.10
  -2  -3   7    0.90    0.20
   2  -3  -7    0.60    0.10
   2   3  -7    1.10    0.10
   2   3  -7    0.70    0.10
  -2   3   7    1.10    0.20
   2   3  -7    0.80    0.10
  -1  -3   7   15.60    0.80
   1  -3  -7   14.30    0.70
   1  -3  -7   14.60    0.80
  -1  -3   7   16.50    0.80
  -1   3   7   15.10    0.70
   1   3  -7   14.50    0.60
   1   3  -7   14.30    0.60
   1   3  -7   15.00    0.60
   0  -3   7    9.70    0.60
   0  -3   7    9.20    0.60
   0  -3  -7    8.70    0.40
   0  -3  -7    8.20    0.50
   0  -3  -7    9.30    0.50
   0   3  -7    8.30    0.40
   0   3  -7    7.80    0.40
   0   3  -7    8.60    0.40
   0   3   7    8.90    0.50
   0   3   7    8.70    0.80
  -1  -3  -7   53.29    3.20
   1  -3   7   50.99    2.20
  -1  -3  -7   57.09    2.10
   1  -3   7   62.49    2.50
  -1  -3  -7   59.19    2.30
   1  -3   7   62.79    2.40
  -1  -3  -7   55.89    2.30
   1   3   7   54.59    2.70
   1   3   7   59.19    2.20
  -1   3  -7   53.19    2.10
  -1   3  -7   57.09    2.10
   1   3   7   52.49    2.10
   1   3   7   55.99    2.10
  -1   3  -7   57.99    2.10
   2  -3   7   10.30    0.70
  -2  -3  -7    9.60    0.60
   2  -3   7    9.30    0.40
  -2  -3  -7    9.50    0.40
  -2  -3  -7   10.10    0.50
  -2  -3  -7    8.70    1.10
   2  -3   7   10.20    0.60
   2   3   7    8.50    0.90
  -2   3  -7    9.30    0.40
  -2   3  -7   10.20    0.40
   2   3   7   10.00    0.40
  -2   3  -7   10.10    0.50
   2   3   7   10.20    0.60
   2   3   7   10.10    0.40
  -3  -3  -7   18.40    0.90
   3  -3   7   17.90    0.90
  -3  -3  -7   18.10    0.70
   3  -3   7   18.40    0.80
  -3  -3  -7   18.90    0.90
  -3   3  -7   18.70    0.80
   3   3   7   17.60    0.70
   3   3   7   19.80    0.90
  -3   3  -7   18.70    0.70
   3   3   7   19.20    0.80
   4  -3   7  196.78    7.30
   4  -3   7  201.68    7.30
  -4  -3  -7  197.18    7.60
  -4  -3  -7  198.68    7.40
   4   3   7  198.28    7.40
   4   3   7  199.78    7.30
   4   3   7  196.88    7.20
   5  -3   7   14.80    0.60
  -5  -3  -7   14.40    0.70
   5  -3   7   15.50    0.70
   5   3   7   14.80    0.60
   5   3   7   14.30    0.80
   5   3   7   15.30    0.60
   6  -3   7   12.40    0.50
  -6  -3  -7   10.90    0.60
   6  -3   7   12.30    0.50
   6   3   7   11.60    0.70
   6   3   7   11.80    0.50
   6   3   7   11.90    0.50
   7  -3   7    0.20    0.10
   7  -3   7    0.10    0.10
   7   3   7    0.10    0.10
   7   3   7    0.30    0.10
   7   3   7    0.20    0.10
   8  -3   7    0.70    0.10
   8  -3   7    0.70    0.10
   8   3   7    0.80    0.10
   8   3   7    0.70    0.10
   8   3   7    0.80    0.10
   9  -4  -7    4.10    0.20
  -9   4   7    3.90    0.20
   8  -4  -7    0.20    0.10
   8  -4  -7    0.20    0.10
  -8   4   7    0.20    0.10
  -8   4   7    0.20    0.10
   7  -4  -7    8.20    0.40
   7  -4  -7    8.40    0.40
  -7   4   7    8.30    0.30
  -7   4   7    7.70    0.50
   6  -4  -7   11.90    0.50
   6  -4  -7   12.50    0.50
  -6   4   7   11.80    0.60
  -6   4   7   12.00    0.50
   5  -4  -7   22.40    0.90
   5  -4  -7   23.50    0.90
  -5   4   7   24.00    1.10
  -5   4   7   23.50    0.90
   4  -4  -7    2.70    0.10
   4  -4  -7    2.40    0.10
  -4   4   7    2.10    0.10
   4   4  -7    2.30    0.10
   4   4  -7    2.20    0.10
  -4   4   7    2.40    0.30
   3  -4  -7   85.79    3.30
   3  -4  -7   87.69    3.30
  -3  -4   7   88.79    3.40
  -3  -4   7   92.89    3.40
  -3   4   7   81.39    3.10
  -3   4   7   87.79    3.30
   3   4  -7   79.39    3.10
   3   4  -7   85.19    3.10
   3   4  -7   86.69    3.10
  -2  -4   7  190.78    7.00
  -2  -4   7  183.08    7.00
   2  -4  -7  186.08    6.80
   2   4  -7  178.88    6.50
  -2   4   7  179.88    6.50
   2   4  -7  178.38    6.50
  -2   4   7  184.68    6.70
   2   4  -7  172.18    6.60
   1  -4  -7   11.40    0.50
   1  -4  -7   11.10    0.60
  -1  -4   7   12.00    0.70
  -1  -4   7   11.60    0.70
   1   4  -7   11.90    0.50
  -1   4   7   11.80    0.50
   1   4  -7   11.10    0.50
   1   4  -7   11.30    0.50
  -1   4   7   11.90    0.60
   0  -4   7    2.60    0.40
   0  -4  -7    2.80    0.30
   0  -4   7    2.80    0.30
   0  -4  -7    2.40    0.30
   0   4   7    2.70    0.10
   0   4  -7    2.50    0.20
   0   4  -7    2.60    0.20
   0   4   7    2.70    0.30
   0   4  -7    2.60    0.20
  -1  -4  -7    0.20    0.10
  -1  -4  -7    0.30    0.10
  -1  -4  -7    0.30    0.10
   1  -4   7    0.40    0.20
   1  -4   7    0.30    0.20
   1   4   7    0.40    0.20
   1   4   7    0.40    0.10
  -1   4  -7    0.30    0.10
  -1   4  -7    0.40    0.10
  -1   4  -7    0.30    0.10
  -2  -4  -7   35.20    1.30
  -2  -4  -7   33.10    1.60
   2  -4   7   35.90    1.60
  -2  -4  -7   34.30    1.50
   2  -4   7   32.90    1.70
   2   4   7   34.20    1.30
  -2   4  -7   35.40    1.40
  -2   4  -7   32.30    1.30
   2   4   7   36.70    1.50
  -2   4  -7   35.60    1.30
   3  -4   7    9.30    0.50
   3  -4   7    9.00    0.60
  -3  -4  -7    9.00    0.50
  -3  -4  -7    8.90    0.40
  -3  -4  -7    8.50    0.60
   3   4   7    9.30    0.40
  -3   4  -7    9.60    0.40
   3   4   7    9.40    0.60
  -3   4  -7    9.30    0.40
   3   4   7    8.90    0.40
   4  -4   7    7.90    0.40
  -4  -4  -7    7.60    0.50
  -4   4  -7    7.40    0.30
   4   4   7    7.40    0.40
   4   4   7    7.50    0.50
   4   4   7    8.30    0.30
  -5  -4  -7   10.40    0.60
   5  -4   7   11.30    0.50
   5   4   7   11.90    0.50
   5   4   7   11.50    0.70
   5   4   7   11.40    0.50
   6  -4   7    7.20    0.40
   6   4   7    6.80    0.40
   6   4   7    7.00    0.30
   6   4   7    6.70    0.30
   7  -4   7    1.80    0.10
   7   4   7    1.40    0.20
   7   4   7    1.60    0.10
   7   4   7    1.50    0.10
   8  -5  -7    8.40    0.30
   8  -5  -7    9.00    0.40
  -8   5   7    9.20    0.40
   7  -5  -7    1.20    0.10
  -7   5   7    0.90    0.10
   6  -5  -7   13.50    0.50
  -6   5   7   12.50    0.70
  -6   5   7   14.20    0.50
   5  -5  -7    4.60    0.20
  -5   5   7    4.00    0.40
   5   5  -7    4.20    0.20
  -5   5   7    4.50    0.20
   4  -5  -7   18.20    0.70
  -4  -5   7   19.30    0.80
   4  -5  -7   20.30    0.80
   4   5  -7   18.60    0.80
  -4   5   7   19.40    0.70
  -4   5   7   19.50    0.90
   4   5  -7   19.50    0.80
  -3  -5   7   11.00    0.60
   3  -5  -7   10.20    0.40
   3  -5  -7   10.70    0.40
   3   5  -7   10.60    0.40
  -3   5   7   10.20    0.40
  -3   5   7   10.70    0.60
   3   5  -7   10.50    0.40
   2  -5  -7   28.90    1.10
  -2  -5   7   28.10    1.30
  -2  -5   7   29.00    1.30
   2  -5  -7   27.60    1.10
   2   5  -7   26.00    1.10
  -2   5   7   28.70    1.10
  -2   5   7   27.40    1.30
   2   5  -7   29.20    1.10
   2   5  -7   29.00    1.10
  -1  -5   7  143.39    5.60
  -1  -5   7  144.89    5.50
   1  -5  -7  145.09    5.20
   1  -5  -7  137.39    5.20
   1   5  -7  142.29    5.20
   1   5  -7  130.79    5.20
  -1   5   7  144.69    5.10
   1   5  -7  142.89    5.20
  -1   5   7  142.29    5.40
   0  -5   7   59.69    2.40
   0  -5  -7   54.39    2.40
   0  -5  -7   63.39    2.20
   0  -5   7   57.29    2.60
   0   5  -7   57.79    2.30
   0   5  -7   58.59    2.20
   0   5  -7   58.49    2.20
   0   5   7   60.89    2.40
   0   5   7   59.69    2.20
  -1  -5  -7   61.89    2.20
  -1  -5  -7   54.99    2.30
   1  -5   7   57.09    2.40
   1   5   7   60.99    2.20
   1   5   7   62.99    2.50
  -1   5  -7   58.19    2.30
  -1   5  -7   59.69    2.30
  -2  -5  -7   41.10    1.50
  -2  -5  -7   36.40    1.70
   2  -5   7   40.90    1.60
   2  -5   7   38.40    1.70
   2   5   7   40.00    1.70
  -2   5  -7   38.10    1.50
   2   5   7   40.90    1.50
  -2   5  -7   41.30    1.50
  -3  -5  -7   43.10    1.90
  -3  -5  -7   46.20    1.70
   3  -5   7   48.10    1.80
  -3   5  -7   46.50    1.70
   3   5   7   47.30    1.70
  -3   5  -7   43.20    1.70
   3   5   7   46.30    1.90
   4  -5   7   35.80    1.40
   4   5   7   32.70    1.40
   4   5   7   34.20    1.30
   5  -5   7    2.30    0.20
   5   5   7    2.10    0.20
   5   5   7    2.20    0.10
   6  -5   7    3.40    0.20
   6   5   7    2.80    0.20
   6   5   7    3.30    0.10
  -7   6   7    0.20    0.10
   6  -6  -7    5.30    0.20
  -6   6   7    5.70    0.20
   5  -6  -7    9.60    0.40
  -5   6   7   10.10    0.40
   4  -6  -7   16.20    0.60
   4  -6  -7   17.00    0.70
   4   6  -7   16.50    0.60
  -4   6   7   17.00    0.60
   3  -6  -7    3.80    0.20
   3  -6  -7    3.50    0.20
   3   6  -7    3.50    0.20
  -3   6   7    3.40    0.30
   3   6  -7    3.90    0.20
  -3   6   7    3.50    0.20
   2  -6  -7   18.40    0.70
   2  -6  -7   19.50    0.70
   2   6  -7   19.60    0.70
  -2   6   7   17.60    0.90
  -2   6   7   19.50    0.70
   2   6  -7   18.30    0.70
   1  -6  -7   11.40    0.50
   1  -6  -7   10.80    0.50
  -1   6   7   10.50    0.60
   1   6  -7   10.00    0.40
  -1   6   7   10.80    0.40
   1   6  -7   10.40    0.40
   0  -6  -7   17.00    0.60
   0  -6   7   16.00    0.70
   0   6  -7   16.00    0.60
   0   6  -7   15.90    0.60
   0   6   7   16.80    0.60
   0   6   7   16.10    0.80
  -1  -6  -7    3.80    0.20
   1  -6   7    3.70    0.20
   1   6   7    3.80    0.20
   1   6   7    3.90    0.30
  -1   6  -7    3.60    0.20
  -1   6  -7    3.90    0.20
  -2  -6  -7    8.20    0.30
   2  -6   7    8.20    0.40
  -2   6  -7    7.80    0.30
   2   6   7    7.60    0.50
   2   6   7    7.80    0.30
  -2   6  -7    7.70    0.30
  -3  -6  -7    3.40    0.20
   3  -6   7    3.30    0.20
   3   6   7    3.10    0.30
   3   6   7    3.30    0.20
   4  -6   7    3.10    0.20
   4  -6   7    2.70    0.10
   4   6   7    2.60    0.20
   5  -6   7    3.30    0.20
   5   6   7    2.90    0.20
   3  -7  -7    0.10    0.10
  -3   7   7    0.10    0.10
   3   7  -7    0.10    0.10
   2  -7  -7    5.10    0.20
   2   7  -7    4.60    0.20
  -2   7   7    4.70    0.20
   1  -7  -7   10.10    0.40
   1   7  -7    9.80    0.40
  -1   7   7   10.20    0.40
   0  -7  -7    7.50    0.30
   0   7   7    7.40    0.30
   0   7  -7    7.20    0.30
  -1  -7  -7    9.50    0.40
  -1   7  -7    8.70    0.30
   1   7   7    9.10    0.30
   2  -7   7    1.00    0.10
   2   7   7    1.00    0.10
  11   0  -8    9.10    0.40
  11   0  -8    8.40    0.40
  11   0  -8    9.40    0.40
  11   0  -8    7.90    0.50
  10   0  -8    1.50    0.20
 -10   0   8    1.20    0.10
  10   0  -8    1.10    0.10
  10   0  -8    1.30    0.30
  10   0  -8    1.20    0.10
  -9   0   8    9.90    0.80
   9   0  -8    9.80    0.50
   9   0  -8   10.50    0.70
   9   0  -8   10.80    0.50
  -9   0   8    9.80    0.40
   9   0  -8   10.60    0.50
  -8   0   8  222.88    9.40
   8   0  -8  244.48    9.00
   8   0  -8  241.18    8.70
  -8   0   8  237.58    9.10
   8   0  -8  240.68    8.70
   7   0  -8  253.87    9.40
   7   0  -8  262.57    9.70
  -7   0   8  260.07    9.70
   7   0  -8  253.27    9.40
   7   0  -8  249.78    9.40
   7   0  -8  271.17    9.40
  -7   0   8  249.08   10.00
  -6   0   8  139.19    5.60
   6   0  -8  137.79    5.10
   6   0  -8  133.39    5.10
   6   0  -8  135.89    5.10
  -6   0   8  144.59    5.30
   6   0  -8  134.59    5.00
   6   0  -8  138.69    5.30
  -5   0   8    4.60    0.50
   5   0  -8    4.50    0.30
   5   0  -8    4.50    0.30
  -5   0   8    4.40    1.00
   5   0  -8    4.40    0.40
   5   0  -8    4.70    0.20
   5   0  -8    4.50    0.70
   5   0  -8    4.40    0.30
  -5   0   8    4.70    0.40
  -4   0   8   58.19    2.30
  -4   0   8   57.49    2.60
   4   0  -8   54.59    2.80
  -4   0   8   57.39    2.50
  -3   0   8  151.18    6.00
  -3   0   8  154.88    5.80
  -3   0   8  150.78    5.90
  -2   0   8   53.39    2.40
  -2   0   8   57.09    2.30
  -2   0   8   55.09    2.40
  -1   0   8  158.88    6.20
  -1   0   8  166.08    6.40
  -1   0   8  165.78    6.40
   0   0   8  139.99    5.50
   0   0   8  147.49    5.70
   0   0   8  148.19    5.70
   1   0   8   16.30    0.90
   1   0   8   14.70    0.80
   1   0   8   15.80    0.90
   2   0   8    9.40    0.70
   3   0   8   37.30    1.40
   3   0   8   38.10    1.40
   4   0   8    2.30    0.20
   4   0   8    2.20    0.20
   5   0   8    6.20    0.30
   5   0   8    6.00    0.30
   6   0   8    3.50    0.20
   6   0   8    3.50    0.20
   7   0   8    3.80    0.20
   7   0   8    3.80    0.20
   8   0   8    0.60    0.10
   8   0   8    0.80    0.10
   9   0   8    0.70    0.10
  11  -1  -8    5.80    0.30
  11  -1  -8    5.90    0.30
  11   1  -8    5.60    0.30
  11   1  -8    5.50    0.30
 -11   1   8    4.80    0.30
  11   1  -8    5.40    0.40
  10  -1  -8   20.20    0.80
  10  -1  -8   20.50    0.80
  10  -1  -8   20.00    0.80
  10  -1  -8   19.10    1.00
  10   1  -8   20.30    0.80
 -10   1   8   18.80    0.70
  10   1  -8   19.30    0.80
  10   1  -8   19.00    1.00
  10   1  -8   19.90    0.80
   9  -1  -8    7.10    0.40
   9  -1  -8    7.40    0.40
   9  -1  -8    7.30    0.60
   9  -1  -8    7.10    0.40
  -9  -1   8    6.50    0.60
   9   1  -8    7.20    0.40
   9   1  -8    7.10    0.40
  -9   1   8    6.30    0.70
  -9   1   8    6.70    0.30
   9   1  -8    7.00    0.40
   9   1  -8    7.30    0.60
   8  -1  -8    1.00    0.20
   8  -1  -8    0.90    0.10
  -8  -1   8    0.80    0.30
   8  -1  -8    1.00    0.30
  -8  -1   8    0.80    0.50
   8  -1  -8    1.10    0.20
  -8   1   8    1.10    0.10
   8   1  -8    1.20    0.20
  -8   1   8    0.70    0.60
   8   1  -8    1.10    0.10
   8   1  -8    1.00    0.30
   8   1  -8    1.00    0.20
  -7  -1   8   58.69    2.70
  -7  -1   8   60.79    2.50
   7  -1  -8   57.09    2.30
   7  -1  -8   59.09    2.20
   7  -1  -8   58.59    2.30
   7  -1  -8   61.69    2.50
   7  -1  -8   59.49    2.30
   7   1  -8   59.59    2.50
  -7   1   8   57.19    2.20
   7   1  -8   59.79    2.30
  -7   1   8   60.79    2.60
   7   1  -8   59.69    2.30
  -7   1   8   57.59    2.90
   7   1  -8   59.89    2.30
   6  -1  -8   80.49    3.00
  -6  -1   8   84.49    3.50
   6  -1  -8   79.99    3.10
   6  -1  -8   81.29    3.10
  -6  -1   8   85.99    3.20
   6  -1  -8   85.99    3.30
   6  -1  -8   79.49    3.10
   6   1  -8   78.39    3.20
  -6   1   8   79.89    3.60
   6   1  -8   78.69    3.00
   6   1  -8   83.49    3.00
   6   1  -8   82.89    3.00
  -6   1   8   82.39    3.30
  -6   1   8   72.39    2.90
   6   1  -8   76.39    2.90
   5  -1  -8  106.19    3.90
   5  -1  -8  102.59    3.90
   5  -1  -8  107.99    3.90
  -5  -1   8  113.49    4.30
   5  -1  -8  106.29    4.10
   5  -1  -8  100.09    5.00
   5  -1  -8  102.89    3.90
  -5  -1   8  101.19    5.00
  -5  -1   8  113.59    4.00
   5   1  -8  102.79    4.10
  -5   1   8   97.89    5.70
   5   1  -8  104.39    3.90
   5   1  -8  109.09    3.90
   5   1  -8  108.09    3.90
   5   1  -8  105.29    4.50
   5   1  -8  104.69    3.90
  -5   1   8  110.39    4.50
  -4  -1   8   58.19    2.20
   4  -1  -8   53.09    3.00
  -4  -1   8   57.99    2.40
  -4   1   8   56.09    2.30
  -4   1   8   55.49    2.60
  -3  -1   8  310.27   11.50
  -3  -1   8  288.37   11.70
  -3  -1   8  324.77   11.40
  -3   1   8  300.37   12.20
  -3   1   8  356.26   13.00
  -3   1   8  309.37   12.00
  -2  -1   8  783.82   28.80
  -2  -1   8  759.82   29.20
  -2  -1   8  796.72   28.80
  -2   1   8  747.93   27.30
  -2   1   8  777.02   27.60
  -2   1   8  709.03   27.50
  -1  -1   8  182.68    7.40
  -1  -1   8  189.28    7.10
  -1  -1   8  195.88    7.30
  -1   1   8  177.78    7.00
  -1   1   8  178.98    7.00
  -1   1   8  178.88    6.80
   0  -1   8   84.59    3.50
   0  -1   8   81.69    3.30
   0  -1  -8   79.79    3.70
   0  -1   8   79.19    3.20
   0   1   8   72.49    3.10
   0   1   8   80.09    3.30
   0   1   8   80.29    3.30
   0   1   8   74.29    3.20
   1  -1   8   42.90    2.10
   1  -1   8   44.20    1.90
   1  -1   8   44.80    1.90
  -1  -1  -8   44.20    2.40
   1   1   8   45.50    2.10
   1   1   8   43.30    2.10
   2  -1   8   31.30    1.70
   2  -1   8   35.40    1.50
   2  -1   8   34.00    1.60
   3  -1   8   27.30    1.10
   3  -1   8   29.30    1.10
   3   1   8   27.80    1.10
   3   1   8   33.50    1.40
  -3   1  -8   25.70    1.10
   3   1   8   32.20    1.20
   4  -1   8    5.70    0.30
   4  -1   8    6.20    0.30
   4  -1   8    6.10    0.40
   4   1   8    5.90    0.30
   4   1   8    6.00    0.30
   5  -1   8    7.90    0.40
   5  -1   8    8.90    0.40
   5   1   8    8.70    0.40
   5   1   8    8.40    0.40
   6  -1   8    4.40    0.30
   6   1   8    3.80    0.30
   6   1   8    3.90    0.30
   7  -1   8    4.90    0.30
   7   1   8    4.60    0.30
   7   1   8    4.50    0.30
   8  -1   8    0.90    0.10
   8   1   8    0.80    0.10
   8   1   8    0.70    0.10
   9  -1   8    3.00    0.20
  11   2  -8    0.60    0.10
  10  -2  -8    5.60    0.30
  10  -2  -8    6.20    0.30
 -10   2   8    4.70    0.30
  10   2  -8    5.70    0.30
 -10   2   8    5.60    0.20
  10   2  -8    5.50    0.40
  10   2  -8    5.50    0.30
   9  -2  -8    7.60    0.40
   9  -2  -8    6.80    0.40
  -9   2   8    6.60    0.30
   9   2  -8    7.50    0.40
   9   2  -8    7.20    0.40
   9   2  -8    6.70    0.50
  -8  -2   8   19.50    1.00
   8  -2  -8   19.70    1.10
   8  -2  -8   20.00    0.90
   8  -2  -8   19.80    0.80
   8  -2  -8   22.20    0.90
   8  -2  -8   19.90    0.80
   8   2  -8   20.70    0.90
   8   2  -8   19.50    0.80
   8   2  -8   20.60    1.00
  -8   2   8   19.70    0.80
   8   2  -8   19.80    0.80
   7  -2  -8   84.69    3.30
   7  -2  -8   79.99    3.00
   7  -2  -8   76.19    3.00
  -7  -2   8   78.49    3.10
   7  -2  -8   77.49    3.00
  -7  -2   8   77.49    3.30
   7  -2  -8   78.79    2.90
   7   2  -8   80.39    3.10
   7   2  -8   74.99    2.90
  -7   2   8   72.59    3.30
   7   2  -8   77.59    2.90
  -7   2   8   75.79    2.80
   7   2  -8   78.29    2.90
   6  -2  -8   37.80    1.40
   6  -2  -8   36.00    1.50
   6  -2  -8   37.80    1.70
  -6  -2   8   37.90    1.70
   6  -2  -8   35.90    1.40
   6  -2  -8   37.00    1.50
  -6  -2   8   38.80    1.50
   6   2  -8   36.80    1.60
   6   2  -8   36.20    1.40
   6   2  -8   38.00    1.40
  -6   2   8   36.30    1.40
  -6   2   8   34.10    2.10
  -6   2   8   35.10    1.80
   6   2  -8   36.90    1.40
  -5  -2   8   39.40    1.50
   5  -2  -8   36.10    1.40
   5  -2  -8   36.00    1.50
   5  -2  -8   38.30    1.40
   5  -2  -8   36.10    3.30
  -5  -2   8   39.00    1.70
   5   2  -8   36.70    1.40
  -5   2   8   37.70    2.10
   5   2  -8   39.10    1.40
   5   2  -8   35.70    1.40
  -5   2   8   33.80    1.40
   5   2  -8   38.50    1.40
  -5   2   8   37.90    1.80
  -4  -2   8  357.06   12.40
   4  -2  -8  340.07   12.20
   4  -2  -8  311.07   13.50
  -4  -2   8  365.26   12.20
   4  -2  -8  310.27   12.20
   4  -2  -8  321.37   12.20
   4   2  -8  368.16   12.20
   4   2  -8  336.47   12.10
  -4   2   8  306.37   14.30
   4   2  -8  317.87   12.00
  -4   2   8  325.17   12.70
   4   2  -8  319.57   12.10
  -4   2   8  340.27   12.40
   3  -2  -8   44.30    2.70
  -3  -2   8   46.60    1.90
  -3  -2   8   50.39    2.00
  -3   2   8   45.80    2.30
  -3   2   8   43.90    2.00
   2  -2  -8   21.70    1.70
  -2  -2   8   22.10    1.00
  -2  -2   8   22.10    1.10
  -2   2   8   20.40    1.30
  -1  -2   8   47.90    2.00
  -1  -2   8   49.10    2.10
   0  -2  -8   18.30    1.50
   0  -2  -8   17.90    0.90
   0  -2   8   20.30    1.00
   0  -2   8   20.30    1.00
   0   2   8   18.90    1.20
  -1  -2  -8    5.30    0.30
   1  -2   8    5.00    0.50
  -1  -2  -8    4.90    0.80
   1  -2   8    5.40    0.40
  -1  -2  -8    5.20    0.40
   1   2   8    5.10    0.60
   2  -2   8   39.10    1.80
   2  -2   8   39.00    1.50
  -2  -2  -8   40.90    1.60
  -2  -2  -8   42.00    1.70
   2  -2   8   40.80    1.70
  -2  -2  -8   38.20    1.50
  -2  -2  -8   37.30    2.40
  -2   2  -8   39.60    1.50
   2   2   8   40.80    1.60
  -2   2  -8   37.10    1.50
   2   2   8   42.10    1.50
   2   2   8   38.20    2.00
  -3  -2  -8    3.20    0.40
  -3  -2  -8    3.30    0.30
   3  -2   8    3.00    0.20
   3   2   8    4.00    0.30
  -3   2  -8    3.40    0.20
   3   2   8    3.20    0.20
  -4  -2  -8  122.59    4.60
   4  -2   8  125.19    4.50
   4  -2   8  119.49    4.50
   4   2   8  126.99    4.60
   4   2   8  120.99    4.70
   5  -2   8   18.90    0.80
   5  -2   8   19.50    0.80
   5   2   8   17.20    0.90
   5   2   8   18.70    0.80
   5   2   8   18.00    0.70
   6  -2   8    0.40    0.10
   6  -2   8    0.40    0.10
   6   2   8    0.50    0.10
   6   2   8    0.60    0.20
   6   2   8    0.50    0.10
   7  -2   8    1.10    0.10
   7   2   8    0.90    0.20
   7   2   8    1.10    0.10
   8  -2   8    0.40    0.10
   8   2   8    0.50    0.10
  10  -3  -8    3.00    0.20
 -10   3   8    2.70    0.10
  10   3  -8    2.40    0.20
  10   3  -8    2.70    0.20
 -10   3   8    2.30    0.20
   9  -3  -8   20.80    0.80
  -9   3   8   18.90    0.70
   9   3  -8   18.00    0.90
  -9   3   8   16.20    0.80
   9   3  -8   18.70    0.70
   9   3  -8   18.70    0.80
   8  -3  -8    3.60    0.20
   8  -3  -8    3.10    0.20
   8   3  -8    3.30    0.20
  -8   3   8    3.00    0.30
   8   3  -8    3.00    0.30
  -8   3   8    3.20    0.20
   8   3  -8    3.10    0.20
   7  -3  -8   44.20    1.60
  -7  -3   8   40.90    1.70
   7  -3  -8   44.70    1.70
   7   3  -8   42.40    1.80
   7   3  -8   41.70    1.60
  -7   3   8   41.70    1.60
   7   3  -8   42.30    1.70
  -7   3   8   44.40    1.80
   6  -3  -8   24.90    1.00
   6  -3  -8   27.10    1.00
   6   3  -8   23.90    1.00
  -6   3   8   24.90    0.90
   6   3  -8   23.90    1.00
   6   3  -8   25.20    1.00
  -6   3   8   26.40    1.10
   5  -3  -8   38.60    1.40
   5  -3  -8   37.30    1.50
   5   3  -8   35.90    1.40
  -5   3   8   40.10    1.60
   5   3  -8   35.50    1.40
   5   3  -8   37.10    1.40
  -5   3   8   36.70    1.40
   4  -3  -8   52.59    2.10
   4  -3  -8   56.29    2.10
   4  -3  -8   58.79    2.10
  -4  -3   8   59.09    2.30
   4   3  -8   56.09    2.10
   4   3  -8   55.09    2.10
   4   3  -8   53.99    2.10
   4   3  -8   55.49    2.10
  -4   3   8   55.99    2.10
  -4   3   8   59.39    2.30
  -3  -3   8   64.69    2.50
  -3  -3   8   65.09    2.60
   3  -3  -8   63.19    2.30
   3  -3  -8   57.49    2.30
   3   3  -8   57.69    2.20
   3   3  -8   58.09    2.20
   3   3  -8   56.39    2.20
   3   3  -8   58.89    2.20
  -3   3   8   56.99    2.20
  -3   3   8   64.79    2.40
  -2  -3   8   17.90    0.90
   2  -3  -8   16.80    0.70
   2  -3  -8   17.20    0.70
  -2  -3   8   18.80    0.90
   2   3  -8   16.30    0.60
   2   3  -8   16.60    0.60
  -2   3   8   18.10    0.80
   2   3  -8   15.90    0.70
  -2   3   8   15.80    0.60
   2   3  -8   16.40    0.70
  -1  -3   8   11.10    0.60
  -1  -3   8   11.30    0.70
   1  -3  -8   10.50    0.40
   1  -3  -8   10.60    0.40
  -1   3   8   10.20    0.50
   1   3  -8   10.70    0.50
   1   3  -8   10.90    0.40
   1   3  -8    9.70    0.50
  -1   3   8   11.60    0.60
   1   3  -8   10.40    0.40
  -1   3   8    9.20    0.40
   0  -3   8  106.39    4.10
   0  -3  -8   99.69    3.80
   0  -3   8  108.09    4.00
   0  -3  -8   97.89    3.90
   0   3  -8   97.79    3.60
   0   3   8  102.59    3.80
   0   3  -8   91.39    3.60
   0   3   8   92.09    3.60
   0   3  -8  103.09    3.60
   0   3   8   96.59    3.60
   0   3  -8   99.29    3.60
   1  -3   8   13.60    0.60
  -1  -3  -8   14.30    0.60
   1  -3   8   14.90    0.80
  -1  -3  -8   14.60    0.80
   1  -3   8   14.70    0.90
  -1  -3  -8   14.40    0.70
   1   3   8   13.10    0.50
  -1   3  -8   13.90    0.50
  -1   3  -8   14.10    0.60
   1   3   8   13.60    0.60
  -1   3  -8   13.60    0.50
   1   3   8   13.80    0.70
  -2  -3  -8   66.99    2.80
  -2  -3  -8   69.99    2.50
  -2  -3  -8   70.19    2.70
   2  -3   8   66.39    2.90
   2  -3   8   68.89    2.60
   2  -3   8   68.99    2.80
   2   3   8   77.29    2.80
  -2   3  -8   68.09    2.60
  -2   3  -8   72.39    2.60
   2   3   8   68.09    2.60
  -2   3  -8   71.59    2.70
   2   3   8   72.09    2.70
  -3  -3  -8   17.60    0.90
   3  -3   8   17.30    0.70
  -3  -3  -8   17.50    0.70
  -3  -3  -8   17.10    0.80
  -3   3  -8   18.40    0.80
   3   3   8   18.40    0.80
  -3   3  -8   17.40    0.70
   3   3   8   19.00    0.90
   3   3   8   17.60    0.70
   4  -3   8   21.10    0.90
  -4  -3  -8   21.00    1.30
   4  -3   8   20.90    0.90
  -4  -3  -8   19.70    0.90
   4   3   8   21.20    0.90
   4   3   8   19.90    1.00
   4   3   8   20.50    0.80
   5  -3   8   48.20    1.80
  -5  -3  -8   44.30    1.90
   5  -3   8   48.00    1.80
   5   3   8   46.20    1.80
   5   3   8   45.70    1.70
   5   3   8   46.60    1.90
   6  -3   8    4.40    0.30
   6  -3   8    4.60    0.30
   6   3   8    4.00    0.30
   6   3   8    4.00    0.30
   6   3   8    4.20    0.20
   7  -3   8    1.90    0.10
   7  -3   8    2.10    0.20
   7   3   8    2.00    0.20
   7   3   8    2.10    0.10
   7   3   8    2.00    0.20
   8  -3   8    0.50    0.10
   8   3   8    0.60    0.10
   9  -4  -8    0.70    0.10
  -9   4   8    0.70    0.10
   8  -4  -8    1.50    0.10
   8  -4  -8    1.60    0.10
  -8   4   8    1.50    0.10
  -8   4   8    1.20    0.20
   7  -4  -8    5.60    0.30
   7  -4  -8    5.30    0.30
  -7   4   8    5.30    0.20
  -7   4   8    5.40    0.40
   6  -4  -8   48.40    1.70
   6  -4  -8   44.20    1.80
  -6   4   8   45.90    1.70
  -6   4   8   44.50    1.90
   5  -4  -8   12.40    0.50
  -5   4   8   12.00    0.60
  -5   4   8   11.00    0.50
   5   4  -8   10.40    0.50
   5   4  -8   11.00    0.50
  -4  -4   8   25.70    1.10
   4  -4  -8   28.60    1.00
   4  -4  -8   24.50    1.00
  -4   4   8   26.60    1.00
   4   4  -8   26.30    1.00
  -4   4   8   27.40    1.20
   4   4  -8   25.90    1.00
   4   4  -8   24.00    1.00
  -3  -4   8   54.99    2.20
  -3  -4   8   56.19    2.20
   3  -4  -8   55.69    2.00
   3  -4  -8   52.39    2.00
   3   4  -8   51.59    2.10
   3   4  -8   54.09    2.00
  -3   4   8   54.69    2.00
   3   4  -8   53.49    2.00
  -3   4   8   56.59    2.20
  -2  -4   8   60.99    2.40
   2  -4  -8   60.49    2.20
   2  -4  -8   58.19    2.20
  -2  -4   8   61.29    2.50
  -2   4   8   58.89    2.20
   2   4  -8   58.79    2.20
   2   4  -8   60.59    2.20
  -2   4   8   62.39    2.40
   2   4  -8   56.99    2.30
  -1  -4   8   15.70    0.80
   1  -4  -8   13.80    0.60
   1  -4  -8   14.60    0.60
  -1  -4   8   14.50    0.90
  -1   4   8   14.00    0.60
   1   4  -8   14.60    0.60
  -1   4   8   14.90    0.80
   1   4  -8   14.50    0.60
   1   4  -8   14.60    0.60
   0  -4   8   52.39    2.20
   0  -4  -8   53.09    1.90
   0  -4   8   51.09    2.30
   0   4  -8   54.99    2.00
   0   4  -8   50.69    2.00
   0   4   8   51.59    1.90
   0   4   8   52.99    2.20
   0   4  -8   52.19    2.00
   1  -4   8    1.00    0.30
  -1  -4  -8    1.00    0.10
   1  -4   8    0.80    0.20
  -1  -4  -8    0.60    0.20
  -1   4  -8    1.00    0.10
   1   4   8    0.90    0.10
  -1   4  -8    1.00    0.10
   1   4   8    1.00    0.20
  -1   4  -8    0.90    0.10
   2  -4   8   13.50    0.90
  -2  -4  -8   13.00    0.70
  -2  -4  -8   13.90    0.50
   2  -4   8   13.10    0.80
  -2  -4  -8   12.40    0.80
   2   4   8   13.80    0.50
  -2   4  -8   14.30    0.60
  -2   4  -8   13.00    0.60
   2   4   8   13.90    0.70
  -2   4  -8   13.80    0.60
   2   4   8   12.50    0.60
  -3  -4  -8   25.90    1.00
   3  -4   8   26.20    1.10
  -3  -4  -8   25.30    1.20
   3   4   8   25.70    1.00
  -3   4  -8   25.70    1.00
   3   4   8   25.30    1.00
   3   4   8   26.30    1.20
  -3   4  -8   24.50    1.00
   4  -4   8   39.90    1.50
  -4  -4  -8   36.00    1.60
   4   4   8   37.20    1.50
   4   4   8   38.70    1.40
   4   4   8   38.00    1.60
   5  -4   8   13.30    0.60
   5   4   8   12.70    0.50
   5   4   8   12.20    0.70
   5   4   8   12.40    0.50
   6  -4   8    4.60    0.30
   6   4   8    3.70    0.30
   6   4   8    4.10    0.20
   6   4   8    4.30    0.20
   7  -4   8    0.80    0.10
   7   4   8    0.80    0.10
   7   4   8    0.70    0.10
   8  -5  -8    2.00    0.10
  -8   5   8    2.20    0.10
   7  -5  -8    1.40    0.10
  -7   5   8    1.50    0.10
   6  -5  -8   14.20    0.60
  -6   5   8   14.30    0.50
  -6   5   8   13.30    0.70
   5  -5  -8    6.80    0.30
  -5   5   8    6.90    0.50
   5   5  -8    6.70    0.30
  -5   5   8    7.00    0.30
   4  -5  -8   13.60    0.50
   4  -5  -8   12.30    0.50
  -4  -5   8   13.40    0.60
   4   5  -8   13.10    0.50
  -4   5   8   13.10    0.70
  -4   5   8   13.30    0.50
   4   5  -8   13.10    0.50
   3  -5  -8   40.70    1.50
  -3  -5   8   40.00    1.70
   3  -5  -8   39.40    1.50
   3   5  -8   39.20    1.50
  -3   5   8   41.60    1.70
   3   5  -8   41.30    1.50
  -3   5   8   40.50    1.50
   2  -5  -8   11.50    0.50
   2  -5  -8   11.50    0.50
  -2  -5   8   12.20    0.70
  -2   5   8   11.90    0.70
   2   5  -8   11.10    0.50
   2   5  -8   12.10    0.50
   2   5  -8   11.60    0.50
  -2   5   8   11.70    0.50
   1  -5  -8   19.90    0.80
   1  -5  -8   18.70    0.70
  -1  -5   8   18.80    1.00
   1   5  -8   18.50    0.80
   1   5  -8   19.70    0.80
   1   5  -8   20.20    0.80
  -1   5   8   19.90    0.80
  -1   5   8   20.60    1.00
   0  -5  -8   18.60    0.70
   0  -5   8   19.10    1.00
   0   5   8   18.10    0.70
   0   5  -8   17.60    0.70
   0   5  -8   17.80    0.80
   0   5   8   18.20    0.90
   0   5  -8   18.30    0.70
  -1  -5  -8    5.10    0.20
   1  -5   8    4.70    0.40
   1   5   8    4.80    0.20
  -1   5  -8    5.00    0.20
   1   5   8    5.00    0.40
  -1   5  -8    4.60    0.20
   2  -5   8    2.80    0.40
  -2  -5  -8    3.20    0.20
   2  -5   8    3.30    0.30
   2   5   8    3.20    0.20
   2   5   8    3.30    0.30
  -2   5  -8    3.20    0.20
  -2   5  -8    3.20    0.20
  -3  -5  -8    2.60    0.10
   3  -5   8    2.60    0.20
  -3   5  -8    2.50    0.10
   3   5   8    2.60    0.30
   3   5   8    2.60    0.20
   4  -5   8    0.10    0.10
   4   5   8    0.30    0.10
   4   5   8    0.20    0.10
   5  -5   8    7.60    0.40
   5   5   8    7.40    0.30
   5   5   8    6.90    0.40
   6  -5   8    3.80    0.20
   6   5   8    3.30    0.20
   6  -6  -8    4.50    0.20
  -6   6   8    4.30    0.20
   5  -6  -8    0.20    0.10
  -5   6   8    0.20    0.10
   4  -6  -8   10.20    0.40
   4  -6  -8   10.10    0.40
  -4   6   8    9.00    0.50
  -4   6   8   10.80    0.40
   4   6  -8   10.30    0.40
   3  -6  -8    1.70    0.10
   3  -6  -8    1.70    0.10
   3   6  -8    1.80    0.10
  -3   6   8    1.80    0.10
   3   6  -8    1.70    0.10
  -3   6   8    1.50    0.20
   2  -6  -8   16.00    0.60
   2  -6  -8   16.90    0.60
  -2   6   8   16.70    0.60
  -2   6   8   16.20    0.80
   2   6  -8   15.80    0.60
   2   6  -8   17.40    0.70
   1  -6  -8   12.10    0.50
   1   6  -8   11.60    0.50
  -1   6   8   11.80    0.60
   1   6  -8   12.90    0.50
  -1   6   8   12.50    0.50
   0  -6  -8   34.30    1.30
   0  -6   8   33.10    1.30
   0   6  -8   33.70    1.20
   0   6  -8   32.80    1.20
   0   6   8   31.90    1.40
   0   6   8   33.30    1.20
  -1  -6  -8   21.10    0.80
   1  -6   8   21.00    0.90
  -1   6  -8   20.20    0.80
  -1   6  -8   20.50    0.80
   1   6   8   19.90    0.90
   1   6   8   21.10    0.80
  -2  -6  -8    4.30    0.20
   2  -6   8    4.60    0.30
   2   6   8    4.50    0.20
  -2   6  -8    4.50    0.20
   2   6   8    4.20    0.30
  -2   6  -8    4.20    0.20
   3  -6   8    5.40    0.30
  -3  -6  -8    4.90    0.20
   3   6   8    4.60    0.30
   3   6   8    4.90    0.20
   4  -6   8    0.00    0.10
   4   6   8    0.00    0.10
   4   6   8   -0.10    0.10
  -3   7   8    2.90    0.10
   2  -7  -8    0.30    0.10
   2   7  -8    0.30    0.10
  -2   7   8    0.20    0.10
   1  -7  -8   39.70    1.50
   1   7  -8   39.50    1.40
  -1   7   8   38.40    1.40
   0  -7  -8    0.80    0.10
   0   7  -8    0.80    0.10
   0   7   8    0.80    0.10
  -1  -7  -8    0.40    0.10
   1  -7   8    0.30    0.10
  11   0  -9    3.60    0.20
  11   0  -9    3.40    0.20
  10   0  -9   20.20    0.80
  10   0  -9   20.20    0.80
  10   0  -9   19.40    1.00
  10   0  -9   20.20    0.80
   9   0  -9   17.60    0.80
   9   0  -9   18.60    1.00
   9   0  -9   19.40    0.80
   9   0  -9   18.10    0.80
   8   0  -9   54.09    2.10
   8   0  -9   55.19    2.10
   8   0  -9   56.49    2.10
   8   0  -9   56.79    2.40
  -8   0   9   53.59    2.50
  -7   0   9   43.00    2.30
   7   0  -9   44.90    1.70
   7   0  -9   44.70    1.70
  -7   0   9   44.90    2.00
   7   0  -9   46.40    2.00
   7   0  -9   42.70    1.70
   7   0  -9   45.00    1.70
   6   0  -9  111.79    4.00
  -6   0   9  110.29    4.60
   6   0  -9  108.69    4.10
  -6   0   9  112.09    4.40
   6   0  -9  106.69    4.30
   6   0  -9  109.99    4.10
   6   0  -9  109.69    4.10
  -5   0   9    1.10    0.70
  -5   0   9    0.70    0.30
   5   0  -9    0.70    0.10
   5   0  -9    1.00    0.20
   5   0  -9    0.30    0.50
   5   0  -9    0.60    0.10
  -4   0   9    0.50    0.20
   4   0  -9    0.60    0.10
  -4   0   9    0.90    0.20
   4   0  -9    0.50    0.10
   4   0  -9    0.90    0.10
  -3   0   9  213.88    8.40
  -3   0   9  222.78    8.20
  -2   0   9  121.89    4.80
  -2   0   9  115.49    4.60
  -1   0   9  512.75   18.80
  -1   0   9  494.35   18.60
   0   0   9    0.40    0.20
   0   0   9    0.50    0.20
   1   0   9    1.10    0.30
   1   0   9    1.00    0.30
   2   0   9   10.40    0.50
   2   0   9   10.80    0.50
   3   0   9    5.80    0.30
   3   0   9    6.30    0.30
   4   0   9    4.50    0.30
   4   0   9    4.30    0.30
   5   0   9    0.90    0.10
   5   0   9    0.80    0.10
   6   0   9    1.10    0.10
   6   0   9    0.90    0.10
   7   0   9    1.40    0.10
   7   0   9    1.30    0.10
   8   0   9    0.00    0.10
   8   0   9    0.00    0.10
  11  -1  -9    6.60    0.30
  11  -1  -9    7.10    0.30
  11   1  -9    6.20    0.40
  11   1  -9    6.40    0.30
  10  -1  -9    5.40    0.30
  10  -1  -9    5.20    0.30
  10  -1  -9    5.70    0.40
  10  -1  -9    5.70    0.30
 -10   1   9    4.80    0.20
  10   1  -9    5.20    0.30
  10   1  -9    5.60    0.30
  10   1  -9    5.60    0.30
  10   1  -9    5.80    0.40
  -9  -1   9    7.70    0.60
   9  -1  -9    8.00    0.40
   9  -1  -9    8.60    0.60
   9  -1  -9    8.40    0.40
   9  -1  -9    7.80    0.40
  -9   1   9    7.30    0.30
   9   1  -9    7.70    0.60
   9   1  -9    8.30    0.40
   9   1  -9    7.60    0.40
   9   1  -9    8.20    0.40
   8  -1  -9   29.50    1.20
   8  -1  -9   29.10    1.20
   8  -1  -9   29.90    1.40
   8  -1  -9   30.70    1.20
  -8  -1   9   29.50    1.40
   8  -1  -9   29.00    1.10
   8   1  -9   30.50    1.40
  -8   1   9   27.80    1.10
   8   1  -9   28.70    1.20
   8   1  -9   28.60    1.10
  -8   1   9   26.70    1.50
   8   1  -9   28.60    1.20
  -7  -1   9   52.99    2.20
   7  -1  -9   51.29    2.00
  -7  -1   9   49.99    2.40
   7  -1  -9   53.09    2.00
   7  -1  -9   49.99    2.00
   7  -1  -9   54.19    2.30
   7  -1  -9   52.49    1.90
   7   1  -9   52.89    2.00
   7   1  -9   49.60    2.00
   7   1  -9   50.99    2.00
  -7   1   9   48.50    2.60
  -7   1   9   51.29    2.40
   7   1  -9   51.99    2.20
   6  -1  -9   96.09    3.80
  -6  -1   9   93.79    3.90
  -6  -1   9   97.79    3.70
   6  -1  -9   94.49    3.50
   6  -1  -9   91.69    3.50
   6  -1  -9   93.69    3.60
   6  -1  -9   94.99    3.50
   6   1  -9   91.19    3.50
   6   1  -9   93.19    3.70
  -6   1   9   92.99    4.10
  -6   1   9   96.89    3.80
   6   1  -9   89.79    3.40
   6   1  -9   92.59    3.50
   6   1  -9   93.09    3.50
   5  -1  -9  188.08    7.10
   5  -1  -9  193.18    7.20
  -5  -1   9  208.48    7.60
   5  -1  -9  178.98    8.30
   5  -1  -9  188.98    7.10
   5  -1  -9  197.58    7.30
   5  -1  -9  191.68    7.10
  -5  -1   9  207.78    7.30
   5   1  -9  188.68    7.00
   5   1  -9  185.18    7.10
   5   1  -9  192.18    7.00
   5   1  -9  185.48    7.00
  -5   1   9  200.38    7.30
  -5   1   9  197.58    7.60
  -5   1   9  177.98    9.10
   5   1  -9  191.88    6.90
   4  -1  -9   19.70    1.00
   4  -1  -9   20.00    0.80
  -4  -1   9   21.60    1.20
  -4  -1   9   23.30    1.00
   4  -1  -9   19.70    1.60
   4  -1  -9   20.70    0.90
   4  -1  -9   20.80    0.80
   4   1  -9   20.90    0.80
   4   1  -9   21.00    0.80
  -4   1   9   19.30    1.30
   4   1  -9   20.40    0.80
   4   1  -9   20.80    0.80
  -4   1   9   20.90    1.10
  -3  -1   9   21.80    1.00
  -3  -1   9   21.90    1.20
  -3   1   9   20.50    1.30
  -3   1   9   20.10    1.10
  -2  -1   9  392.76   14.60
  -2  -1   9  397.66   14.80
  -2   1   9  377.26   14.00
  -2   1   9  361.76   13.80
  -1  -1   9   24.90    1.20
  -1  -1   9   23.10    1.30
  -1   1   9   22.10    1.10
  -1   1   9   21.60    1.30
   0  -1   9  118.39    4.90
   0  -1   9  127.99    4.80
   0   1   9  114.29    4.60
   0   1   9  113.89    4.50
   1  -1   9   75.29    3.00
  -1   1  -9   75.99    3.20
   1   1   9   92.59    3.20
   2  -1   9   68.49    2.50
   2  -1   9   67.79    2.80
   2  -1   9   70.99    3.00
  -2  -1  -9   63.79    2.50
   2   1   9   69.39    2.40
  -2   1  -9   60.99    2.40
   2   1   9   63.79    2.40
  -2   1  -9   61.79    2.40
   3  -1   9    3.20    0.20
   3  -1   9    2.50    0.20
  -3   1  -9    2.80    0.20
   3   1   9    3.10    0.20
   3   1   9    3.00    0.20
   4  -1   9   13.70    0.60
   4  -1   9   15.30    0.60
   4   1   9   14.80    0.60
   4   1   9   15.20    0.60
   5  -1   9    5.30    0.30
   5   1   9    4.90    0.30
   5   1   9    5.10    0.30
   6  -1   9    5.10    0.30
   6   1   9    4.80    0.30
   6   1   9    4.90    0.30
   7  -1   9    0.70    0.10
   7   1   9    0.70    0.10
   7   1   9    0.70    0.10
   8  -1   9    0.60    0.10
   8   1   9    0.60    0.10
   8   1   9    0.60    0.10
  10  -2  -9   11.20    0.50
  10  -2  -9   10.40    0.50
  10   2  -9    9.80    0.60
  10   2  -9   10.40    0.50
  10   2  -9   10.40    0.40
 -10   2   9    9.90    0.40
 -10   2   9    9.50    0.50
   9  -2  -9    0.40    0.10
   9  -2  -9    0.40    0.10
   9  -2  -9    0.30    0.10
   9   2  -9    0.50    0.10
  -9   2   9    0.30    0.10
   9   2  -9    0.50    0.20
   9   2  -9    0.20    0.10
  -9   2   9    0.40    0.10
   9   2  -9    0.20    0.10
  -8  -2   9    2.10    0.30
   8  -2  -9    1.70    0.20
   8  -2  -9    2.10    0.20
   8  -2  -9    2.00    0.10
   8  -2  -9    2.10    0.20
   8   2  -9    2.10    0.20
  -8   2   9    1.80    0.10
   8   2  -9    1.90    0.30
   8   2  -9    1.90    0.20
   8   2  -9    2.00    0.20
   7  -2  -9   49.10    1.90
  -7  -2   9   49.99    2.10
   7  -2  -9   49.99    1.90
   7  -2  -9   51.89    1.90
  -7  -2   9   49.00    2.30
   7  -2  -9   50.79    1.90
   7   2  -9   49.60    2.10
   7   2  -9   48.70    1.90
  -7   2   9   48.90    1.80
  -7   2   9   48.20    2.40
   7   2  -9   48.50    1.90
   7   2  -9   50.69    1.90
   6  -2  -9   56.69    2.20
   6  -2  -9   58.29    2.10
   6  -2  -9   56.59    2.10
  -6  -2   9   57.69    2.30
  -6  -2   9   55.49    2.40
   6  -2  -9   51.79    2.10
  -6   2   9   54.79    2.50
  -6   2   9   53.79    2.00
   6   2  -9   57.09    2.10
   6   2  -9   54.19    2.00
   6   2  -9   55.19    2.10
   6   2  -9   55.69    2.10
   6   2  -9   53.39    2.30
  -5  -2   9   66.29    2.70
  -5  -2   9   66.29    2.50
   5  -2  -9   64.39    2.40
   5  -2  -9   60.69    2.40
   5  -2  -9   61.59    2.40
  -5   2   9   59.59    3.00
   5   2  -9   62.79    2.30
   5   2  -9   61.39    2.30
   5   2  -9   60.89    2.20
   5   2  -9   58.39    2.30
  -5   2   9   59.79    2.70
   4  -2  -9  239.78    9.20
   4  -2  -9  221.18    9.10
  -4  -2   9  271.77    9.30
  -4  -2   9  266.27    9.50
   4  -2  -9  240.98    9.10
   4  -2  -9  256.87    9.10
  -4   2   9  247.78    9.50
   4   2  -9  253.97    9.10
   4   2  -9  253.57    9.00
  -4   2   9  244.38    9.80
   4   2  -9  234.68    9.00
   4   2  -9  239.28    9.10
  -4   2   9  265.07    9.20
   4   2  -9  246.38    9.10
   3  -2  -9   45.90    1.90
  -3  -2   9   52.69    2.00
   3  -2  -9   45.20    1.80
  -3  -2   9   51.29    2.20
   3  -2  -9   47.40    1.80
  -3   2   9   45.30    2.10
   3   2  -9   46.90    1.80
  -3   2   9   48.60    1.90
  -3   2   9   44.70    2.40
   3   2  -9   50.29    1.80
   3   2  -9   46.30    1.70
   3   2  -9   46.50    1.80
  -2  -2   9  226.78    8.20
   2  -2  -9  196.58    7.80
  -2  -2   9  222.38    8.10
   2   2  -9  200.08    7.50
   2   2  -9  194.28    7.50
   2   2  -9  210.58    7.50
  -2   2   9  215.18    7.60
   2   2  -9  203.58    7.50
  -1  -2   9   10.10    0.60
   1  -2  -9    9.80    0.40
  -1  -2   9   10.30    0.70
   1   2  -9   10.10    0.40
  -1   2   9   11.60    0.70
   1   2  -9    9.50    0.40
   1   2  -9   10.60    0.50
   0  -2  -9   19.10    0.80
   0  -2   9   20.40    1.00
   0  -2   9   19.90    1.10
   0   2   9   20.10    0.90
   0   2  -9   19.80    0.70
   0   2  -9   18.30    0.70
   0   2   9   19.90    0.80
   0   2  -9   18.30    0.80
   0   2  -9   19.10    0.80
   1  -2   9    0.10    0.10
  -1  -2  -9    0.10    0.10
   1  -2   9    0.10    0.20
  -1   2  -9    0.10    0.10
   1   2   9    0.10    0.10
  -1   2  -9    0.20    0.10
  -1   2  -9    0.00    0.10
  -1   2  -9    0.10    0.10
   1   2   9    0.10    0.10
  -2  -2  -9    0.30    0.10
   2  -2   9    0.20    0.20
   2  -2   9    0.40    0.10
   2  -2   9    0.20    0.20
   2   2   9    0.40    0.20
   2   2   9    0.50    0.10
  -2   2  -9    0.50    0.10
  -2   2  -9    0.50    0.10
  -3  -2  -9   54.59    2.10
   3  -2   9   59.59    2.20
   3   2   9   58.29    2.20
  -3   2  -9   56.99    2.20
   3   2   9   57.99    2.30
   4  -2   9  102.49    3.90
   4  -2   9  105.59    3.90
   4   2   9  103.29    3.70
   4   2   9   95.89    3.80
   5  -2   9   10.70    0.50
   5  -2   9   10.40    0.50
   5   2   9   10.00    0.50
   5   2   9    9.20    0.60
   6  -2   9    2.10    0.20
   6  -2   9    2.20    0.20
   6   2   9    2.20    0.20
   6   2   9    2.00    0.30
   7  -2   9    1.80    0.20
   7   2   9    1.60    0.20
   8  -2   9    0.60    0.10
   8   2   9    0.50    0.10
  10  -3  -9    3.20    0.20
  10   3  -9    2.90    0.20
 -10   3   9    2.70    0.20
   9  -3  -9    0.00    0.10
   9   3  -9    0.00    0.10
   9   3  -9    0.20    0.10
  -9   3   9    0.40    0.10
  -9   3   9    0.00    0.10
   9   3  -9    0.00    0.10
   8  -3  -9    0.50    0.10
   8  -3  -9    0.50    0.10
   8   3  -9    0.30    0.10
  -8   3   9    0.40    0.10
  -8   3   9    0.60    0.10
   8   3  -9    0.20    0.10
   8   3  -9    0.40    0.20
   7  -3  -9   66.09    2.50
   7  -3  -9   64.99    2.40
  -7   3   9   64.89    2.60
   7   3  -9   62.19    2.40
  -7   3   9   62.59    2.40
   7   3  -9   64.59    2.40
   7   3  -9   64.19    2.40
   6  -3  -9   42.10    1.60
   6  -3  -9   42.50    1.60
   6   3  -9   42.30    1.70
   6   3  -9   43.10    1.70
  -6   3   9   45.00    1.80
   6   3  -9   43.00    1.70
  -6   3   9   40.30    1.60
   5  -3  -9  284.27   10.60
   5  -3  -9  295.97   10.60
  -5  -3   9  288.17   10.80
   5   3  -9  283.37   10.40
  -5   3   9  301.47   10.50
   5   3  -9  281.67   10.30
  -5   3   9  270.47   10.30
   5   3  -9  276.57   10.40
  -4  -3   9   56.29    2.40
  -4  -3   9   59.69    2.30
   4  -3  -9   53.09    2.10
   4  -3  -9   58.59    2.10
   4   3  -9   56.29    2.10
   4   3  -9   57.29    2.20
   4   3  -9   56.79    2.10
   4   3  -9   55.59    2.20
  -4   3   9   56.09    2.10
  -4   3   9   60.49    2.30
  -3  -3   9  159.28    5.90
   3  -3  -9  158.88    5.70
   3  -3  -9  145.79    5.70
  -3  -3   9  159.98    6.00
  -3   3   9  142.69    5.40
   3   3  -9  152.28    5.50
   3   3  -9  148.99    5.50
   3   3  -9  146.99    5.50
  -3   3   9  150.38    5.50
   3   3  -9  140.59    5.50
  -3   3   9  161.08    5.60
   2  -3  -9   10.50    0.50
   2  -3  -9   11.30    0.50
  -2  -3   9   11.90    0.70
  -2  -3   9   11.50    0.70
  -2   3   9   10.70    0.50
   2   3  -9   10.90    0.50
   2   3  -9   11.60    0.50
   2   3  -9   11.30    0.50
  -2   3   9   11.90    0.60
   2   3  -9   11.00    0.50
   1  -3  -9   35.20    1.40
  -1  -3   9   39.30    1.70
  -1  -3   9   39.70    1.70
   1  -3  -9   36.10    1.40
   1   3  -9   35.40    1.40
   1   3  -9   35.90    1.40
   1   3  -9   37.40    1.40
  -1   3   9   35.30    1.40
  -1   3   9   39.00    1.60
   1   3  -9   38.10    1.40
   0  -3   9    7.30    0.60
   0  -3   9    7.40    0.50
   0  -3  -9    6.80    0.30
   0   3  -9    6.70    0.30
   0   3   9    6.70    0.30
   0   3  -9    6.90    0.30
   0   3  -9    6.60    0.30
   0   3  -9    6.90    0.30
   0   3   9    6.80    0.50
   1  -3   9   57.69    2.60
   1  -3   9   56.79    2.20
   1  -3   9   58.79    2.40
  -1  -3  -9   58.39    2.10
  -1   3  -9   61.19    2.20
  -1   3  -9   60.79    2.30
  -1   3  -9   57.79    2.20
   1   3   9   59.49    2.40
   1   3   9   58.89    2.30
   2  -3   9   13.40    0.60
   2  -3   9   12.60    0.80
  -2  -3  -9   14.10    0.50
   2  -3   9   13.30    0.90
  -2   3  -9   14.10    0.60
   2   3   9   14.00    0.70
  -2   3  -9   14.20    0.60
  -2   3  -9   13.90    0.60
   2   3   9   14.30    0.60
   3  -3   9   59.09    2.20
  -3  -3  -9   57.59    2.20
   3   3   9   61.79    2.50
   3   3   9   62.59    2.40
   4  -3   9    2.40    0.20
   4  -3   9    2.50    0.20
   4   3   9    2.30    0.30
   4   3   9    2.40    0.20
   5  -3   9   70.69    2.70
   5  -3   9   72.49    2.70
   5   3   9   69.79    2.60
   5   3   9   67.19    2.70
   6  -3   9    7.60    0.40
   6  -3   9    7.70    0.40
   6   3   9    6.40    0.40
   6   3   9    6.90    0.30
   7  -3   9    2.70    0.20
   7  -3   9    2.80    0.20
   7   3   9    2.10    0.20
   7   3   9    2.50    0.20
   9  -4  -9    2.20    0.10
  -9   4   9    1.70    0.20
  -9   4   9    2.00    0.10
   8  -4  -9    0.20    0.10
   8  -4  -9    0.30    0.10
  -8   4   9    0.30    0.10
  -8   4   9    0.20    0.10
   7  -4  -9    3.40    0.20
   7  -4  -9    3.40    0.20
  -7   4   9    3.50    0.20
  -7   4   9    3.20    0.30
   6  -4  -9   11.40    0.50
   6  -4  -9   11.60    0.50
  -6   4   9   11.50    0.60
  -6   4   9   11.50    0.50
   5  -4  -9    5.60    0.30
  -5   4   9    5.70    0.40
   5   4  -9    5.70    0.30
   5   4  -9    5.90    0.30
  -5   4   9    6.00    0.30
   5   4  -9    5.80    0.30
  -4  -4   9   42.40    1.80
  -4  -4   9   42.70    1.80
   4  -4  -9   45.00    1.60
   4  -4  -9   43.20    1.60
   4   4  -9   43.00    1.70
   4   4  -9   44.10    1.60
   4   4  -9   43.60    1.60
  -4   4   9   44.20    1.80
  -4   4   9   42.40    1.60
  -3  -4   9   56.59    2.30
  -3  -4   9   57.99    2.40
   3  -4  -9   59.59    2.10
   3  -4  -9   54.39    2.10
  -3   4   9   55.99    2.10
   3   4  -9   57.29    2.10
  -3   4   9   58.59    2.30
   3   4  -9   53.69    2.20
   3   4  -9   56.79    2.10
   2  -4  -9    6.10    0.30
  -2  -4   9    5.70    0.50
   2  -4  -9    5.80    0.30
  -2  -4   9    6.10    0.50
   2   4  -9    6.00    0.30
   2   4  -9    6.00    0.30
  -2   4   9    6.30    0.50
  -2   4   9    5.70    0.30
   2   4  -9    6.00    0.30
   1  -4  -9   47.70    1.80
  -1  -4   9   47.30    2.10
  -1  -4   9   47.60    2.00
   1  -4  -9   49.80    1.80
   1   4  -9   49.90    1.90
  -1   4   9   48.90    1.90
   1   4  -9   49.90    1.90
   1   4  -9   49.90    1.90
  -1   4   9   52.09    2.10
   0  -4   9   26.70    1.40
   0  -4  -9   27.70    1.00
   0  -4   9   25.80    1.30
   0   4  -9   26.60    1.10
   0   4  -9   27.60    1.10
   0   4  -9   27.40    1.10
   0   4   9   26.40    1.00
   0   4   9   29.10    1.30
   1  -4   9    2.60    0.30
   1  -4   9    2.50    0.40
  -1  -4  -9    3.10    0.20
   1   4   9    2.40    0.20
   1   4   9    2.70    0.10
  -1   4  -9    2.90    0.20
  -1   4  -9    2.60    0.20
   1   4   9    2.80    0.30
  -1   4  -9    2.50    0.20
  -2  -4  -9    1.80    0.10
   2  -4   9    1.40    0.30
   2  -4   9    1.70    0.40
   2   4   9    1.70    0.20
  -2   4  -9    1.60    0.20
  -2   4  -9    1.90    0.10
   2   4   9    2.10    0.30
   2   4   9    1.70    0.10
  -2   4  -9    1.80    0.10
   3  -4   9    2.70    0.20
   3  -4   9    2.80    0.20
  -3  -4  -9    2.90    0.20
   3   4   9    3.00    0.30
   3   4   9    2.70    0.20
   3   4   9    2.80    0.20
  -3   4  -9    2.80    0.20
   4  -4   9    4.50    0.30
   4  -4   9    4.30    0.20
   4   4   9    4.30    0.30
   4   4   9    4.30    0.20
   4   4   9    4.40    0.40
   5  -4   9   10.50    0.50
   5   4   9   10.00    0.40
   5   4   9   10.40    0.40
   5   4   9    9.70    0.60
   6  -4   9    0.20    0.10
   6   4   9    0.10    0.10
   6   4   9    0.10    0.10
   8  -5  -9    2.10    0.10
  -8   5   9    2.50    0.10
   7  -5  -9    7.40    0.30
  -7   5   9    6.30    0.40
  -7   5   9    7.40    0.30
   6  -5  -9   11.80    0.50
  -6   5   9   10.60    0.60
  -6   5   9   11.70    0.40
   5  -5  -9    1.90    0.10
  -5   5   9    2.60    0.30
   5   5  -9    2.10    0.10
  -5   5   9    1.90    0.10
   4  -5  -9   28.20    1.10
   4  -5  -9   27.00    1.00
  -4  -5   9   27.40    1.20
   4   5  -9   27.30    1.00
   4   5  -9   26.60    1.00
  -4   5   9   27.80    1.20
  -4   5   9   27.90    1.00
   3  -5  -9   28.60    1.10
   3  -5  -9   29.00    1.10
  -3  -5   9   28.90    1.30
  -3   5   9   29.00    1.30
   3   5  -9   29.10    1.10
   3   5  -9   27.00    1.10
   3   5  -9   27.90    1.10
  -3   5   9   28.80    1.10
   2  -5  -9   75.79    2.80
  -2  -5   9   76.09    3.00
   2  -5  -9   74.29    2.80
   2   5  -9   77.39    2.80
   2   5  -9   74.39    2.80
  -2   5   9   76.89    3.00
   2   5  -9   74.49    2.90
  -2   5   9   76.69    2.80
  -1  -5   9    2.00    0.30
   1  -5  -9    2.00    0.10
  -1   5   9    2.40    0.30
  -1   5   9    1.70    0.10
   1   5  -9    1.90    0.10
   1   5  -9    1.90    0.20
   1   5  -9    2.00    0.10
   0  -5  -9   54.89    2.00
   0  -5   9   52.29    2.30
   0   5   9   55.19    2.10
   0   5  -9   56.09    2.10
   0   5  -9   55.19    2.10
   0   5   9   57.39    2.30
   1  -5   9   17.30    1.00
  -1  -5  -9   19.20    0.70
   1   5   9   18.70    0.90
   1   5   9   19.30    0.70
  -1   5  -9   19.10    0.80
  -1   5  -9   19.50    0.80
   2  -5   9   26.20    1.10
  -2  -5  -9   26.30    1.00
  -2   5  -9   25.30    1.00
   2   5   9   24.80    1.00
  -2   5  -9   25.70    1.00
   2   5   9   26.10    1.20
   3  -5   9    0.10    0.10
  -3  -5  -9    0.10    0.10
   3   5   9    0.10    0.10
  -3   5  -9    0.20    0.10
   3   5   9    0.10    0.10
   4  -5   9    3.50    0.20
   4   5   9    2.90    0.30
   4   5   9    3.00    0.20
   5  -5   9    5.70    0.30
   5   5   9    4.60    0.30
   5   5   9    6.00    0.20
   6  -6  -9    0.10    0.10
  -6   6   9    0.10    0.10
   5  -6  -9    0.80    0.10
  -5   6   9    0.90    0.10
   4  -6  -9    7.90    0.30
   4  -6  -9    7.40    0.30
   4   6  -9    7.50    0.30
  -4   6   9    7.30    0.40
   4   6  -9    8.10    0.30
  -4   6   9    8.20    0.30
   3  -6  -9    3.80    0.20
   3  -6  -9    3.90    0.20
  -3   6   9    3.90    0.20
  -3   6   9    3.60    0.30
   3   6  -9    3.70    0.20
   3   6  -9    3.70    0.20
   2  -6  -9    8.20    0.40
   2  -6  -9    9.20    0.40
  -2   6   9    9.20    0.30
   2   6  -9    8.70    0.40
  -2   6   9    8.40    0.50
   2   6  -9    8.10    0.40
  -1  -6   9    9.20    0.40
   1  -6  -9    9.60    0.40
  -1   6   9    9.30    0.50
   1   6  -9    9.40    0.40
  -1   6   9    9.50    0.40
   1   6  -9    9.30    0.40
   0  -6   9    3.70    0.20
   0  -6  -9    3.80    0.20
   0   6  -9    3.30    0.20
   0   6   9    3.40    0.30
   0   6  -9    3.80    0.20
   0   6   9    3.70    0.20
  -1  -6  -9    8.80    0.40
   1  -6   9    8.70    0.40
   1   6   9    8.30    0.50
  -1   6  -9    8.40    0.30
   1   6   9    8.30    0.30
  -1   6  -9    8.10    0.30
   2  -6   9    3.10    0.20
  -2  -6  -9    3.10    0.20
   2   6   9    3.10    0.30
   2   6   9    3.20    0.20
  -2   6  -9    3.20    0.20
  -2   6  -9    3.10    0.10
   3  -6   9    1.80    0.10
   3  -6   9    1.90    0.10
   3   6   9    1.70    0.10
   3   6   9    1.70    0.20
   1  -7  -9    3.60    0.20
  11   0 -10    1.10    0.10
  11   0 -10    1.20    0.10
  10   0 -10   15.20    0.80
  10   0 -10   15.30    0.70
  10   0 -10   16.00    0.60
  10   0 -10   16.00    0.70
   9   0 -10    2.10    0.20
   9   0 -10    2.30    0.30
   9   0 -10    2.50    0.20
   9   0 -10    2.30    0.20
   8   0 -10   52.49    2.00
   8   0 -10   50.09    2.00
  -8   0  10   50.49    2.30
   8   0 -10   50.59    2.00
   8   0 -10   51.69    2.20
   7   0 -10   98.59    3.70
   7   0 -10   98.39    3.70
   7   0 -10  101.19    3.60
  -7   0  10   91.89    4.30
   7   0 -10   97.49    3.60
  -7   0  10   97.69    4.00
   7   0 -10   96.19    3.90
   6   0 -10   86.79    3.70
   6   0 -10  101.29    3.90
  -6   0  10  100.89    4.30
   6   0 -10  100.39    3.70
  -6   0  10  101.69    4.00
   6   0 -10  101.39    3.60
   5   0 -10    6.60    0.40
   5   0 -10    6.30    0.50
   5   0 -10    5.90    0.30
   5   0 -10    6.00    0.30
   5   0 -10    6.40    0.30
  -5   0  10    6.60    0.50
  -5   0  10    6.40    0.70
   4   0 -10  194.68    7.30
   4   0 -10  181.98    7.40
  -4   0  10  207.18    7.90
  -4   0  10  208.68    7.60
   4   0 -10  198.98    7.20
   4   0 -10  200.58    7.30
   3   0 -10    0.00    0.10
   3   0 -10    0.10    0.10
   3   0 -10    0.10    0.10
  -3   0  10    0.00    0.20
  -3   0  10    0.00    0.10
  -2   0  10   92.29    3.90
  -2   0  10   92.99    3.70
  -1   0  10    0.70    0.20
  -1   0  10    0.60    0.30
   0   0  10   58.79    2.70
   0   0 -10   64.59    2.30
   0   0  10   58.09    2.50
  -1   0 -10   24.40    0.90
  -1   0 -10   25.60    1.00
   1   0  10   24.20    1.00
  -2   0 -10    5.60    0.20
   2   0  10    5.70    0.30
   2   0  10    5.80    0.30
   3   0  10   62.49    2.40
   3   0  10   62.89    2.40
   4   0  10    6.90    0.40
   4   0  10    7.00    0.40
   5   0  10   17.10    0.70
   5   0  10   16.10    0.70
   6   0  10    1.20    0.10
   6   0  10    1.00    0.10
   7   0  10    3.40    0.20
   7   0  10    3.20    0.20
   8   0  10    0.10    0.10
  11  -1 -10    3.40    0.20
  11   1 -10    2.40    0.10
  11   1 -10    2.40    0.20
 -11   1  10    2.00    0.20
  10  -1 -10    0.00    0.10
  10  -1 -10    0.10    0.10
  10  -1 -10    0.20    0.10
  10   1 -10    0.00    0.10
  10   1 -10    0.00    0.10
  10   1 -10    0.10    0.10
  10   1 -10    0.10    0.10
   9  -1 -10   11.30    0.50
   9  -1 -10   11.60    0.70
   9  -1 -10   11.30    0.50
   9  -1 -10   11.80    0.50
   9   1 -10   10.70    0.70
   9   1 -10   11.40    0.50
   9   1 -10   11.10    0.50
   9   1 -10   11.10    0.50
   8  -1 -10   14.10    0.60
   8  -1 -10   14.90    0.60
   8  -1 -10   15.40    0.90
   8  -1 -10   14.10    0.70
   8  -1 -10   14.20    0.60
  -8   1  10   13.30    1.00
   8   1 -10   14.60    0.60
   8   1 -10   14.90    0.90
   8   1 -10   14.90    0.70
   8   1 -10   14.80    0.70
   7  -1 -10   37.80    1.70
   7  -1 -10   37.00    1.50
   7  -1 -10   36.40    1.40
   7  -1 -10   37.60    1.40
  -7  -1  10   35.20    1.90
   7  -1 -10   36.00    1.40
   7   1 -10   38.20    1.50
   7   1 -10   37.70    1.50
   7   1 -10   36.60    1.50
   7   1 -10   38.40    1.70
  -7   1  10   35.00    1.80
  -7   1  10   35.20    2.20
   7   1 -10   35.90    1.40
   6  -1 -10   86.09    3.50
   6  -1 -10   87.99    3.30
  -6  -1  10   85.49    3.70
   6  -1 -10   87.19    3.20
   6  -1 -10   84.99    3.20
   6  -1 -10   83.49    3.20
  -6   1  10   83.79    3.90
   6   1 -10   85.49    3.20
   6   1 -10   83.69    3.40
   6   1 -10   86.39    3.20
  -6   1  10   86.29    3.60
   6   1 -10   88.69    3.20
   6   1 -10   85.99    3.20
  -5  -1  10   21.40    1.10
   5  -1 -10   20.50    0.90
  -5  -1  10   20.00    1.20
   5  -1 -10   20.00    0.90
   5  -1 -10   23.20    0.90
   5  -1 -10   20.50    0.80
   5  -1 -10   20.70    1.00
   5   1 -10   21.00    0.90
   5   1 -10   20.70    0.90
   5   1 -10   20.30    0.80
  -5   1  10   21.90    1.40
   5   1 -10   19.50    1.00
   5   1 -10   20.80    0.80
  -5   1  10   20.90    1.20
  -4  -1  10   95.19    3.80
   4  -1 -10   92.89    3.40
   4  -1 -10   93.19    3.30
   4  -1 -10   82.59    3.30
   4  -1 -10   88.49    3.30
  -4  -1  10   96.89    3.60
   4  -1 -10   86.59    3.30
   4  -1 -10   83.79    4.40
  -4   1  10   96.59    3.80
  -4   1  10   93.29    4.10
   4   1 -10   84.99    3.40
   4   1 -10   90.59    3.50
   4   1 -10   94.49    3.40
   4   1 -10   93.19    3.40
   4   1 -10   92.99    3.40
   3  -1 -10   91.99    3.50
  -3  -1  10  103.39    3.80
   3  -1 -10   96.39    3.60
  -3  -1  10   99.99    4.00
   3  -1 -10   93.79    3.60
   3   1 -10   93.99    3.60
   3   1 -10   97.09    3.60
   3   1 -10   99.19    3.50
   3   1 -10   91.79    3.50
  -3   1  10   97.89    4.20
   3   1 -10   96.29    3.60
  -3   1  10   93.29    3.60
  -3   1  10   95.79    3.90
  -2  -1  10   30.30    1.50
   2  -1 -10   28.60    1.10
  -2  -1  10   29.60    1.40
   2  -1 -10   26.20    1.10
   2   1 -10   25.80    1.00
  -2   1  10   28.10    1.60
   2   1 -10   24.70    1.00
   2   1 -10   26.40    1.10
  -2   1  10   27.10    1.40
   2   1 -10   27.80    1.00
   1  -1 -10  222.88    8.50
  -1  -1  10  238.18    9.00
  -1  -1  10  239.78    8.80
  -1   1  10  222.18    8.50
   1   1 -10  221.08    8.20
  -1   1  10  224.38    8.70
   1   1 -10  227.78    8.20
   0  -1  10    5.00    0.50
   0  -1 -10    4.40    0.20
   0  -1  10    4.80    0.50
   0   1 -10    4.30    0.20
   0   1 -10    4.40    0.30
   0   1  10    4.30    0.20
   1  -1  10   59.49    2.40
  -1  -1 -10   64.89    2.30
   1  -1  10   66.19    2.70
  -1   1 -10   68.59    2.50
  -1   1 -10   65.19    2.40
  -1   1 -10   59.69    2.40
   1   1  10   66.19    2.40
   2  -1  10   66.09    2.60
   2  -1  10   75.09    2.70
  -2  -1 -10   71.99    2.60
  -2   1 -10   70.69    2.70
   2   1  10   71.99    2.70
  -2   1 -10   72.49    2.60
   3  -1  10   38.50    1.50
   3  -1  10   35.80    1.40
   3   1  10   39.10    1.50
   3   1  10   38.60    1.50
   4  -1  10    1.50    0.20
   4  -1  10    1.20    0.10
   4   1  10    1.40    0.20
   4   1  10    1.40    0.20
   5  -1  10   10.80    0.50
   5   1  10   10.50    0.50
   5   1  10   11.20    0.50
   6  -1  10    2.80    0.20
   6   1  10    2.80    0.20
   6   1  10    2.70    0.20
   7  -1  10    6.40    0.30
   7   1  10    6.10    0.30
   7   1  10    5.90    0.30
   8  -1  10    1.20    0.10
   8   1  10    1.00    0.10
  10  -2 -10    1.30    0.10
 -10   2  10    0.90    0.20
  10   2 -10    1.10    0.10
  10   2 -10    1.10    0.10
  10   2 -10    1.10    0.20
   9  -2 -10    7.80    0.40
   9  -2 -10    8.70    0.40
   9  -2 -10    7.90    0.40
   9   2 -10    8.00    0.50
   9   2 -10    8.50    0.40
   9   2 -10    8.30    0.40
  -9   2  10    8.20    0.50
   9   2 -10    8.20    0.40
   8  -2 -10    7.50    0.40
   8  -2 -10    7.60    0.40
   8  -2 -10    7.10    0.30
   8  -2 -10    7.30    0.40
  -8  -2  10    7.30    0.60
   8   2 -10    7.50    0.40
   8   2 -10    7.80    0.40
  -8   2  10    7.70    0.40
  -8   2  10    7.60    0.50
   8   2 -10    7.70    0.40
   8   2 -10    7.50    0.50
   7  -2 -10   20.60    0.90
   7  -2 -10   20.40    0.90
   7  -2 -10   19.50    0.80
   7  -2 -10   20.90    0.80
   7   2 -10   19.30    0.80
   7   2 -10   18.90    1.00
   7   2 -10   19.20    0.80
   7   2 -10   19.50    0.80
   6  -2 -10   18.60    0.80
   6  -2 -10   19.70    0.70
   6  -2 -10   17.10    0.80
  -6  -2  10   18.10    0.90
  -6  -2  10   18.00    1.10
   6  -2 -10   19.00    0.80
   6   2 -10   17.80    0.80
   6   2 -10   19.20    0.80
   6   2 -10   18.90    0.80
  -6   2  10   19.40    0.90
   6   2 -10   18.50    0.70
  -6   2  10   16.60    1.20
   5  -2 -10  117.69    4.50
  -5  -2  10  119.29    4.80
   5  -2 -10  121.29    4.50
   5  -2 -10  120.99    4.40
  -5  -2  10  122.89    4.60
  -5   2  10  110.39    4.80
  -5   2  10  120.59    4.50
   5   2 -10  122.09    4.40
   5   2 -10  118.39    4.40
   5   2 -10  118.19    4.40
   5   2 -10  123.69    4.40
   4  -2 -10   63.29    2.50
  -4  -2  10   71.59    2.70
  -4  -2  10   70.59    2.90
   4  -2 -10   68.49    2.50
   4  -2 -10   66.79    2.50
   4  -2 -10   63.39    2.60
   4   2 -10   63.89    2.40
   4   2 -10   67.09    2.40
  -4   2  10   63.39    2.90
  -4   2  10   68.19    2.60
   4   2 -10   66.99    2.50
   4   2 -10   66.59    2.50
   4   2 -10   64.39    2.50
   3  -2 -10   62.99    2.50
   3  -2 -10   65.69    2.40
  -3  -2  10   69.09    2.80
   3  -2 -10   60.89    2.40
  -3  -2  10   69.19    2.70
   3   2 -10   60.99    2.30
  -3   2  10   65.99    2.50
   3   2 -10   58.89    2.40
   3   2 -10   67.89    2.30
   3   2 -10   63.69    2.40
   3   2 -10   61.29    2.40
  -2  -2  10   28.90    1.40
   2  -2 -10   26.70    1.10
  -2  -2  10   29.40    1.30
   2  -2 -10   27.50    1.10
  -2   2  10   29.70    1.20
   2   2 -10   27.70    1.00
   2   2 -10   27.10    1.10
   2   2 -10   26.00    1.00
   2   2 -10   27.00    1.10
   1  -2 -10    7.80    0.30
  -1  -2  10    6.20    0.60
  -1  -2  10    6.30    0.50
   1  -2 -10    6.00    0.30
  -1   2  10    5.90    0.30
  -1   2  10    6.40    0.40
   1   2 -10    6.10    0.30
   1   2 -10    6.70    0.30
   1   2 -10    6.30    0.30
   1   2 -10    6.20    0.30
   0  -2 -10   15.50    0.60
   0  -2  10   16.60    0.90
   0  -2  10   15.40    0.90
   0   2 -10   14.90    0.60
   0   2 -10   14.90    0.60
   0   2  10   15.00    0.70
   0   2  10   15.00    0.60
   0   2 -10   15.40    0.60
   0   2 -10   14.60    0.60
   1  -2  10   32.90    1.60
   1  -2  10   32.90    1.50
  -1  -2 -10   32.40    1.20
  -1   2 -10   33.50    1.30
   1   2  10   32.10    1.40
  -1   2 -10   32.90    1.20
  -1   2 -10   32.70    1.20
   1   2  10   33.80    1.30
  -2  -2 -10    4.50    0.20
   2  -2  10    4.70    0.30
   2  -2  10    4.40    0.40
  -2   2 -10    4.70    0.30
  -2   2 -10    4.60    0.20
   2   2  10    4.30    0.40
   2   2  10    5.00    0.30
  -3  -2 -10    8.10    0.30
   3  -2  10    8.80    0.40
   3   2  10    9.20    0.40
   3   2  10    8.60    0.50
  -3   2 -10    8.50    0.40
   4  -2  10   43.80    1.70
   4  -2  10   42.10    1.70
   4   2  10   39.60    1.70
   4   2  10   43.10    1.60
   5  -2  10   12.50    0.60
   5  -2  10   12.00    0.50
   5   2  10   11.50    0.50
   5   2  10   10.70    0.60
   6  -2  10    3.50    0.20
   6   2  10    3.50    0.20
   7  -2  10    0.40    0.10
   7   2  10    0.30    0.10
  10  -3 -10    6.80    0.30
 -10   3  10    5.90    0.30
   9  -3 -10    2.90    0.10
   9  -3 -10    3.30    0.20
   9   3 -10    3.00    0.20
  -9   3  10    2.80    0.10
  -9   3  10    2.70    0.20
   9   3 -10    2.90    0.20
   8  -3 -10    7.20    0.30
   8  -3 -10    7.60    0.40
  -8   3  10    6.60    0.40
   8   3 -10    6.60    0.30
   8   3 -10    7.00    0.40
  -8   3  10    6.70    0.30
  -7  -3  10    4.30    0.40
   7  -3 -10    5.40    0.30
   7  -3 -10    4.90    0.20
   7   3 -10    4.60    0.30
   7   3 -10    5.00    0.30
  -7   3  10    4.90    0.20
   7   3 -10    5.10    0.30
  -7   3  10    5.00    0.40
   6  -3 -10  103.29    3.80
   6  -3 -10  107.09    3.80
  -6  -3  10   97.39    3.90
   6   3 -10  100.79    3.90
   6   3 -10  105.59    3.90
   6   3 -10  104.49    3.80
  -6   3  10  108.59    4.00
   6   3 -10  101.89    3.90
  -6   3  10  103.79    3.80
   5  -3 -10    5.20    0.20
   5  -3 -10    5.20    0.30
  -5  -3  10    5.00    0.40
  -5  -3  10    4.40    0.50
   5   3 -10    5.10    0.20
  -5   3  10    4.70    0.40
   5   3 -10    5.00    0.30
   5   3 -10    5.20    0.30
  -5   3  10    5.00    0.20
   5   3 -10    4.50    0.20
   4  -3 -10   58.39    2.10
  -4  -3  10   56.89    2.30
   4  -3 -10   52.39    2.10
  -4  -3  10   57.49    2.40
   4   3 -10   56.89    2.10
   4   3 -10   53.39    2.10
  -4   3  10   58.39    2.30
   4   3 -10   54.09    2.10
   4   3 -10   54.09    2.10
   3  -3 -10   65.39    2.40
  -3  -3  10   67.19    2.80
   3  -3 -10   63.09    2.40
  -3  -3  10   64.59    2.70
   3   3 -10   63.89    2.30
  -3   3  10   65.79    2.50
  -3   3  10   61.59    2.40
   3   3 -10   62.69    2.40
   3   3 -10   63.19    2.30
   3   3 -10   59.79    2.40
  -2  -3  10   51.49    2.20
   2  -3 -10   50.29    1.90
  -2  -3  10   50.19    2.20
   2  -3 -10   49.50    1.90
   2   3 -10   49.60    1.90
   2   3 -10   48.90    1.80
   2   3 -10   47.60    1.90
   2   3 -10   49.90    1.80
  -2   3  10   48.00    1.90
  -2   3  10   51.39    2.00
   1  -3 -10    7.10    0.30
   1  -3 -10    7.20    0.30
  -1  -3  10    7.60    0.60
  -1  -3  10    7.20    0.60
   1   3 -10    7.30    0.30
   1   3 -10    7.10    0.40
  -1   3  10    8.20    0.50
   1   3 -10    7.70    0.40
  -1   3  10    7.40    0.40
   1   3 -10    7.80    0.30
   0  -3  10   13.50    0.90
   0  -3  10   13.60    0.80
   0  -3 -10   12.60    0.50
   0   3  10   14.20    0.70
   0   3 -10   13.10    0.50
   0   3 -10   12.20    0.60
   0   3 -10   13.70    0.50
   0   3  10   13.30    0.60
   0   3 -10   13.10    0.60
   1  -3  10   57.19    2.40
  -1  -3 -10   60.49    2.10
   1  -3  10   55.49    2.60
   1  -3  10   56.49    2.20
   1   3  10   60.89    2.40
   1   3  10   59.39    2.20
  -1   3 -10   55.89    2.20
  -1   3 -10   60.19    2.20
  -1   3 -10   58.49    2.30
   2  -3  10   11.80    0.90
   2  -3  10   11.50    0.70
  -2  -3 -10   12.60    0.50
   2  -3  10   12.30    0.60
   2   3  10   12.50    0.60
  -2   3 -10   12.50    0.50
  -2   3 -10   13.10    0.60
   2   3  10   12.60    0.70
  -2   3 -10   11.80    0.50
  -3  -3 -10   14.80    0.60
   3  -3  10   15.30    0.70
   3   3  10   15.10    0.60
   3   3  10   14.60    0.80
   4  -3  10    4.10    0.30
   4  -3  10    4.00    0.30
   4   3  10    4.10    0.30
   4   3  10    3.80    0.30
   5  -3  10   11.30    0.50
   5  -3  10   12.20    0.50
   5   3  10   10.90    0.50
   5   3  10   10.20    0.60
   6  -3  10   16.60    0.70
   6  -3  10   17.00    0.70
   6   3  10   15.10    0.70
   6   3  10   16.10    0.60
   7  -3  10    2.10    0.10
   7   3  10    2.00    0.10
   8  -4 -10    6.10    0.30
   8  -4 -10    6.60    0.30
  -8   4  10    5.40    0.40
  -8   4  10    6.30    0.20
   7  -4 -10    0.30    0.10
   7  -4 -10    0.30    0.10
  -7   4  10    0.30    0.10
  -7   4  10    0.40    0.10
   6  -4 -10   18.70    0.70
  -6   4  10   17.60    0.70
  -6   4  10   18.50    0.90
   6   4 -10   17.80    0.80
   5  -4 -10   66.59    2.40
  -5  -4  10   62.09    2.50
  -5   4  10   67.99    2.70
  -5   4  10   67.09    2.50
   5   4 -10   67.69    2.50
   5   4 -10   67.99    2.50
   5   4 -10   66.99    2.60
   4  -4 -10  105.59    3.80
   4  -4 -10   99.29    3.80
  -4  -4  10  104.49    4.00
   4   4 -10  101.79    3.80
  -4   4  10  104.29    4.00
   4   4 -10  104.69    3.80
   4   4 -10  102.39    3.80
  -4   4  10  101.29    3.80
  -3  -4  10   62.29    2.50
   3  -4 -10   61.09    2.30
   3  -4 -10   60.69    2.30
  -3  -4  10   58.99    2.50
  -3   4  10   58.99    2.30
   3   4 -10   60.69    2.30
   3   4 -10   61.49    2.30
   3   4 -10   61.39    2.30
  -3   4  10   63.39    2.50
   2  -4 -10   14.10    0.60
  -2  -4  10   13.40    0.80
   2  -4 -10   13.80    0.60
  -2  -4  10   13.70    0.80
  -2   4  10   14.20    0.60
   2   4 -10   14.30    0.60
  -2   4  10   14.90    0.80
   2   4 -10   14.60    0.60
   2   4 -10   13.70    0.60
   1  -4 -10   19.20    0.70
   1  -4 -10   18.80    0.80
  -1  -4  10   19.30    1.00
  -1  -4  10   18.50    1.10
  -1   4  10   21.20    1.00
   1   4 -10   19.50    0.80
   1   4 -10   18.30    0.80
   1   4 -10   18.50    0.80
  -1   4  10   18.20    0.70
   0  -4 -10    7.60    0.30
   0  -4  10    6.90    0.50
   0  -4  10    6.80    0.60
   0   4 -10    7.30    0.40
   0   4 -10    7.70    0.30
   0   4  10    7.90    0.50
   0   4  10    7.20    0.30
   0   4 -10    7.30    0.30
   1  -4  10   19.90    0.90
   1  -4  10   19.30    1.10
  -1  -4 -10   21.40    0.80
  -1   4 -10   22.30    0.90
   1   4  10   21.50    0.90
  -1   4 -10   21.90    0.90
  -1   4 -10   21.90    0.90
   1   4  10   20.90    0.80
   1   4  10   22.50    1.10
   2  -4  10    6.80    0.40
   2  -4  10    6.40    0.60
  -2  -4 -10    7.90    0.30
  -2   4 -10    7.10    0.30
   2   4  10    6.90    0.40
   2   4  10    7.00    0.50
  -2   4 -10    7.40    0.40
  -2   4 -10    7.00    0.30
   3  -4  10    5.70    0.30
   3  -4  10    6.20    0.40
  -3  -4 -10    6.00    0.30
  -3   4 -10    6.10    0.30
   3   4  10    5.90    0.30
   3   4  10    6.30    0.50
   4  -4  10    3.10    0.20
   4  -4  10    3.00    0.20
   4   4  10    2.70    0.30
   4   4  10    2.70    0.20
   5  -4  10    2.20    0.20
   5   4  10    2.30    0.20
   5   4  10    2.10    0.20
   6  -4  10    2.90    0.20
   6   4  10    2.50    0.20
   6   4  10    2.20    0.20
   7  -5 -10    1.60    0.10
  -7   5  10    1.70    0.10
  -7   5  10    1.40    0.20
   6  -5 -10    3.20    0.20
  -6   5  10    3.00    0.30
  -6   5  10    3.30    0.20
   5  -5 -10    2.20    0.10
  -5   5  10    2.10    0.10
   5   5 -10    2.10    0.10
  -5   5  10    2.20    0.30
   5   5 -10    2.10    0.10
   4  -5 -10    7.00    0.30
   4  -5 -10    6.80    0.30
  -4   5  10    6.80    0.30
   4   5 -10    6.30    0.40
   4   5 -10    7.10    0.30
  -4   5  10    6.90    0.50
   4   5 -10    6.80    0.30
  -3  -5  10    0.40    0.20
   3  -5 -10    0.90    0.10
   3  -5 -10    0.50    0.10
   3   5 -10    0.70    0.10
   3   5 -10    0.60    0.10
   3   5 -10    0.60    0.10
  -3   5  10    0.70    0.10
  -3   5  10    0.70    0.20
   2  -5 -10   16.60    0.70
  -2  -5  10   17.40    0.90
   2  -5 -10   18.00    0.70
  -2   5  10   18.10    0.90
   2   5 -10   17.50    0.80
   2   5 -10   17.60    0.70
  -2   5  10   18.30    0.70
   2   5 -10   18.30    0.70
   1  -5 -10    5.90    0.30
  -1  -5  10    5.30    0.40
   1   5 -10    5.90    0.30
   1   5 -10    5.70    0.30
  -1   5  10    5.80    0.40
  -1   5  10    5.60    0.30
   1   5 -10    5.70    0.30
   0  -5 -10    6.10    0.30
   0  -5  10    5.60    0.50
   0   5  10    6.90    0.50
   0   5 -10    6.20    0.30
   0   5 -10    5.70    0.30
   0   5 -10    5.90    0.30
   0   5  10    5.80    0.30
  -1  -5 -10    7.80    0.30
   1   5  10    8.10    0.30
   1   5  10    7.70    0.50
  -1   5 -10    8.00    0.40
  -1   5 -10    8.30    0.30
   2  -5  10   18.90    0.80
  -2  -5 -10   19.10    0.70
   2   5  10   17.70    0.90
  -2   5 -10   18.50    0.70
  -2   5 -10   18.40    0.70
   2   5  10   17.90    0.70
  -3  -5 -10    0.60    0.10
   3  -5  10    0.60    0.10
   3   5  10    0.50    0.20
  -3   5 -10    0.70    0.10
   3   5  10    0.60    0.10
   4  -5  10    0.00    0.10
   4   5  10    0.00    0.10
   5  -5  10    4.50    0.20
   5   5  10    3.90    0.30
   6  -6 -10    0.60    0.10
   5  -6 -10   10.80    0.40
  -5   6  10   11.20    0.40
   4  -6 -10    5.70    0.20
   4  -6 -10    5.80    0.20
   4   6 -10    5.90    0.30
  -4   6  10    5.70    0.40
  -4   6  10    6.60    0.30
   4   6 -10    6.50    0.30
   3  -6 -10   11.50    0.40
   3  -6 -10   10.60    0.40
   3   6 -10   10.90    0.40
  -3   6  10   10.70    0.60
  -3   6  10   11.80    0.40
   3   6 -10   11.40    0.40
   2  -6 -10    4.30    0.20
   2   6 -10    4.00    0.20
  -2   6  10    4.10    0.20
   2   6 -10    4.20    0.20
  -2   6  10    3.70    0.30
  -1  -6  10    4.70    0.30
   1  -6 -10    4.90    0.20
  -1   6  10    4.60    0.30
   1   6 -10    4.40    0.20
  -1   6  10    4.50    0.20
   1   6 -10    4.80    0.20
   0  -6  10    7.00    0.30
   0  -6 -10    6.90    0.30
   0   6  10    6.40    0.30
   0   6  10    6.00    0.40
   0   6 -10    6.70    0.30
   0   6 -10    6.80    0.30
   1  -6  10   23.80    0.90
  -1  -6 -10   22.90    0.90
   1   6  10   21.70    0.80
   1   6  10   22.20    1.00
  -1   6 -10   22.40    0.80
  -1   6 -10   23.20    0.80
   2  -6  10    3.50    0.20
  -2  -6 -10    3.20    0.10
  -2   6 -10    3.30    0.10
  -2   6 -10    3.10    0.10
   2   6  10    3.30    0.30
   2   6  10    3.20    0.20
   3  -6  10    0.90    0.10
 -11   0  11    9.90    0.50
  10   0 -11   10.00    0.50
  10   0 -11   10.40    0.40
   9   0 -11   37.70    1.50
   9   0 -11   38.10    1.70
   9   0 -11   37.10    1.50
   9   0 -11   37.50    1.50
   8   0 -11   20.50    1.10
   8   0 -11   21.10    0.80
   8   0 -11   21.20    0.90
  -8   0  11   19.30    1.20
   8   0 -11   19.40    0.80
   8   0 -11   19.40    0.90
  -7   0  11    0.10    0.20
   7   0 -11    0.30    0.10
   7   0 -11    0.30    0.10
   7   0 -11    0.10    0.10
   7   0 -11    0.20    0.20
  -7   0  11    0.20    0.40
   6   0 -11    1.50    0.10
   6   0 -11    1.70    0.20
   6   0 -11    1.60    0.30
   6   0 -11    1.40    0.20
  -6   0  11    1.20    0.40
  -6   0  11    2.00    0.40
   6   0 -11    1.90    0.20
  -5   0  11   47.10    2.40
  -5   0  11   49.99    2.20
   5   0 -11   45.60    2.00
   5   0 -11   46.90    1.80
   5   0 -11   49.00    1.80
   5   0 -11   47.30    1.80
   5   0 -11   46.60    1.90
   4   0 -11  194.48    7.00
   4   0 -11  196.98    7.10
   4   0 -11  187.08    7.00
  -4   0  11  195.78    7.70
   4   0 -11  187.78    7.00
  -4   0  11  202.88    7.40
   4   0 -11  175.28    7.00
   3   0 -11   62.09    2.40
  -3   0  11   65.09    3.00
   3   0 -11   64.69    2.40
   3   0 -11   64.99    2.30
   3   0 -11   60.39    2.40
  -3   0  11   65.69    2.70
   3   0 -11   58.79    2.30
   2   0 -11   88.19    3.30
   2   0 -11   88.09    3.30
   2   0 -11   85.99    3.20
   2   0 -11   89.99    3.20
  -2   0  11   88.69    3.80
   2   0 -11   80.89    3.20
  -2   0  11   89.99    3.60
   1   0 -11   20.80    0.80
  -1   0  11   21.20    1.10
   1   0 -11   20.80    0.80
   1   0 -11   20.80    0.80
  -1   0  11   20.70    1.30
   0   0 -11  117.49    4.70
   0   0 -11  133.09    4.70
   0   0  11  133.69    4.70
   0   0 -11  130.29    4.70
   0   0  11  126.19    5.10
   1   0  11   13.50    0.60
  -1   0 -11   12.80    0.50
   2   0  11   48.70    1.80
  -2   0 -11   46.70    1.80
   2   0  11   48.10    1.80
   3   0  11   59.39    2.30
   3   0  11   60.79    2.30
   4   0  11   11.40    0.50
   4   0  11   10.10    0.50
   5   0  11    0.30    0.10
   5   0  11    0.10    0.10
   6   0  11    0.10    0.10
   6   0  11    0.10    0.10
   7   0  11    1.30    0.10
   7   0  11    1.30    0.10
  10  -1 -11    1.70    0.10
  10  -1 -11    1.70    0.20
  10  -1 -11    2.00    0.10
  10   1 -11    1.60    0.20
  10   1 -11    1.80    0.10
  10   1 -11    1.60    0.10
  10   1 -11    1.80    0.20
 -10   1  11    1.30    0.20
   9  -1 -11   12.10    0.50
   9  -1 -11   11.50    0.50
   9  -1 -11   11.70    0.50
   9   1 -11   12.20    0.50
   9   1 -11   12.00    0.60
   9   1 -11   11.70    0.50
   9   1 -11   11.60    0.70
   8  -1 -11   18.70    0.80
   8  -1 -11   18.20    0.80
  -8  -1  11   18.90    1.10
   8  -1 -11   19.40    0.80
   8  -1 -11   18.30    0.70
  -8   1  11   16.60    1.20
   8   1 -11   19.10    0.80
   8   1 -11   18.70    0.80
   8   1 -11   17.90    1.00
   8   1 -11   19.10    0.80
   7  -1 -11   34.10    1.40
   7  -1 -11   35.10    1.40
   7  -1 -11   34.60    1.40
  -7  -1  11   35.50    1.70
   7  -1 -11   35.90    1.60
  -7  -1  11   36.50    2.10
   7  -1 -11   35.00    1.30
  -7   1  11   33.00    1.80
   7   1 -11   33.90    1.60
   7   1 -11   34.50    1.40
  -7   1  11   33.50    2.20
   7   1 -11   34.70    1.40
   7   1 -11   33.90    1.30
   7   1 -11   34.00    1.30
  -6  -1  11   37.80    2.00
   6  -1 -11   38.10    1.50
  -6  -1  11   39.40    1.80
   6  -1 -11   39.20    1.50
   6  -1 -11   38.70    1.50
   6  -1 -11   39.40    1.50
   6   1 -11   38.50    1.50
   6   1 -11   39.00    1.40
   6   1 -11   38.10    1.50
  -6   1  11   36.10    2.20
   6   1 -11   36.40    1.70
  -6   1  11   37.90    1.90
   6   1 -11   39.30    1.50
   5  -1 -11   44.20    1.70
  -5  -1  11   42.20    2.10
   5  -1 -11   39.40    1.60
   5  -1 -11   43.20    1.60
   5  -1 -11   42.60    1.70
  -5  -1  11   45.00    1.90
   5   1 -11   42.40    1.50
  -5   1  11   40.90    2.00
   5   1 -11   40.10    1.60
   5   1 -11   40.80    1.60
  -5   1  11   40.50    2.30
   5   1 -11   41.10    1.60
   4  -1 -11   48.00    1.90
   4  -1 -11   52.09    1.90
   4  -1 -11   47.90    1.90
  -4  -1  11   54.19    2.20
   4  -1 -11   51.79    2.00
  -4  -1  11   51.09    2.40
   4  -1 -11   46.40    1.80
   4   1 -11   48.60    1.90
   4   1 -11   51.39    1.80
   4   1 -11   46.90    1.80
  -4   1  11   49.60    2.00
  -4   1  11   51.09    2.30
  -4   1  11   49.70    2.60
   4   1 -11   50.49    1.90
   4   1 -11   49.99    1.90
   3  -1 -11   38.80    1.50
  -3  -1  11   39.80    1.90
   3  -1 -11   35.50    1.40
  -3  -1  11   40.80    1.70
   3  -1 -11   34.80    1.40
   3  -1 -11   37.30    1.40
   3  -1 -11   34.90    1.40
   3   1 -11   36.50    1.50
   3   1 -11   37.00    1.40
  -3   1  11   36.50    1.80
   3   1 -11   38.60    1.50
   3   1 -11   38.40    1.50
  -3   1  11   37.80    2.10
   3   1 -11   39.50    1.40
  -3   1  11   37.40    1.50
   2  -1 -11    5.00    0.20
   2  -1 -11    5.30    0.30
   2  -1 -11    4.50    0.30
  -2  -1  11    5.20    0.60
  -2  -1  11    5.00    0.50
   2  -1 -11    5.00    0.20
  -2   1  11    4.60    0.70
   2   1 -11    4.70    0.30
  -2   1  11    4.30    0.30
   2   1 -11    5.00    0.30
   2   1 -11    5.00    0.20
  -2   1  11    4.90    0.50
   2   1 -11    4.90    0.20
   2   1 -11    4.70    0.30
  -1  -1  11  102.79    4.20
   1  -1 -11  100.19    3.70
   1  -1 -11  103.19    3.70
   1  -1 -11   96.49    3.80
  -1  -1  11  106.69    4.10
  -1   1  11   92.69    3.80
  -1   1  11   99.09    4.10
   1   1 -11  101.89    3.80
   1   1 -11  100.49    3.70
  -1   1  11  103.09    3.70
   1   1 -11  104.59    3.70
   1   1 -11  104.99    3.70
   0  -1  11   12.40    0.90
   0  -1  11   12.60    0.50
   0  -1  11   12.70    0.80
   0  -1 -11   12.80    0.60
   0  -1 -11   12.70    0.50
   0   1 -11   12.30    0.50
   0   1 -11   11.70    0.50
   0   1  11   12.50    0.50
   0   1 -11   13.30    0.60
   0   1 -11   12.60    0.50
   1  -1  11  119.29    4.60
   1  -1  11  111.49    4.30
  -1  -1 -11  116.89    4.20
   1   1  11  116.39    4.30
  -1   1 -11  114.09    4.30
  -1   1 -11  118.39    4.20
   1   1  11  110.49    4.20
   2  -1  11   33.10    1.30
   2  -1  11   35.70    1.40
  -2  -1 -11   34.80    1.30
  -2   1 -11   34.00    1.30
   2   1  11   37.10    1.40
  -2   1 -11   34.20    1.40
   2   1  11   34.70    1.40
   3  -1  11   55.79    2.10
   3  -1  11   53.49    2.10
   3   1  11   59.19    2.20
   3   1  11   54.69    2.20
   4  -1  11   34.60    1.30
   4  -1  11   32.30    1.40
   4   1  11   34.10    1.30
   4   1  11   33.30    1.30
   5  -1  11    1.10    0.20
   5   1  11    1.00    0.10
   5   1  11    0.90    0.10
   6  -1  11    0.30    0.10
   6   1  11    0.30    0.10
   6   1  11    0.20    0.10
   7  -1  11    0.00    0.10
   7   1  11    0.10    0.10
   7   1  11    0.00    0.10
  10  -2 -11   11.80    0.50
  10   2 -11   11.10    0.40
  10   2 -11   11.00    0.40
 -10   2  11    8.40    0.50
  10   2 -11    9.50    0.50
   9  -2 -11    2.80    0.20
   9  -2 -11    2.60    0.10
   9  -2 -11    2.90    0.20
   9   2 -11    3.00    0.20
   9   2 -11    2.40    0.30
   9   2 -11    2.50    0.20
   9   2 -11    2.80    0.20
  -9   2  11    2.30    0.20
   8  -2 -11    6.20    0.30
   8  -2 -11    5.90    0.30
   8  -2 -11    5.70    0.30
  -8  -2  11    6.60    0.70
   8  -2 -11    5.80    0.40
  -8   2  11    6.30    0.40
   8   2 -11    6.20    0.50
   8   2 -11    6.30    0.30
   8   2 -11    6.60    0.30
   8   2 -11    6.10    0.40
   7  -2 -11    5.30    0.30
   7  -2 -11    5.60    0.40
   7  -2 -11    6.00    0.30
  -7  -2  11    5.40    0.50
   7  -2 -11    6.00    0.30
   7   2 -11    6.40    0.30
   7   2 -11    6.30    0.40
   7   2 -11    6.10    0.30
  -7   2  11    6.20    0.40
   7   2 -11    6.00    0.30
  -6  -2  11   68.49    3.10
   6  -2 -11   72.39    2.80
   6  -2 -11   73.19    2.70
   6  -2 -11   73.69    2.70
  -6  -2  11   73.29    3.00
   6   2 -11   70.49    2.70
   6   2 -11   73.69    2.70
   6   2 -11   72.89    2.80
  -6   2  11   74.49    2.90
   6   2 -11   70.69    2.70
   5  -2 -11  144.89    5.20
  -5  -2  11  140.39    5.70
   5  -2 -11  137.09    5.20
  -5  -2  11  147.49    5.50
   5  -2 -11  139.59    5.30
   5   2 -11  143.99    5.30
   5   2 -11  138.89    5.30
   5   2 -11  140.49    5.30
   5   2 -11  134.29    5.30
  -5   2  11  149.59    5.40
   5   2 -11  150.58    5.20
   4  -2 -11   33.60    1.40
  -4  -2  11   36.60    1.80
   4  -2 -11   36.70    1.40
   4  -2 -11   36.40    1.30
   4  -2 -11   33.20    1.30
  -4  -2  11   35.80    1.60
   4   2 -11   36.20    1.40
   4   2 -11   34.00    1.40
   4   2 -11   35.00    1.30
   4   2 -11   34.40    1.40
   4   2 -11   37.40    1.40
  -4   2  11   37.90    1.50
  -3  -2  11   45.60    2.10
   3  -2 -11   43.50    1.60
  -3  -2  11   46.00    2.00
   3  -2 -11   43.90    1.70
   3  -2 -11   42.30    1.60
   3   2 -11   46.60    1.70
   3   2 -11   43.60    1.70
   3   2 -11   44.80    1.70
   3   2 -11   40.60    1.70
  -3   2  11   44.90    1.80
   3   2 -11   45.70    1.70
  -2  -2  11   53.69    2.40
   2  -2 -11   51.29    1.90
  -2  -2  11   55.29    2.30
   2  -2 -11   48.70    1.90
   2   2 -11   51.39    1.90
   2   2 -11   50.49    2.00
   2   2 -11   51.49    2.00
  -2   2  11   51.89    2.10
  -2   2  11   51.49    2.00
   2   2 -11   53.29    1.90
   1  -2 -11   22.70    0.90
  -1  -2  11   24.10    1.20
  -1  -2  11   24.30    1.30
   1   2 -11   25.30    1.00
   1   2 -11   24.90    1.00
   1   2 -11   25.70    1.00
   1   2 -11   26.60    1.00
  -1   2  11   25.40    1.00
  -1   2  11   25.30    1.10
   0  -2 -11   59.49    2.30
   0  -2  11   63.19    2.60
   0   2 -11   61.59    2.30
   0   2 -11   61.49    2.30
   0   2 -11   62.09    2.30
   0   2  11   60.69    2.40
   0   2 -11   60.49    2.30
   0   2  11   61.09    2.30
   1  -2  11   29.80    1.50
  -1  -2 -11   31.50    1.10
   1  -2  11   29.30    1.60
  -1   2 -11   31.10    1.30
  -1   2 -11   31.80    1.20
  -1   2 -11   31.30    1.20
   1   2  11   32.60    1.40
   1   2  11   32.70    1.30
   2  -2  11   25.70    1.10
  -2  -2 -11   26.10    1.00
  -2   2 -11   26.00    1.00
   2   2  11   27.10    1.00
  -2   2 -11   25.70    1.00
   2   2  11   24.90    1.10
  -3  -2 -11    8.70    0.40
   3  -2  11    9.30    0.50
   3   2  11    8.20    0.50
   3   2  11    9.40    0.40
   4  -2  11    0.10    0.10
   4  -2  11    0.10    0.10
   4   2  11    0.10    0.10
   4   2  11    0.10    0.10
   5  -2  11    5.70    0.30
   5   2  11    5.30    0.30
   6  -2  11    7.00    0.30
   6   2  11    6.70    0.30
   7  -2  11    1.90    0.10
   7   2  11    2.10    0.10
   9  -3 -11    8.80    0.40
   9  -3 -11   10.00    0.40
  -9   3  11    9.00    0.50
   9   3 -11    9.80    0.40
   9   3 -11    9.20    0.40
   8  -3 -11    9.40    0.40
   8  -3 -11    9.80    0.40
   8   3 -11    8.60    0.40
   8   3 -11    9.70    0.40
  -8   3  11    9.20    0.50
   8   3 -11    9.50    0.40
   7  -3 -11    0.90    0.10
   7  -3 -11    0.80    0.10
  -7  -3  11    0.80    0.30
   7   3 -11    0.90    0.10
   7   3 -11    1.00    0.20
  -7   3  11    1.00    0.20
   7   3 -11    0.90    0.10
   6  -3 -11    5.50    0.30
  -6  -3  11    5.40    0.50
   6  -3 -11    5.50    0.30
   6   3 -11    5.40    0.30
   6   3 -11    5.50    0.30
   6   3 -11    5.50    0.30
  -6   3  11    5.90    0.40
   6   3 -11    4.90    0.30
   5  -3 -11   41.70    1.50
  -5  -3  11   38.60    1.80
  -5  -3  11   39.90    1.80
   5   3 -11   40.70    1.60
  -5   3  11   42.50    1.80
   5   3 -11   42.30    1.60
   5   3 -11   40.90    1.60
   5   3 -11   40.10    1.60
   4  -3 -11   57.59    2.20
   4  -3 -11   59.59    2.20
  -4  -3  11   59.39    2.60
  -4  -3  11   60.89    2.50
   4   3 -11   59.09    2.30
  -4   3  11   57.59    2.30
   4   3 -11   59.99    2.20
  -4   3  11   59.59    2.40
   4   3 -11   61.19    2.30
   4   3 -11   64.09    2.30
  -3  -3  11  121.89    4.90
   3  -3 -11  127.69    4.50
  -3  -3  11  122.89    4.90
   3  -3 -11  122.69    4.50
   3   3 -11  126.19    4.60
  -3   3  11  118.89    4.60
   3   3 -11  117.39    4.60
   3   3 -11  129.89    4.60
   3   3 -11  122.69    4.60
  -3   3  11  128.29    4.70
  -2  -3  11   28.20    1.30
   2  -3 -11   27.10    1.00
  -2  -3  11   25.50    1.40
   2  -3 -11   27.10    1.00
   2   3 -11   26.70    1.10
   2   3 -11   27.60    1.00
  -2   3  11   29.10    1.20
   2   3 -11   25.40    1.10
   2   3 -11   26.60    1.00
  -2   3  11   26.40    1.10
   1  -3 -11   21.60    0.80
  -1  -3  11   22.80    1.10
   1  -3 -11   19.70    0.80
  -1  -3  11   21.30    1.20
   1   3 -11   21.70    0.90
   1   3 -11   23.10    0.90
  -1   3  11   22.30    0.90
   1   3 -11   21.10    0.90
   1   3 -11   22.30    0.90
  -1   3  11   22.00    1.00
   0  -3 -11    3.30    0.20
   0  -3  11    3.30    0.40
   0  -3  11    3.00    0.50
   0   3 -11    3.10    0.20
   0   3  11    3.80    0.30
   0   3 -11    3.40    0.20
   0   3  11    3.40    0.20
   0   3 -11    3.30    0.20
   1  -3  11   33.10    1.80
  -1  -3 -11   36.10    1.30
   1  -3  11   35.40    1.40
   1  -3  11   34.50    1.60
   1   3  11   37.00    1.60
  -1   3 -11   36.40    1.40
  -1   3 -11   39.20    1.40
  -1   3 -11   37.80    1.50
   1   3  11   38.40    1.50
   2  -3  11    4.90    0.30
  -2  -3 -11    5.40    0.20
   2  -3  11    5.90    0.70
  -2   3 -11    4.90    0.30
  -2   3 -11    5.20    0.20
   2   3  11    5.60    0.30
   2   3  11    5.00    0.40
  -2   3 -11    5.50    0.30
  -3  -3 -11    7.30    0.30
   3  -3  11    7.80    0.40
   3   3  11    7.70    0.40
   3   3  11    7.40    0.50
   4  -3  11    1.90    0.20
   4  -3  11    1.60    0.20
   4   3  11    1.50    0.20
   4   3  11    1.70    0.20
   5  -3  11    4.70    0.30
   5  -3  11    4.90    0.30
   5   3  11    3.90    0.30
   5   3  11    4.40    0.20
   6  -3  11    0.00    0.10
   6   3  11    0.00    0.10
   8  -4 -11    4.80    0.20
  -8   4  11    4.50    0.30
   7  -4 -11    2.60    0.10
  -7   4  11    2.50    0.30
   6  -4 -11    3.70    0.20
   6   4 -11    3.80    0.20
   6   4 -11    3.80    0.20
  -6   4  11    3.20    0.30
  -6   4  11    4.20    0.20
   5  -4 -11    5.10    0.20
  -5  -4  11    3.40    0.40
   5   4 -11    4.30    0.30
  -5   4  11    4.80    0.40
   5   4 -11    4.30    0.20
   5   4 -11    4.40    0.20
   4  -4 -11    1.70    0.10
   4  -4 -11    1.40    0.10
  -4  -4  11    1.80    0.30
  -4   4  11    2.10    0.30
   4   4 -11    1.60    0.10
   4   4 -11    1.70    0.20
   4   4 -11    1.50    0.10
   3  -4 -11    0.60    0.10
  -3  -4  11    1.00    0.30
   3  -4 -11    0.60    0.10
  -3   4  11    0.60    0.20
   3   4 -11    0.40    0.10
   3   4 -11    0.40    0.10
   3   4 -11    0.50    0.10
   2  -4 -11    9.70    0.40
   2  -4 -11    9.50    0.40
  -2  -4  11   10.50    0.70
  -2   4  11   10.30    0.60
   2   4 -11   10.00    0.40
   2   4 -11    9.60    0.50
   2   4 -11   10.30    0.50
   2   4 -11    9.80    0.40
  -1  -4  11    9.30    0.70
   1  -4 -11   10.50    0.40
   1   4 -11   10.10    0.50
   1   4 -11   10.40    0.40
   1   4 -11    9.80    0.40
  -1   4  11   10.60    0.60
   0  -4  11   86.79    3.40
   0  -4 -11   96.99    3.30
   0  -4  11   85.69    3.60
   0   4 -11   98.89    3.60
   0   4 -11   98.09    3.50
   0   4 -11   93.09    3.50
   0   4  11   99.09    3.80
   0   4  11   90.79    3.60
   1  -4  11    0.10    0.10
  -1  -4 -11    0.20    0.10
   1  -4  11    0.10    0.20
  -1   4 -11    0.10    0.10
   1   4  11    0.10    0.10
  -1   4 -11    0.20    0.10
  -1   4 -11    0.30    0.10
   1   4  11    0.10    0.10
  -2  -4 -11   10.60    0.40
   2  -4  11   10.10    0.50
  -2   4 -11   10.50    0.40
   2   4  11   10.40    0.60
   2   4  11    9.50    0.50
  -2   4 -11   10.70    0.40
   3  -4  11    8.60    0.40
  -3  -4 -11    8.00    0.30
   3  -4  11    7.50    0.40
   3   4  11    7.50    0.40
   3   4  11    7.40    0.50
   4  -4  11    0.80    0.10
   4  -4  11    1.00    0.10
   4   4  11    0.90    0.10
   4   4  11    0.90    0.20
   5  -4  11    2.60    0.20
   5   4  11    1.90    0.20
   5   4  11    1.90    0.10
   7  -5 -11    3.60    0.20
  -7   5  11    3.20    0.20
   6  -5 -11    2.60    0.10
  -6   5  11    2.90    0.10
  -6   5  11    2.60    0.20
   5  -5 -11    0.10    0.10
  -5   5  11    0.10    0.10
  -5   5  11    0.00    0.10
   5   5 -11    0.10    0.10
   5   5 -11    0.10    0.10
   4  -5 -11    9.40    0.40
   4  -5 -11    9.30    0.40
   4   5 -11    9.20    0.40
  -4   5  11    9.60    0.40
  -4   5  11    9.30    0.60
   4   5 -11   10.10    0.40
   4   5 -11    9.40    0.40
   3  -5 -11   39.20    1.50
   3  -5 -11   41.00    1.50
   3   5 -11   42.60    1.50
  -3   5  11   40.80    1.70
   3   5 -11   40.50    1.50
   3   5 -11   40.30    1.60
  -3   5  11   40.00    1.50
   2  -5 -11   15.70    0.60
   2  -5 -11   17.00    0.60
  -2   5  11   15.70    0.60
   2   5 -11   16.40    0.70
   2   5 -11   16.70    0.70
  -2   5  11   17.10    0.80
   2   5 -11   16.50    0.70
   1  -5 -11   15.10    0.60
  -1   5  11   15.00    0.80
   1   5 -11   14.60    0.60
   1   5 -11   15.00    0.70
   1   5 -11   14.40    0.60
  -1   5  11   18.10    0.60
   0  -5 -11    3.10    0.20
   0   5 -11    3.00    0.20
   0   5 -11    2.90    0.20
   0   5 -11    3.10    0.20
   0   5  11    3.00    0.30
  -1  -5 -11   61.39    2.30
   1   5  11   59.99    2.40
  -1   5 -11   58.99    2.20
  -1   5 -11   59.29    2.20
  -2  -5 -11    9.50    0.40
   2  -5  11   10.20    0.50
   2   5  11    9.40    0.50
  -2   5 -11   10.00    0.40
  -2   5 -11    9.80    0.40
   3  -5  11    2.20    0.20
   3   5  11    1.70    0.20
   4  -5  11    3.30    0.20
   4   5  11    2.60    0.20
   5  -6 -11    2.10    0.10
   4  -6 -11    1.40    0.10
   4   6 -11    1.50    0.10
   4   6 -11    1.40    0.10
  -4   6  11    1.60    0.20
   3  -6 -11    0.30    0.10
   3  -6 -11    0.40    0.10
   3   6 -11    0.50    0.10
   3   6 -11    0.40    0.10
  -3   6  11    0.40    0.10
   2  -6 -11    1.10    0.10
  -2   6  11    1.10    0.20
   2   6 -11    1.10    0.10
   2   6 -11    1.00    0.10
   1  -6 -11    2.90    0.10
  -1  -6  11    2.90    0.20
   1   6 -11    2.60    0.10
   1   6 -11    2.90    0.10
  -1   6  11    2.70    0.20
   0  -6  11    3.10    0.20
   0  -6 -11    3.10    0.10
   0   6 -11    2.90    0.10
   0   6 -11    3.20    0.10
   0   6  11    2.70    0.20
   1  -6  11    0.90    0.10
  -1  -6 -11    1.00    0.10
  -1   6 -11    0.80    0.10
  -1   6 -11    0.80    0.10
   1   6  11    0.90    0.20
   2  -6  11    2.50    0.20
   2   6  11    2.00    0.20
 -10   0  12    0.00    0.10
  10   0 -12    0.00    0.10
  10   0 -12    0.00    0.10
  10   0 -12    0.00    0.10
   9   0 -12    0.00    0.10
   9   0 -12    0.10    0.10
   9   0 -12    0.00    0.10
   8   0 -12    2.00    0.10
   8   0 -12    2.00    0.20
   8   0 -12    1.90    0.30
   8   0 -12    2.10    0.20
   8   0 -12    2.40    0.20
  -8   0  12    1.80    0.40
  -7   0  12   21.50    1.30
   7   0 -12   21.30    0.90
   7   0 -12   22.10    0.80
   7   0 -12   21.80    1.10
   7   0 -12   22.60    0.90
   7   0 -12   20.50    0.90
   6   0 -12  305.57   11.20
   6   0 -12  311.47   11.10
   6   0 -12  301.47   11.20
  -6   0  12  308.47   11.60
   6   0 -12  315.97   11.20
  -6   0  12  291.77   12.00
  -5   0  12    0.40    0.20
   5   0 -12    0.20    0.10
   5   0 -12    0.50    0.10
  -5   0  12    0.60    0.40
   5   0 -12    0.20    0.10
   5   0 -12    0.30    0.10
  -4   0  12   33.80    1.50
   4   0 -12   35.40    1.40
  -4   0  12   37.90    1.80
   4   0 -12   36.00    1.40
   4   0 -12   34.90    1.30
  -4   0  12   36.70    2.00
   4   0 -12   37.50    1.40
   4   0 -12   37.60    1.50
   3   0 -12   41.50    1.60
   3   0 -12   43.30    1.60
  -3   0  12   43.60    2.00
  -3   0  12   41.50    2.20
   3   0 -12   41.70    1.60
   3   0 -12   42.10    1.70
   3   0 -12   43.10    1.60
  -2   0  12    4.50    0.50
   2   0 -12    4.70    0.20
   2   0 -12    4.00    0.30
   2   0 -12    4.20    0.30
  -2   0  12    3.90    0.60
   2   0 -12    4.50    0.20
   2   0 -12    4.20    0.20
  -1   0  12   57.49    2.20
   1   0 -12   55.79    2.20
  -1   0  12   54.99    2.70
  -1   0  12   58.19    2.60
   1   0 -12   59.99    2.10
   1   0 -12   61.19    2.20
   1   0 -12   57.09    2.10
   0   0  12   48.50    2.20
   0   0  12   50.49    1.90
   0   0 -12   51.89    1.90
   0   0 -12   47.30    1.90
   0   0 -12   52.79    1.90
   1   0  12   37.40    1.40
  -1   0 -12   36.00    1.40
   2   0  12  319.37   11.70
   2   0  12  323.07   11.70
  -2   0 -12  317.37   11.60
   3   0  12    2.80    0.20
   3   0  12    2.80    0.20
   4   0  12    0.70    0.10
   4   0  12    0.70    0.10
   5   0  12   -0.10    0.10
   5   0  12    0.00    0.10
   6   0  12    0.70    0.10
   6   0  12    0.60    0.10
   7   0  12    3.40    0.20
  10  -1 -12    1.00    0.10
  10  -1 -12    1.10    0.10
 -10   1  12    1.00    0.20
  10   1 -12    1.10    0.10
  10   1 -12    1.10    0.10
  10   1 -12    1.00    0.10
   9  -1 -12    1.30    0.20
   9  -1 -12    1.60    0.10
   9  -1 -12    1.70    0.20
   9   1 -12    1.50    0.20
   9   1 -12    1.60    0.10
   9   1 -12    1.70    0.20
   9   1 -12    1.50    0.20
  -9   1  12    1.20    0.20
   8  -1 -12   29.30    1.20
   8  -1 -12   30.00    1.20
   8  -1 -12   29.80    1.20
   8  -1 -12   28.50    1.10
  -8  -1  12   28.00    1.50
  -8   1  12   29.10    1.30
   8   1 -12   29.30    1.20
   8   1 -12   27.60    1.10
   8   1 -12   29.60    1.20
   8   1 -12   28.70    1.30
   8   1 -12   29.00    1.20
   7  -1 -12    7.40    0.40
  -7  -1  12    7.70    0.70
   7  -1 -12    8.00    0.40
   7  -1 -12    7.60    0.40
   7  -1 -12    8.20    0.30
   7   1 -12    7.60    0.40
   7   1 -12    7.10    0.50
   7   1 -12    8.20    0.40
   7   1 -12    7.90    0.40
   7   1 -12    7.70    0.30
  -7   1  12    7.20    0.70
   6  -1 -12   23.10    0.90
  -6  -1  12   22.50    1.50
   6  -1 -12   22.20    0.90
   6  -1 -12   22.60    1.00
  -6  -1  12   23.30    1.20
   6  -1 -12   22.30    0.90
  -6   1  12   20.50    1.60
   6   1 -12   22.50    1.10
   6   1 -12   23.30    0.90
   6   1 -12   22.80    1.00
   6   1 -12   23.30    0.90
  -6   1  12   23.60    1.10
   6   1 -12   22.90    1.00
  -6   1  12   21.70    1.30
  -5  -1  12  222.08    8.70
   5  -1 -12  222.98    8.10
   5  -1 -12  220.98    8.00
   5  -1 -12  213.38    8.10
   5  -1 -12  211.98    8.10
  -5  -1  12  228.78    8.40
  -5   1  12  216.38    8.90
  -5   1  12  218.28    8.60
   5   1 -12  220.98    8.10
   5   1 -12  201.88    8.00
  -5   1  12  221.28    8.20
   5   1 -12  228.48    8.10
   5   1 -12  229.38    8.00
   5   1 -12  225.08    8.10
   4  -1 -12  115.79    4.50
  -4  -1  12  127.99    4.90
  -4  -1  12  122.99    5.10
   4  -1 -12  120.29    4.50
   4  -1 -12  123.49    4.60
   4  -1 -12  121.99    4.50
   4  -1 -12  122.79    4.50
  -4   1  12  121.59    5.00
   4   1 -12  123.69    4.60
   4   1 -12  117.49    4.50
  -4   1  12  122.99    4.60
   4   1 -12  121.09    4.50
   4   1 -12  123.89    4.50
   4   1 -12  122.19    4.50
  -4   1  12  121.59    5.30
   3  -1 -12   37.80    1.60
  -3  -1  12   42.30    1.90
   3  -1 -12   40.90    1.60
   3  -1 -12   41.70    1.50
  -3  -1  12   41.60    2.10
   3  -1 -12   38.20    1.50
   3  -1 -12   39.90    1.50
  -3   1  12   40.10    2.20
  -3   1  12   39.70    2.00
   3   1 -12   41.40    1.60
   3   1 -12   40.30    1.50
   3   1 -12   41.10    1.60
   3   1 -12   40.00    1.60
  -3   1  12   38.70    1.60
   3   1 -12   41.20    1.50
   2  -1 -12   86.49    3.20
  -2  -1  12   89.99    3.80
   2  -1 -12   81.89    3.20
   2  -1 -12   87.59    3.20
  -2  -1  12   89.39    3.60
   2   1 -12   85.19    3.30
   2   1 -12   88.69    3.30
  -2   1  12   84.29    3.30
  -2   1  12   84.59    3.70
  -2   1  12   85.69    4.00
   2   1 -12   89.49    3.20
   2   1 -12   91.09    3.20
   2   1 -12   89.39    3.30
  -1  -1  12   21.20    0.90
   1  -1 -12   22.00    0.80
   1  -1 -12   21.30    0.90
   1  -1 -12   21.30    0.80
  -1  -1  12   21.00    1.30
  -1  -1  12   22.40    1.20
   1   1 -12   23.70    0.90
  -1   1  12   23.20    0.90
   1   1 -12   22.50    0.90
   1   1 -12   23.20    0.90
   1   1 -12   21.50    0.90
   0  -1  12   58.89    2.20
   0  -1 -12   62.19    2.20
   0  -1  12   59.39    2.60
   0  -1 -12   58.89    2.30
   0  -1  12   58.39    2.70
   0   1  12   62.79    2.30
   0   1 -12   60.09    2.30
   0   1 -12   62.09    2.30
   0   1 -12   63.29    2.40
   0   1 -12   60.69    2.30
   1  -1  12    0.00    0.10
  -1  -1 -12    0.10    0.10
  -1   1 -12    0.00    0.10
   1   1  12    0.40    0.10
  -1   1 -12    0.10    0.10
   1   1  12    0.10    0.10
  -2  -1 -12   68.79    2.50
   2  -1  12   67.39    2.60
   2  -1  12   70.09    2.60
   2   1  12   68.19    2.60
   2   1  12   73.09    2.60
  -2   1 -12   68.49    2.60
   3  -1  12   51.29    2.00
   3  -1  12   51.29    1.90
   3   1  12   51.89    2.00
   3   1  12   52.29    2.00
   4  -1  12   13.00    0.60
   4   1  12   12.40    0.50
   4   1  12   12.20    0.50
   5  -1  12    4.80    0.30
   5   1  12    4.70    0.30
   5   1  12    4.90    0.30
   6  -1  12    3.60    0.20
   6   1  12    3.30    0.20
   6   1  12    3.30    0.20
   7  -1  12    0.10    0.10
   7   1  12    0.10    0.10
  10  -2 -12    2.70    0.20
  10   2 -12    2.20    0.20
  10   2 -12    2.50    0.10
 -10   2  12    1.90    0.20
   9  -2 -12    6.90    0.30
   9  -2 -12    6.30    0.30
   9  -2 -12    7.50    0.30
   9   2 -12    6.70    0.30
  -9   2  12    5.90    0.40
   9   2 -12    7.00    0.30
   9   2 -12    6.60    0.30
   8  -2 -12    2.30    0.10
   8  -2 -12    2.50    0.20
   8  -2 -12    2.40    0.20
   8   2 -12    2.30    0.20
   8   2 -12    2.50    0.20
  -8   2  12    2.20    0.30
   8   2 -12    2.60    0.20
   7  -2 -12   11.10    0.40
   7  -2 -12   11.20    0.50
  -7  -2  12   10.30    0.70
   7  -2 -12   11.00    0.50
   7   2 -12   10.70    0.50
   7   2 -12   10.90    0.40
   7   2 -12   10.70    0.50
  -7   2  12   11.00    0.60
   7   2 -12   11.10    0.50
   6  -2 -12    0.20    0.10
   6  -2 -12    0.10    0.10
  -6  -2  12    0.20    0.20
  -6   2  12    0.90    0.20
   6   2 -12    0.60    0.10
   6   2 -12    0.60    0.10
  -5  -2  12   56.19    2.70
  -5  -2  12   57.59    2.50
   5  -2 -12   58.59    2.20
   5  -2 -12   58.99    2.20
   5  -2 -12   58.39    2.20
   5   2 -12   57.89    2.20
   5   2 -12   60.09    2.20
  -5   2  12   58.59    2.30
   5   2 -12   58.49    2.20
   5   2 -12   57.79    2.20
   5   2 -12   56.49    2.20
   4  -2 -12   39.50    1.60
  -4  -2  12   40.50    1.80
   4  -2 -12   39.20    1.50
   4  -2 -12   36.40    1.40
  -4  -2  12   39.80    2.00
   4   2 -12   41.30    1.50
   4   2 -12   38.20    1.50
   4   2 -12   37.30    1.50
   4   2 -12   38.80    1.50
  -4   2  12   40.00    1.70
   4   2 -12   39.00    1.50
   3  -2 -12   33.60    1.30
  -3  -2  12   33.50    1.70
  -3  -2  12   34.10    1.60
   3  -2 -12   32.20    1.20
   3   2 -12   34.20    1.30
   3   2 -12   34.00    1.30
  -3   2  12   34.00    1.40
   3   2 -12   35.10    1.30
   3   2 -12   30.40    1.30
   3   2 -12   33.40    1.30
   2  -2 -12  127.39    4.70
   2  -2 -12  132.49    4.70
  -2  -2  12  122.99    5.30
  -2  -2  12  133.29    5.10
   2   2 -12  140.69    4.90
   2   2 -12  132.99    4.90
  -2   2  12  131.69    4.90
  -2   2  12  131.69    5.00
   2   2 -12  129.49    4.90
   2   2 -12  129.59    4.90
  -1  -2  12   48.80    2.10
   1  -2 -12   47.70    1.70
   1  -2 -12   45.50    1.70
  -1  -2  12   46.20    2.20
   1   2 -12   50.29    1.80
   1   2 -12   47.50    1.90
  -1   2  12   48.40    1.90
   1   2 -12   48.90    1.80
  -1   2  12   47.80    2.00
   1   2 -12   47.40    1.90
   0  -2 -12   32.70    1.20
   0  -2  12   32.10    1.60
   0   2  12   33.10    1.30
   0   2 -12   31.40    1.30
   0   2  12   32.90    1.40
   0   2 -12   32.60    1.20
   0   2 -12   33.50    1.30
   0   2 -12   33.30    1.20
  -1  -2 -12  115.29    4.10
   1  -2  12  107.99    4.50
   1  -2  12  114.79    4.20
  -1   2 -12  112.09    4.20
  -1   2 -12  112.59    4.20
   1   2  12  118.69    4.20
   1   2  12  113.99    4.40
  -1   2 -12  113.29    4.20
  -2  -2 -12   42.60    1.60
   2  -2  12   44.30    1.70
   2   2  12   43.70    1.60
  -2   2 -12   41.70    1.60
   2   2  12   38.40    1.70
  -2   2 -12   44.30    1.60
   3  -2  12   25.80    1.00
  -3  -2 -12   23.60    0.90
   3   2  12   22.60    1.20
   3   2  12   25.30    1.00
   4  -2  12    9.70    0.50
   4  -2  12    9.60    0.40
   4   2  12    9.40    0.40
   5  -2  12    5.00    0.30
   5   2  12    4.70    0.30
   6  -2  12    0.40    0.10
   6   2  12    0.30    0.10
   9  -3 -12    5.20    0.20
   9  -3 -12    5.90    0.30
   9   3 -12    6.10    0.30
   9   3 -12    5.30    0.30
  -9   3  12    5.20    0.30
   8  -3 -12    1.80    0.10
   8  -3 -12    1.80    0.10
   8   3 -12    1.70    0.10
   8   3 -12    1.60    0.20
  -8   3  12    1.80    0.20
   8   3 -12    1.70    0.20
   7  -3 -12    6.70    0.30
   7  -3 -12    7.10    0.30
  -7   3  12    6.30    0.40
   7   3 -12    6.80    0.30
   7   3 -12    6.60    0.30
   7   3 -12    7.00    0.30
   7   3 -12    6.30    0.30
   6  -3 -12   27.90    1.10
   6  -3 -12   29.60    1.10
  -6  -3  12   26.60    1.30
   6   3 -12   29.00    1.20
  -6   3  12   29.70    1.30
   6   3 -12   28.90    1.20
   6   3 -12   29.40    1.10
  -5  -3  12   52.09    2.30
   5  -3 -12   54.79    2.00
   5   3 -12   53.39    2.00
   5   3 -12   53.69    2.10
   5   3 -12   55.29    2.00
   5   3 -12   53.89    2.10
  -5   3  12   56.09    2.20
  -5   3  12   52.79    2.10
   4  -3 -12   82.79    3.00
  -4  -3  12   80.29    3.40
   4  -3 -12   79.79    3.00
  -4  -3  12   80.09    3.30
   4   3 -12   80.09    3.10
  -4   3  12   84.79    3.30
   4   3 -12   87.89    3.10
   4   3 -12   83.19    3.10
   4   3 -12   79.49    3.10
  -4   3  12   79.59    3.10
   3  -3 -12  138.19    5.10
   3  -3 -12  139.39    5.10
  -3  -3  12  144.39    5.50
  -3  -3  12  135.79    5.50
   3   3 -12  140.99    5.30
   3   3 -12  143.69    5.20
  -3   3  12  143.59    5.40
   3   3 -12  148.79    5.20
  -3   3  12  137.39    5.20
   3   3 -12  136.19    5.20
  -2  -3  12   14.70    0.90
   2  -3 -12   13.80    0.60
  -2  -3  12   13.30    0.90
   2  -3 -12   15.00    0.60
  -2   3  12   15.00    0.80
   2   3 -12   14.00    0.60
  -2   3  12   13.70    0.60
   2   3 -12   14.00    0.60
   2   3 -12   13.70    0.60
   2   3 -12   14.30    0.60
  -1  -3  12   14.30    1.00
  -1  -3  12   14.70    0.90
   1  -3 -12   15.20    0.60
  -1   3  12   16.10    0.80
   1   3 -12   15.00    0.60
   1   3 -12   14.90    0.70
   1   3 -12   14.80    0.70
   1   3 -12   15.60    0.60
  -1   3  12   15.40    0.70
   0  -3 -12   50.19    1.80
   0  -3  12   48.10    2.10
   0  -3  12   43.40    2.20
   0   3  12   50.19    2.10
   0   3 -12   49.90    1.90
   0   3 -12   49.99    1.90
   0   3 -12   50.89    1.90
   0   3  12   49.90    1.90
   1  -3  12    9.60    1.00
   1  -3  12   10.50    0.70
   1  -3  12   12.30    0.50
  -1  -3 -12   12.30    0.50
  -1   3 -12   12.80    0.50
   1   3  12   12.40    0.70
  -1   3 -12   12.60    0.60
  -1   3 -12   12.20    0.50
   1   3  12   12.60    0.60
   2  -3  12   28.10    1.10
  -2  -3 -12   28.40    1.10
  -2   3 -12   29.60    1.10
  -2   3 -12   28.50    1.10
  -2   3 -12   27.90    1.10
   2   3  12   28.10    1.10
   2   3  12   27.50    1.30
   3  -3  12    2.20    0.20
  -3  -3 -12    2.30    0.10
   3  -3  12    2.20    0.20
   3   3  12    2.30    0.20
   3   3  12    2.10    0.30
   4  -3  12    7.20    0.40
   4  -3  12    7.00    0.30
   4   3  12    6.40    0.40
   4   3  12    6.90    0.30
   5  -3  12    0.10    0.10
   5  -3  12    0.00    0.10
   5   3  12    0.20    0.10
   6   3  12    3.90    0.20
   8  -4 -12    0.80    0.10
  -8   4  12    0.80    0.10
   7  -4 -12    4.10    0.20
  -7   4  12    3.80    0.30
   6  -4 -12    6.70    0.30
  -6   4  12    6.60    0.40
   6   4 -12    6.80    0.30
   6   4 -12    7.00    0.30
   5  -4 -12    8.00    0.30
   5   4 -12    7.50    0.40
   5   4 -12    7.80    0.30
   5   4 -12    7.60    0.30
  -5   4  12    8.20    0.50
   4  -4 -12   14.90    0.60
   4  -4 -12   15.50    0.60
  -4  -4  12   15.00    0.80
  -4   4  12   16.20    0.80
   4   4 -12   15.30    0.60
   4   4 -12   15.40    0.70
   4   4 -12   14.60    0.70
   4   4 -12   16.10    0.60
   3  -4 -12   23.10    0.90
   3  -4 -12   21.70    0.90
  -3  -4  12   21.50    1.10
   3   4 -12   22.50    0.90
   3   4 -12   21.80    0.90
   3   4 -12   22.60    0.90
  -3   4  12   22.40    1.10
   3   4 -12   21.00    0.90
  -2  -4  12   40.20    1.80
   2  -4 -12   39.70    1.50
   2  -4 -12   41.80    1.50
   2   4 -12   41.90    1.60
   2   4 -12   41.50    1.60
  -2   4  12   43.10    1.80
   2   4 -12   42.60    1.60
   2   4 -12   38.10    1.60
  -1  -4  12    1.40    0.30
   1  -4 -12    2.00    0.10
  -1  -4  12    2.10    0.20
   1   4 -12    2.00    0.20
   1   4 -12    2.00    0.10
   1   4 -12    1.80    0.10
  -1   4  12    1.80    0.20
  -1   4  12    1.90    0.30
   0  -4  12   16.80    0.70
   0  -4  12   16.70    0.90
   0  -4 -12   17.30    0.70
   0   4  12   19.20    0.90
   0   4 -12   17.30    0.70
   0   4 -12   17.70    0.70
   0   4  12   17.50    0.70
   0   4 -12   18.10    0.80
   1  -4  12   40.10    1.90
   1  -4  12   45.00    1.70
  -1  -4 -12   49.40    1.70
   1   4  12   47.20    1.90
  -1   4 -12   50.89    1.80
  -1   4 -12   49.20    1.80
  -1   4 -12   49.90    1.90
   1   4  12   47.70    2.00
   2  -4  12    1.30    0.10
  -2  -4 -12    1.70    0.10
  -2   4 -12    1.40    0.10
   2   4  12    1.30    0.20
   2   4  12    1.40    0.20
  -2   4 -12    1.50    0.10
   3  -4  12    2.20    0.20
  -3  -4 -12    2.10    0.10
   3  -4  12    1.90    0.20
   3   4  12    1.90    0.20
   3   4  12    1.70    0.10
   4  -4  12    0.90    0.10
   4  -4  12    1.00    0.10
   4   4  12    0.90    0.20
   4   4  12    1.00    0.10
   5  -4  12    0.50    0.10
   5   4  12    0.20    0.10
   7  -5 -12    5.60    0.20
   6  -5 -12    2.50    0.10
  -6   5  12    2.30    0.20
   5  -5 -12    3.90    0.20
   5   5 -12    3.90    0.20
   5   5 -12    3.90    0.20
  -5   5  12    3.90    0.30
   4  -5 -12   14.50    0.60
   4  -5 -12   14.50    0.60
   4   5 -12   14.60    0.60
   4   5 -12   14.60    0.60
  -4   5  12   14.90    0.70
   4   5 -12   15.20    0.60
   3  -5 -12    8.70    0.40
   3  -5 -12    8.70    0.40
   3   5 -12    9.20    0.40
   3   5 -12    8.80    0.40
   3   5 -12    9.40    0.40
  -3   5  12    8.50    0.50
   2  -5 -12    1.20    0.10
  -2   5  12    1.30    0.20
   2   5 -12    1.00    0.10
   2   5 -12    1.10    0.10
   2   5 -12    1.10    0.10
   1  -5 -12   12.40    0.50
  -1   5  12   11.50    0.60
   1   5 -12   12.30    0.50
   1   5 -12   12.10    0.50
   1   5 -12   12.40    0.50
   0  -5 -12    2.70    0.10
   0   5 -12    2.40    0.10
   0   5 -12    2.90    0.20
   0   5  12    2.70    0.30
   0   5 -12    2.90    0.20
   1  -5  12   12.60    0.50
  -1  -5 -12   12.20    0.50
   1   5  12   11.30    0.60
  -1   5 -12   12.50    0.50
  -1   5 -12   11.70    0.50
  -2  -5 -12    5.90    0.20
   2  -5  12    6.00    0.30
   2   5  12    4.90    0.30
  -2   5 -12    5.40    0.20
  -2   5 -12    5.20    0.20
   3  -5  12    6.80    0.30
   3   5  12    5.60    0.30
   3  -6 -12    2.10    0.10
  -3   6  12    1.90    0.20
   3   6 -12    2.10    0.10
   3   6 -12    2.30    0.10
   2  -6 -12    1.20    0.10
   2   6 -12    1.10    0.10
   2   6 -12    1.10    0.10
  -2   6  12    0.80    0.20
   1  -6 -12    1.60    0.10
  -1  -6  12    1.60    0.10
  -1   6  12    1.40    0.20
   1   6 -12    1.70    0.10
   0  -6  12    0.10    0.10
   0  -6 -12    0.20    0.10
   0   6 -12    0.20    0.10
   0   6  12    0.20    0.10
   0   6 -12    0.20    0.10
  10   0 -13    1.90    0.10
  10   0 -13    1.70    0.10
  10   0 -13    1.80    0.20
 -10   0  13    1.30    0.20
   9   0 -13    0.90    0.10
   9   0 -13    1.20    0.20
  -9   0  13    0.70    0.10
   8   0 -13   35.00    1.30
  -8   0  13   35.80    1.50
   8   0 -13   35.50    1.40
   8   0 -13   33.50    1.40
  -7   0  13   78.79    3.50
   7   0 -13   81.99    3.10
   7   0 -13   81.49    3.00
   7   0 -13   81.59    3.10
   7   0 -13   83.69    3.10
   6   0 -13   18.20    0.80
   6   0 -13   19.30    0.80
   6   0 -13   18.10    0.80
  -6   0  13   18.90    1.20
  -6   0  13   20.10    1.60
   6   0 -13   17.90    0.70
  -6   0  13   18.90    0.90
   5   0 -13  167.68    6.20
   5   0 -13  157.28    6.10
   5   0 -13  174.78    6.20
   5   0 -13  169.58    6.20
  -5   0  13  166.48    7.00
  -5   0  13  169.58    6.70
   5   0 -13  177.08    6.30
  -5   0  13  165.68    6.30
   4   0 -13   31.30    1.30
  -4   0  13   30.90    1.70
   4   0 -13   32.70    1.20
  -4   0  13   30.20    1.90
   4   0 -13   31.90    1.30
   4   0 -13   32.70    1.30
   4   0 -13   32.00    1.20
   3   0 -13    1.80    0.10
   3   0 -13    1.50    0.20
   3   0 -13    1.50    0.10
   3   0 -13    1.00    0.20
  -3   0  13    1.40    0.50
  -3   0  13    1.50    0.40
   3   0 -13    1.60    0.20
   2   0 -13   99.69    3.70
  -2   0  13  101.39    4.20
   2   0 -13  101.59    3.70
   2   0 -13  104.29    3.70
  -2   0  13   96.89    4.40
   2   0 -13   95.79    3.70
  -1   0  13   61.29    2.30
   1   0 -13   58.19    2.30
   1   0 -13   63.09    2.30
   1   0 -13   61.69    2.20
  -1   0  13   58.79    2.90
  -1   0  13   59.79    2.70
   1   0 -13   61.09    2.20
   0   0 -13    1.90    0.20
   0   0  13    2.20    0.20
   0   0 -13    1.90    0.10
   1   0  13   85.59    3.30
  -1   0 -13   88.39    3.20
   1   0  13   86.39    3.20
   2   0  13    2.50    0.20
  -2   0 -13    2.00    0.10
   2   0  13    2.70    0.20
   3   0  13   15.70    0.70
   3   0  13   14.60    0.60
   4   0  13    4.40    0.30
   4   0  13    5.00    0.30
   5   0  13    0.50    0.10
   5   0  13    0.40    0.10
   6   0  13    0.10    0.10
   6   0  13    0.10    0.10
  10  -1 -13    1.60    0.10
  10  -1 -13    1.40    0.10
  10  -1 -13    1.20    0.10
 -10   1  13    1.10    0.10
  10   1 -13    1.40    0.10
  10   1 -13    1.50    0.10
  10   1 -13    1.40    0.10
   9  -1 -13    6.00    0.30
   9  -1 -13    6.10    0.30
   9  -1 -13    5.90    0.30
   9  -1 -13    5.40    0.20
  -9  -1  13    5.00    0.30
   9   1 -13    5.70    0.30
   9   1 -13    5.80    0.30
   9   1 -13    5.80    0.30
  -9   1  13    5.60    0.40
   8  -1 -13    0.30    0.10
   8  -1 -13    0.30    0.10
   8  -1 -13    0.50    0.10
   8  -1 -13    0.20    0.10
   8   1 -13    0.10    0.10
   8   1 -13    0.10    0.10
   8   1 -13    0.30    0.10
   8   1 -13    0.30    0.10
  -8   1  13    0.10    0.10
   7  -1 -13    2.20    0.10
   7  -1 -13    2.60    0.20
  -7  -1  13    2.60    0.50
   7  -1 -13    2.50    0.30
   7  -1 -13    2.20    0.20
  -7   1  13    2.20    0.50
   7   1 -13    2.40    0.10
   7   1 -13    2.60    0.20
  -7   1  13    2.80    0.30
   7   1 -13    2.40    0.20
   7   1 -13    2.70    0.20
   6  -1 -13   34.20    1.40
   6  -1 -13   34.30    1.30
   6  -1 -13   35.00    1.40
   6  -1 -13   35.40    1.40
  -6  -1  13   34.10    1.70
  -6   1  13   32.60    1.80
   6   1 -13   34.90    1.40
   6   1 -13   34.00    1.40
  -6   1  13   33.90    1.50
   6   1 -13   35.20    1.30
   6   1 -13   34.90    1.40
   5  -1 -13   66.39    2.50
   5  -1 -13   67.59    2.50
   5  -1 -13   67.99    2.40
   5  -1 -13   67.49    2.50
  -5  -1  13   64.29    3.10
   5  -1 -13   61.59    2.40
  -5  -1  13   67.09    2.90
   5   1 -13   67.09    2.50
   5   1 -13   67.49    2.60
  -5   1  13   68.79    2.60
  -5   1  13   61.19    3.30
  -5   1  13   64.59    3.00
   5   1 -13   69.09    2.50
   5   1 -13   64.59    2.50
   5   1 -13   69.19    2.50
   4  -1 -13   66.69    2.40
   4  -1 -13   65.69    2.50
   4  -1 -13   67.99    2.50
   4  -1 -13   64.29    2.40
   4  -1 -13   65.99    2.50
  -4  -1  13   66.79    2.90
  -4  -1  13   64.09    3.10
  -4   1  13   65.59    2.60
   4   1 -13   67.49    2.40
  -4   1  13   60.59    3.20
   4   1 -13   63.49    2.50
  -4   1  13   62.99    2.90
   4   1 -13   65.69    2.50
   4   1 -13   67.19    2.50
   4   1 -13   67.39    2.40
  -3  -1  13    4.70    0.70
   3  -1 -13    4.50    0.30
   3  -1 -13    4.90    0.20
   3  -1 -13    4.40    0.30
   3  -1 -13    4.70    0.20
  -3  -1  13    4.80    0.60
   3   1 -13    4.30    0.30
  -3   1  13    4.40    1.10
  -3   1  13    4.30    0.30
   3   1 -13    4.90    0.20
   3   1 -13    4.50    0.30
  -3   1  13    4.20    0.60
   3   1 -13    4.40    0.30
   3   1 -13    4.80    0.20
   2  -1 -13   24.10    0.90
   2  -1 -13   24.20    0.90
  -2  -1  13   23.70    1.50
  -2  -1  13   24.60    1.30
   2  -1 -13   22.70    1.00
   2   1 -13   24.80    0.90
  -2   1  13   24.10    1.00
  -2   1  13   23.50    1.10
   2   1 -13   23.70    1.00
   2   1 -13   24.80    0.90
   2   1 -13   24.80    1.00
  -1  -1  13   35.90    1.80
   1  -1 -13   38.30    1.50
  -1  -1  13   35.70    2.00
   1  -1 -13   37.50    1.40
   1  -1 -13   37.60    1.40
  -1  -1  13   37.50    1.40
  -1   1  13   38.70    1.50
   1   1 -13   39.50    1.50
   1   1 -13   37.30    1.50
   1   1 -13   39.30    1.40
   1   1 -13   37.70    1.40
   0  -1  13  116.09    4.30
   0  -1  13  113.69    4.70
   0  -1 -13  122.29    4.30
   0   1 -13  122.39    4.60
   0   1 -13  124.69    4.50
   0   1 -13  120.09    4.50
   0   1 -13  126.29    4.60
   0   1  13  120.49    4.60
   1  -1  13   78.39    2.80
   1  -1  13   73.49    2.80
  -1  -1 -13   73.89    2.80
  -1   1 -13   72.89    2.80
   1   1  13   73.69    2.80
  -1   1 -13   75.19    2.80
   1   1  13   76.89    2.80
   2  -1  13   16.70    0.70
  -2  -1 -13   17.70    0.70
   2  -1  13   18.40    0.80
  -2   1 -13   17.80    0.70
   2   1  13   17.20    0.70
   2   1  13   18.60    0.80
   3  -1  13   19.50    0.80
   3  -1  13   16.40    0.70
   3   1  13   19.20    0.80
   3   1  13   17.80    0.80
   4  -1  13   13.60    0.60
   4   1  13   13.10    0.60
   4   1  13   12.20    0.50
   5  -1  13    2.60    0.20
   5   1  13    2.30    0.20
   5   1  13    2.40    0.20
   6  -1  13    1.30    0.10
 -10   2  13    2.50    0.20
   9  -2 -13    6.90    0.30
   9  -2 -13    7.60    0.40
   9  -2 -13    8.00    0.30
   9   2 -13    7.40    0.40
  -9   2  13    6.50    0.40
   9   2 -13    7.40    0.30
   9   2 -13    7.90    0.30
   8  -2 -13    0.70    0.10
   8  -2 -13    0.80    0.10
   8  -2 -13    0.90    0.10
   8   2 -13    0.70    0.10
  -8   2  13    0.80    0.20
   8   2 -13    0.80    0.10
   8   2 -13    0.80    0.10
   7  -2 -13   11.00    0.50
   7  -2 -13   10.70    0.40
   7  -2 -13   11.20    0.50
  -7  -2  13   10.10    0.70
   7   2 -13   11.10    0.50
  -7   2  13   10.70    0.60
   7   2 -13   10.70    0.50
   7   2 -13   11.50    0.50
   7   2 -13   11.30    0.50
   6  -2 -13   17.90    0.80
   6  -2 -13   18.30    0.70
  -6  -2  13   18.60    1.10
   6  -2 -13   18.80    0.80
   6   2 -13   19.70    0.70
   6   2 -13   17.70    0.80
   6   2 -13   19.10    0.80
  -6   2  13   18.70    0.90
   6   2 -13   18.30    0.80
   5  -2 -13   16.10    0.70
  -5  -2  13   17.80    1.00
   5  -2 -13   17.30    0.70
   5  -2 -13   17.60    0.80
   5  -2 -13   17.50    0.70
   5   2 -13   16.70    0.70
   5   2 -13   18.00    0.70
  -5   2  13   18.20    0.90
   5   2 -13   17.40    0.70
   5   2 -13   17.10    0.80
   5   2 -13   17.20    0.80
   4  -2 -13   60.09    2.20
  -4  -2  13   59.39    2.60
   4  -2 -13   56.99    2.20
  -4  -2  13   56.89    2.70
   4   2 -13   59.19    2.20
   4   2 -13   59.79    2.30
  -4   2  13   61.89    2.40
   4   2 -13   58.79    2.30
   4   2 -13   60.39    2.30
   4   2 -13   62.79    2.30
   3  -2 -13   74.09    2.70
   3  -2 -13   72.29    2.70
  -3  -2  13   74.49    3.10
  -3  -2  13   71.19    3.20
  -3   2  13   72.79    2.80
  -3   2  13   74.89    2.90
   3   2 -13   72.69    2.80
   3   2 -13   75.19    2.80
   3   2 -13   67.59    2.80
   3   2 -13   75.99    2.70
   3   2 -13   76.49    2.70
   2  -2 -13   62.79    2.30
  -2  -2  13   62.69    2.70
   2  -2 -13   63.39    2.30
  -2  -2  13   59.29    2.80
   2   2 -13   65.29    2.50
   2   2 -13   67.29    2.50
  -2   2  13   65.69    2.50
   2   2 -13   65.89    2.50
   2   2 -13   66.89    2.50
  -2   2  13   66.99    2.60
   1  -2 -13   61.99    2.30
  -1  -2  13   60.59    2.70
  -1   2  13   62.59    2.40
   1   2 -13   63.49    2.30
   1   2 -13   63.39    2.40
   1   2 -13   63.99    2.40
  -1   2  13   61.79    2.50
   1   2 -13   63.39    2.30
   0  -2 -13   18.20    0.70
   0  -2  13   17.50    1.00
   0  -2  13   16.60    1.10
   0   2  13   19.30    0.80
   0   2 -13   18.30    0.80
   0   2 -13   18.60    0.80
   0   2  13   18.50    0.90
   0   2 -13   18.40    0.70
   0   2 -13   18.90    0.70
  -1  -2 -13    8.80    0.40
   1  -2  13    8.80    0.40
   1   2  13    8.10    0.50
  -1   2 -13    8.90    0.40
  -1   2 -13    8.70    0.40
  -1   2 -13    8.70    0.40
   1   2  13    8.80    0.40
   2  -2  13   45.90    1.70
  -2  -2 -13   43.20    1.70
   2   2  13   45.50    1.70
  -2   2 -13   45.50    1.70
  -2   2 -13   44.40    1.70
   3  -2  13    0.70    0.10
   3  -2  13    0.40    0.10
   3   2  13    0.50    0.10
   4  -2  13    3.20    0.20
   4   2  13    3.10    0.20
   5  -2  13    0.40    0.10
   5   2  13    0.50    0.10
   6  -2  13    2.00    0.10
  -9   3  13    0.70    0.10
   8  -3 -13    4.20    0.20
   8  -3 -13    4.50    0.20
   8   3 -13    4.50    0.20
   8   3 -13    4.30    0.20
  -8   3  13    4.00    0.30
   7  -3 -13    0.70    0.10
   7  -3 -13    0.70    0.10
  -7   3  13    0.70    0.20
   7   3 -13    0.80    0.10
   7   3 -13    0.90    0.10
   6  -3 -13   10.90    0.40
  -6   3  13   10.70    0.60
   6   3 -13   10.80    0.50
   6   3 -13   10.40    0.50
   6   3 -13   10.90    0.40
  -6   3  13    9.80    0.50
   5  -3 -13    4.40    0.20
  -5  -3  13    4.80    0.50
   5  -3 -13    4.90    0.20
   5   3 -13    4.80    0.30
   5   3 -13    5.10    0.30
  -5   3  13    4.90    0.40
  -5   3  13    4.70    0.30
   5   3 -13    4.80    0.20
   5   3 -13    5.10    0.20
  -4  -3  13   31.60    1.50
   4  -3 -13   29.80    1.10
   4  -3 -13   30.70    1.20
   4   3 -13   32.10    1.20
  -4   3  13   31.10    1.40
   4   3 -13   30.20    1.20
   4   3 -13   32.00    1.30
  -4   3  13   29.70    1.20
   4   3 -13   33.10    1.20
   3  -3 -13    2.50    0.10
  -3  -3  13    2.70    0.40
   3  -3 -13    2.60    0.10
   3   3 -13    2.60    0.20
   3   3 -13    2.50    0.20
  -3   3  13    2.60    0.30
   3   3 -13    2.70    0.20
  -3   3  13    2.80    0.20
   3   3 -13    2.30    0.20
   2  -3 -13   51.39    1.90
   2  -3 -13   50.49    1.90
  -2  -3  13   49.80    2.20
   2   3 -13   50.09    2.00
   2   3 -13   53.59    2.00
  -2   3  13   51.19    2.00
  -2   3  13   50.99    2.10
   2   3 -13   52.69    2.00
   2   3 -13   54.19    2.00
  -1  -3  13   16.20    0.90
   1  -3 -13   15.50    0.60
  -1   3  13   16.10    0.70
   1   3 -13   16.50    0.70
   1   3 -13   15.70    0.70
  -1   3  13   16.80    0.80
   1   3 -13   17.10    0.70
   1   3 -13   16.40    0.70
   0  -3  13    2.60    0.20
   0  -3  13    2.40    0.40
   0  -3 -13    2.50    0.20
   0   3  13    2.30    0.20
   0   3 -13    2.40    0.20
   0   3 -13    2.80    0.20
   0   3 -13    2.60    0.20
   0   3  13    2.60    0.30
   1  -3  13    1.10    0.30
  -1  -3 -13    1.50    0.10
   1  -3  13    1.30    0.20
  -1   3 -13    1.50    0.10
  -1   3 -13    1.40    0.10
   1   3  13    1.40    0.20
  -1   3 -13    1.40    0.20
   1   3  13    1.20    0.20
   2  -3  13    5.80    0.30
  -2  -3 -13    5.60    0.20
  -2   3 -13    6.00    0.30
   2   3  13    5.60    0.30
   2   3  13    5.30    0.40
  -2   3 -13    5.80    0.30
   3  -3  13    2.00    0.20
   3  -3  13    2.00    0.20
   3   3  13    2.20    0.20
   3   3  13    2.00    0.20
   4  -3  13    2.30    0.20
   4  -3  13    2.20    0.20
   4   3  13    2.10    0.20
   5  -3  13    1.40    0.10
   5   3  13    1.20    0.10
   8  -4 -13    0.00    0.10
  -8   4  13    0.10    0.10
   7  -4 -13    8.50    0.30
   7   4 -13   10.30    0.40
  -7   4  13    8.00    0.50
   6  -4 -13    0.40    0.10
   6   4 -13    0.60    0.10
   6   4 -13    0.50    0.10
  -6   4  13    0.60    0.20
   5  -4 -13    3.20    0.20
   5   4 -13    3.10    0.20
  -5   4  13    3.00    0.30
   5   4 -13    3.30    0.20
   5   4 -13    3.30    0.20
   5   4 -13    2.80    0.20
   4  -4 -13    6.20    0.30
   4  -4 -13    6.00    0.30
   4   4 -13    5.90    0.30
   4   4 -13    6.50    0.30
   4   4 -13    6.50    0.30
  -4   4  13    6.80    0.50
   4   4 -13    6.80    0.30
   3  -4 -13    2.60    0.10
  -3  -4  13    2.30    0.40
   3  -4 -13    2.50    0.10
   3   4 -13    2.30    0.20
   3   4 -13    2.60    0.20
  -3   4  13    2.60    0.30
   3   4 -13    2.60    0.20
   3   4 -13    2.60    0.20
  -2  -4  13    2.20    0.30
   2  -4 -13    2.40    0.10
   2  -4 -13    2.10    0.10
   2   4 -13    2.40    0.20
   2   4 -13    2.40    0.20
  -2   4  13    2.30    0.30
   2   4 -13    2.90    0.20
   1  -4 -13    4.40    0.20
  -1  -4  13    4.70    0.30
  -1  -4  13    3.90    0.40
   1   4 -13    4.50    0.20
   1   4 -13    4.60    0.30
  -1   4  13    4.50    0.30
   1   4 -13    4.30    0.20
  -1   4  13    4.50    0.40
   0  -4  13    5.40    0.30
   0  -4 -13    6.20    0.30
   0   4 -13    6.30    0.30
   0   4 -13    6.10    0.30
   0   4 -13    6.00    0.30
   0   4  13    5.50    0.30
   0   4  13    5.90    0.40
   1  -4  13   26.60    1.10
  -1  -4 -13   30.20    1.10
  -1   4 -13   29.90    1.10
   1   4  13   26.60    1.20
  -1   4 -13   27.60    1.10
   1   4  13   26.80    1.10
  -1   4 -13   28.30    1.10
   2  -4  13   13.30    0.60
  -2  -4 -13   14.00    0.50
   2  -4  13   14.10    0.60
  -2   4 -13   13.60    0.50
  -2   4 -13   15.20    0.60
   2   4  13   12.90    0.60
   2   4  13   12.70    0.70
   3  -4  13    2.30    0.20
   3  -4  13    2.50    0.20
   3   4  13    2.30    0.20
   3   4  13    1.90    0.20
   4  -4  13    1.80    0.10
   4   4  13    1.90    0.10
   4   4  13    1.60    0.20
   6  -5 -13    1.20    0.10
  -6   5  13    1.20    0.20
  -5   5  13    5.10    0.30
   5   5 -13    5.60    0.20
   5   5 -13    6.00    0.20
   4  -5 -13    7.00    0.30
   4  -5 -13    7.00    0.30
   4   5 -13    7.70    0.30
   4   5 -13    7.80    0.30
  -4   5  13    6.90    0.40
   4   5 -13    7.40    0.30
   3  -5 -13    3.70    0.20
   3  -5 -13    4.20    0.20
   3   5 -13    4.10    0.20
   3   5 -13    4.20    0.20
  -3   5  13    3.90    0.30
   3   5 -13    4.40    0.20
   2  -5 -13    1.10    0.10
   2   5 -13    1.00    0.10
   2   5 -13    1.10    0.10
   2   5 -13    1.10    0.10
  -2   5  13    1.10    0.20
   1  -5 -13   11.60    0.50
   1   5 -13   11.90    0.50
   1   5 -13   11.00    0.50
  -1   5  13   11.20    0.60
   1   5 -13   12.20    0.50
   0  -5 -13    3.30    0.20
   0   5 -13    3.60    0.20
   0   5 -13    3.10    0.20
   0   5  13    3.10    0.30
  -1  -5 -13    0.30    0.10
   1  -5  13    0.30    0.10
  -1   5 -13    0.30    0.10
  -1   5 -13    0.20    0.10
   1   5  13    0.20    0.10
   2  -5  13    9.70    0.40
  -2  -5 -13    9.30    0.40
   2   5  13    8.80    0.50
   3  -5  13    5.50    0.30
   2  -6 -13    0.40    0.10
   2   6 -13    0.40    0.10
  -2   6  13    0.30    0.10
   2   6 -13    0.40    0.10
   1  -6 -13    7.20    0.30
   1   6 -13    7.50    0.30
   1   6 -13    7.50    0.30
  10   0 -14   10.20    0.40
  10   0 -14    9.80    0.40
   9   0 -14    2.50    0.20
  -9   0  14    1.90    0.20
   9   0 -14    2.20    0.20
   9   0 -14    2.30    0.20
  -8   0  14    0.50    0.10
   8   0 -14    0.50    0.10
   8   0 -14    0.60    0.10
   8   0 -14    0.60    0.10
   8   0 -14    0.60    0.10
  -7   0  14   10.20    0.60
  -7   0  14    9.90    0.90
   7   0 -14   10.40    0.40
   7   0 -14   10.00    0.50
   7   0 -14   10.20    0.50
   7   0 -14   10.10    0.50
  -6   0  14    6.30    0.40
   6   0 -14    7.20    0.40
   6   0 -14    7.70    0.40
   6   0 -14    7.70    0.30
  -6   0  14    6.90    0.70
   6   0 -14    6.90    0.40
   5   0 -14  343.57   12.60
  -5   0  14  331.17   13.50
   5   0 -14  332.87   12.50
  -5   0  14  335.47   13.10
   5   0 -14  355.26   12.60
   5   0 -14  352.76   12.60
   5   0 -14  352.16   12.60
  -4   0  14   22.10    1.30
   4   0 -14   22.10    1.00
   4   0 -14   22.70    0.90
   4   0 -14   22.80    0.90
  -4   0  14   20.80    1.60
   4   0 -14   22.60    0.90
   4   0 -14   23.10    0.90
   3   0 -14   10.90    0.50
  -3   0  14   10.70    0.90
   3   0 -14   10.90    0.40
  -3   0  14   10.60    1.10
   3   0 -14   11.50    0.40
   3   0 -14   10.80    0.50
   2   0 -14    3.00    0.20
  -2   0  14    2.60    0.50
   2   0 -14    2.70    0.20
   2   0 -14    2.80    0.20
  -2   0  14    2.70    0.20
  -2   0  14    2.40    0.60
   2   0 -14    2.70    0.20
   1   0 -14    2.40    0.10
   1   0 -14    2.20    0.10
   1   0 -14    2.40    0.20
  -1   0  14    2.60    0.20
   0   0  14   45.30    1.80
   0   0 -14   45.90    1.70
   1   0  14   85.19    3.20
   1   0  14   85.39    3.20
  -1   0 -14   84.79    3.10
  -2   0 -14   41.00    1.50
   2   0  14   41.10    1.60
   2   0  14   42.40    1.60
   3   0  14   36.70    1.50
   3   0  14   40.90    1.50
   4   0  14    0.10    0.10
   4   0  14    0.00    0.10
   5   0  14   10.50    0.50
   5   0  14   11.50    0.50
  10   1 -14    1.90    0.10
  10   1 -14    2.10    0.20
   9  -1 -14    0.70    0.10
   9  -1 -14    0.60    0.10
   9  -1 -14    0.60    0.10
   9  -1 -14    0.40    0.10
   9   1 -14    0.50    0.10
   9   1 -14    0.60    0.10
   9   1 -14    0.80    0.10
  -9   1  14    0.40    0.10
   8  -1 -14    6.20    0.30
   8  -1 -14    5.80    0.30
   8  -1 -14    5.60    0.30
   8  -1 -14    6.10    0.30
   8   1 -14    6.10    0.30
   8   1 -14    5.70    0.30
   8   1 -14    6.00    0.30
  -8   1  14    5.50    0.40
   8   1 -14    6.10    0.30
   7  -1 -14    6.60    0.30
  -7  -1  14    6.50    0.70
   7  -1 -14    6.20    0.40
   7  -1 -14    6.30    0.30
   7  -1 -14    6.60    0.30
   7   1 -14    6.40    0.40
   7   1 -14    6.30    0.30
  -7   1  14    6.20    0.40
   7   1 -14    6.30    0.40
   7   1 -14    6.80    0.30
   6  -1 -14   34.40    1.40
  -6  -1  14   35.10    1.80
   6  -1 -14   37.50    1.40
   6  -1 -14   34.60    1.30
   6  -1 -14   34.60    1.40
   6   1 -14   35.00    1.40
  -6   1  14   33.60    1.40
  -6   1  14   30.60    1.80
   6   1 -14   34.00    1.30
   6   1 -14   34.70    1.40
   6   1 -14   35.40    1.30
   5  -1 -14    4.10    0.20
   5  -1 -14    4.20    0.30
   5  -1 -14    4.50    0.30
   5  -1 -14    3.90    0.20
  -5  -1  14    4.50    0.60
   5  -1 -14    4.40    0.30
   5   1 -14    4.50    0.30
   5   1 -14    4.30    0.20
  -5   1  14    4.40    0.40
  -5   1  14    4.10    0.70
   5   1 -14    4.40    0.20
   5   1 -14    4.60    0.30
   5   1 -14    4.40    0.30
   4  -1 -14   77.99    3.00
  -4  -1  14   74.99    3.60
   4  -1 -14   84.09    3.00
   4  -1 -14   80.29    2.90
   4  -1 -14   77.79    2.90
  -4  -1  14   79.99    3.40
   4  -1 -14   80.39    3.00
   4   1 -14   83.19    3.00
  -4   1  14   72.59    3.50
   4   1 -14   80.99    3.10
   4   1 -14   81.69    3.00
   4   1 -14   81.89    3.00
  -4   1  14   79.69    3.10
   4   1 -14   82.09    3.00
  -3  -1  14    1.80    0.40
   3  -1 -14    2.50    0.10
   3  -1 -14    2.40    0.10
   3  -1 -14    2.40    0.20
  -3  -1  14    2.40    0.60
   3   1 -14    2.70    0.20
  -3   1  14    2.50    0.30
   3   1 -14    2.60    0.20
   3   1 -14    2.70    0.20
   3   1 -14    2.70    0.20
  -3   1  14    2.60    0.20
   2  -1 -14   19.30    0.80
   2  -1 -14   19.70    0.80
  -2  -1  14   19.60    0.80
   2  -1 -14   19.80    0.80
  -2  -1  14   19.20    1.20
   2   1 -14   20.30    0.80
   2   1 -14   20.50    0.90
   2   1 -14   20.00    0.80
  -2   1  14   19.70    0.80
   2   1 -14   20.50    0.80
   1  -1 -14   40.20    1.50
   1  -1 -14   41.30    1.60
  -1  -1  14   40.00    2.00
  -1  -1  14   37.20    2.10
  -1  -1  14   41.70    1.60
   1  -1 -14   42.30    1.50
   1   1 -14   42.20    1.70
   1   1 -14   45.20    1.70
   1   1 -14   44.80    1.60
   1   1 -14   41.80    1.60
  -1   1  14   43.10    1.70
   0  -1  14   23.80    0.90
   0  -1 -14   23.10    0.90
   0   1  14   22.50    1.00
   0   1 -14   22.70    0.90
   0   1 -14   24.50    0.90
   0   1 -14   23.10    0.90
   0   1  14   24.70    1.00
  -1  -1 -14    8.90    0.40
   1  -1  14    8.80    0.40
   1  -1  14    9.00    0.50
  -1   1 -14    8.60    0.40
   1   1  14    9.20    0.40
   1   1  14    8.70    0.40
  -2  -1 -14   14.30    0.50
   2  -1  14   14.20    0.60
   2  -1  14   13.20    0.60
   2   1  14   13.90    0.60
   2   1  14   13.70    0.60
  -2   1 -14   13.90    0.60
   3  -1  14    0.80    0.10
   3   1  14    0.60    0.10
   3   1  14    0.90    0.10
   4  -1  14    3.00    0.20
   4   1  14    2.80    0.20
   4   1  14    2.90    0.20
   5  -1  14    0.60    0.10
   5   1  14    0.60    0.10
   6  -1  14    1.70    0.10
   9  -2 -14    2.10    0.10
   9  -2 -14    1.80    0.10
   9   2 -14    2.10    0.10
   9   2 -14    2.00    0.20
  -9   2  14    1.70    0.20
   9   2 -14    2.10    0.10
   8  -2 -14    0.70    0.10
   8  -2 -14    0.70    0.10
   8   2 -14    0.80    0.10
  -8   2  14    0.80    0.20
   8   2 -14    0.80    0.10
   8   2 -14    0.70    0.10
   7  -2 -14    2.50    0.20
   7  -2 -14    2.60    0.20
   7  -2 -14    2.70    0.10
  -7   2  14    2.70    0.30
   7   2 -14    3.00    0.20
   7   2 -14    2.90    0.20
   7   2 -14    2.90    0.20
   7   2 -14    2.80    0.20
  -6  -2  14    4.70    0.50
   6  -2 -14    4.50    0.30
   6  -2 -14    4.40    0.30
   6  -2 -14    4.40    0.20
  -6   2  14    4.40    0.40
   6   2 -14    5.00    0.20
   6   2 -14    4.10    0.30
   6   2 -14    5.10    0.30
   6   2 -14    4.60    0.30
  -5  -2  14   32.60    1.60
   5  -2 -14   32.30    1.20
   5  -2 -14   31.10    1.20
   5  -2 -14   31.80    1.30
   5   2 -14   33.50    1.30
   5   2 -14   32.80    1.30
   5   2 -14   34.50    1.30
   5   2 -14   33.20    1.30
   5   2 -14   32.30    1.30
  -5   2  14   33.40    1.40
   4  -2 -14   56.59    2.10
   4  -2 -14   59.09    2.10
  -4  -2  14   57.09    2.60
   4   2 -14   60.49    2.20
   4   2 -14   55.29    2.30
  -4   2  14   58.49    2.40
   4   2 -14   61.89    2.20
  -4   2  14   59.49    2.30
   4   2 -14   60.69    2.30
   4   2 -14   60.19    2.30
   3  -2 -14    5.40    0.20
   3  -2 -14    4.90    0.20
  -3  -2  14    4.90    0.30
  -3  -2  14    4.90    0.60
   3   2 -14    5.80    0.30
   3   2 -14    5.20    0.30
   3   2 -14    5.50    0.30
  -3   2  14    5.30    0.40
   3   2 -14    5.50    0.30
  -3   2  14    5.30    0.30
   2  -2 -14   11.80    0.50
  -2  -2  14   10.50    0.90
  -2  -2  14   11.20    0.80
   2  -2 -14   11.60    0.50
   2   2 -14   12.20    0.50
   2   2 -14   12.30    0.60
   2   2 -14   12.10    0.60
  -2   2  14   11.90    0.70
  -2   2  14   11.50    0.50
   2   2 -14   12.10    0.50
   1  -2 -14   13.10    0.50
  -1  -2  14   11.20    0.90
  -1  -2  14   11.70    0.90
  -1   2  14   13.20    0.60
   1   2 -14   12.90    0.60
   1   2 -14   13.00    0.50
  -1   2  14   12.70    0.70
   1   2 -14   12.70    0.60
   1   2 -14   13.10    0.50
   0  -2 -14   12.40    0.50
   0  -2  14   10.90    0.80
   0   2 -14   12.10    0.50
   0   2 -14   12.80    0.60
   0   2 -14   12.50    0.50
   0   2  14   11.20    0.60
   0   2  14   11.60    0.50
   1  -2  14   18.90    0.80
  -1  -2 -14   18.70    0.70
  -1   2 -14   20.10    0.80
  -1   2 -14   19.90    0.80
   1   2  14   20.10    0.80
   2  -2  14    0.50    0.10
  -2  -2 -14    0.40    0.10
  -2   2 -14    0.40    0.10
   2   2  14    0.50    0.10
  -2   2 -14    0.30    0.10
   3  -2  14   23.90    1.00
   3   2  14   23.40    0.90
   4  -2  14    0.80    0.10
   4   2  14    0.90    0.10
   5  -2  14    2.10    0.10
   5   2  14    1.90    0.10
   8  -3 -14    0.50    0.10
   8   3 -14    0.50    0.10
   8   3 -14    0.60    0.10
  -8   3  14    0.40    0.10
   7  -3 -14    2.40    0.10
  -7   3  14    2.20    0.20
   7   3 -14    2.40    0.10
   7   3 -14    2.60    0.20
   7   3 -14    2.30    0.20
   6  -3 -14    1.60    0.10
  -6   3  14    1.70    0.20
  -6   3  14    1.60    0.20
   6   3 -14    1.80    0.20
   6   3 -14    1.80    0.10
   6   3 -14    1.70    0.20
   5  -3 -14    4.90    0.20
  -5  -3  14    5.20    0.70
  -5   3  14    5.40    0.40
   5   3 -14    5.80    0.30
   5   3 -14    5.30    0.30
  -5   3  14    5.20    0.30
   5   3 -14    5.60    0.30
   5   3 -14    5.40    0.30
  -4  -3  14   30.50    1.50
   4  -3 -14   29.40    1.10
   4  -3 -14   31.00    1.10
  -4   3  14   29.70    1.20
   4   3 -14   31.80    1.20
   4   3 -14   32.50    1.20
  -4   3  14   30.90    1.40
   4   3 -14   30.80    1.20
   4   3 -14   30.80    1.20
   3  -3 -14   26.00    1.00
  -3  -3  14   25.30    1.30
   3  -3 -14   26.80    1.00
   3   3 -14   27.50    1.10
   3   3 -14   28.20    1.10
   3   3 -14   29.00    1.10
  -3   3  14   28.00    1.30
  -3   3  14   27.40    1.10
   3   3 -14   27.00    1.10
   2  -3 -14   16.70    0.70
   2  -3 -14   18.00    0.70
  -2  -3  14   16.50    1.00
  -2   3  14   17.10    0.90
   2   3 -14   17.50    0.80
   2   3 -14   18.50    0.70
  -2   3  14   17.00    0.70
   2   3 -14   18.50    0.70
   2   3 -14   18.20    0.80
  -1  -3  14   24.80    1.30
   1  -3 -14   28.00    1.00
   1   3 -14   28.20    1.10
  -1   3  14   26.60    1.10
  -1   3  14   27.30    1.20
   1   3 -14   28.40    1.10
   1   3 -14   29.00    1.10
   0  -3 -14   15.40    0.60
   0  -3  14   15.00    0.60
   0  -3  14   13.00    0.90
   0   3  14   14.60    0.80
   0   3  14   15.40    0.70
   0   3 -14   14.40    0.60
   0   3 -14   16.30    0.60
   0   3 -14   16.10    0.70
  -1  -3 -14    1.40    0.10
   1  -3  14    1.20    0.20
   1   3  14    1.40    0.20
  -1   3 -14    1.30    0.20
   1   3  14    1.30    0.20
  -1   3 -14    1.40    0.10
  -1   3 -14    1.40    0.10
   2  -3  14    0.40    0.10
  -2  -3 -14    0.40    0.10
   2   3  14    0.30    0.10
  -2   3 -14    0.50    0.10
   2   3  14    0.50    0.10
   3  -3  14    3.20    0.20
   3  -3  14    3.50    0.20
   3   3  14    3.10    0.20
   4  -3  14    0.40    0.10
   4   3  14    0.40    0.10
   5   3  14    1.80    0.10
   7  -4 -14    2.60    0.10
  -7   4  14    2.40    0.20
   6  -4 -14    1.70    0.10
   6   4 -14    1.80    0.10
   6   4 -14    2.00    0.10
  -6   4  14    1.90    0.20
   5  -4 -14   14.30    0.60
  -5   4  14   14.40    0.70
   5   4 -14   14.40    0.60
   5   4 -14   15.60    0.60
   5   4 -14   14.90    0.60
   5   4 -14   14.40    0.60
   4  -4 -14   22.30    0.80
   4  -4 -14   21.50    0.80
  -4   4  14   23.30    1.10
   4   4 -14   24.00    0.90
   4   4 -14   23.20    0.90
   4   4 -14   23.40    0.90
   4   4 -14   21.80    0.90
   3  -4 -14    4.70    0.20
   3  -4 -14    5.00    0.20
  -3   4  14    4.90    0.40
   3   4 -14    5.30    0.30
   3   4 -14    5.20    0.20
   3   4 -14    4.80    0.20
   2  -4 -14    0.10    0.10
  -2  -4  14    0.20    0.10
   2   4 -14    0.20    0.10
   2   4 -14    0.10    0.10
  -2   4  14    0.10    0.10
   2   4 -14    0.20    0.10
  -2   4  14    0.10    0.10
  -1  -4  14    1.50    0.20
   1  -4 -14    1.60    0.10
   1   4 -14    1.50    0.10
   1   4 -14    1.70    0.20
   1   4 -14    1.60    0.10
  -1   4  14    1.50    0.20
  -1   4  14    1.50    0.20
   0  -4  14    0.50    0.10
   0  -4 -14    0.60    0.10
   0   4  14    0.50    0.10
   0   4 -14    0.50    0.10
   0   4 -14    0.50    0.10
   0   4  14    0.40    0.20
   0   4 -14    0.60    0.10
  -1  -4 -14    0.40    0.10
   1  -4  14    0.40    0.10
  -1   4 -14    0.50    0.10
   1   4  14    0.50    0.10
  -1   4 -14    0.40    0.10
   1   4  14    0.40    0.10
  -2  -4 -14    4.50    0.20
   2  -4  14    4.80    0.30
   2  -4  14    4.30    0.20
  -2   4 -14    4.30    0.20
   2   4  14    3.90    0.20
   2   4  14    4.20    0.30
   3  -4  14    3.00    0.20
   3  -4  14    2.40    0.20
   3   4  14    2.60    0.20
   5  -5 -14    0.40    0.10
  -5   5  14    0.40    0.10
   5   5 -14    0.50    0.10
   4  -5 -14    6.70    0.30
   4  -5 -14    6.30    0.30
   4   5 -14    7.20    0.30
  -4   5  14    6.40    0.40
   4   5 -14    7.10    0.30
   4   5 -14    6.90    0.30
   3  -5 -14    3.80    0.20
   3   5 -14    4.20    0.20
   3   5 -14    4.50    0.20
   3   5 -14    3.90    0.20
  -3   5  14    3.70    0.30
   2  -5 -14    1.00    0.10
   2   5 -14    0.90    0.10
   2   5 -14    1.00    0.10
  -2   5  14    1.10    0.20
   2   5 -14    1.00    0.10
   1  -5 -14    2.30    0.10
   1   5 -14    2.10    0.10
   1   5 -14    2.30    0.10
   1   5 -14    2.10    0.10
  -1   5  14    2.10    0.20
   0  -5  14    9.10    0.40
   0  -5 -14    8.60    0.30
   0   5 -14    8.90    0.30
   0   5  14    8.60    0.50
   0   5 -14    8.00    0.30
  -1  -5 -14    3.50    0.20
   1  -5  14    3.70    0.20
  -1   5 -14    3.20    0.10
  -1   5 -14    3.30    0.10
   1   5  14    3.30    0.20
   2  -5  14    3.30    0.20
   9   0 -15   11.10    0.40
  -9   0  15    9.40    0.50
   9   0 -15   10.60    0.50
   8   0 -15    6.20    0.30
   8   0 -15    6.30    0.30
  -8   0  15    5.40    0.30
   8   0 -15    5.90    0.30
   7   0 -15    0.60    0.10
   7   0 -15    0.60    0.10
  -7   0  15    0.50    0.10
   7   0 -15    0.50    0.10
   7   0 -15    0.50    0.10
   6   0 -15   17.10    0.70
   6   0 -15   16.90    0.70
  -6   0  15   16.10    1.10
   6   0 -15   17.50    0.80
   6   0 -15   16.50    0.70
  -5   0  15    1.10    0.40
   5   0 -15    1.40    0.20
   5   0 -15    1.50    0.10
   5   0 -15    1.60    0.20
   5   0 -15    1.70    0.20
   5   0 -15    1.50    0.10
   4   0 -15   67.29    2.50
   4   0 -15   65.29    2.50
   4   0 -15   68.19    2.50
   4   0 -15   66.79    2.50
  -4   0  15   63.89    3.00
   3   0 -15  106.49    3.80
   3   0 -15  104.29    3.80
  -3   0  15   88.19    4.50
   3   0 -15  105.69    3.80
  -3   0  15  104.89    3.80
  -3   0  15   98.29    4.30
   3   0 -15  104.89    3.80
  -2   0  15   19.10    0.80
   2   0 -15   18.30    0.70
   2   0 -15   18.80    0.70
   2   0 -15   17.40    0.80
   2   0 -15   18.90    0.80
  -2   0  15   18.00    1.30
   1   0 -15    5.50    0.30
  -1   0  15    6.10    0.30
   1   0 -15    5.80    0.30
   1   0 -15    6.00    0.30
   0   0  15   47.80    1.80
   0   0  15   46.60    1.80
   0   0 -15   46.80    1.80
   1   0  15    4.30    0.30
  -1   0 -15    4.70    0.20
   1   0  15    4.40    0.30
   2   0  15    0.50    0.10
   2   0  15    0.70    0.10
  -2   0 -15    0.70    0.10
   3   0  15    9.00    0.40
   3   0  15   10.30    0.40
   4   0  15    0.00    0.10
   4   0  15    0.10    0.10
   5   0  15    0.00    0.10
   9  -1 -15    1.60    0.10
   9  -1 -15    1.30    0.10
   9  -1 -15    1.60    0.10
   9  -1 -15    1.40    0.10
   9   1 -15    1.40    0.10
   9   1 -15    1.70    0.10
  -9   1  15    1.30    0.20
   9   1 -15    1.40    0.10
   8  -1 -15    0.50    0.10
   8  -1 -15    0.30    0.10
   8  -1 -15    0.40    0.10
   8  -1 -15    0.50    0.10
   8   1 -15    0.60    0.10
  -8   1  15    0.40    0.10
   8   1 -15    0.50    0.10
   8   1 -15    0.60    0.10
   8   1 -15    0.50    0.10
   7  -1 -15    1.10    0.10
   7  -1 -15    1.00    0.10
   7  -1 -15    1.10    0.10
   7  -1 -15    1.00    0.20
   7   1 -15    1.10    0.20
  -7   1  15    1.10    0.20
   7   1 -15    1.10    0.10
   7   1 -15    1.30    0.10
   7   1 -15    1.20    0.20
   6  -1 -15    2.70    0.20
   6  -1 -15    2.70    0.20
   6  -1 -15    2.40    0.20
  -6  -1  15    2.10    0.50
   6  -1 -15    2.50    0.10
   6   1 -15    2.70    0.20
  -6   1  15    2.40    0.30
   6   1 -15    2.60    0.10
   6   1 -15    2.60    0.20
   6   1 -15    2.60    0.20
  -5  -1  15    2.10    0.50
   5  -1 -15    2.40    0.10
   5  -1 -15    2.50    0.20
   5  -1 -15    2.80    0.10
   5  -1 -15    2.70    0.20
   5   1 -15    2.90    0.30
   5   1 -15    2.30    0.20
   5   1 -15    2.50    0.20
  -5   1  15    2.50    0.30
   5   1 -15    3.30    0.20
   5   1 -15    2.70    0.20
   4  -1 -15   24.20    1.00
  -4  -1  15   24.40    1.40
   4  -1 -15   22.80    1.00
   4  -1 -15   23.90    0.90
   4  -1 -15   25.00    0.90
   4   1 -15   24.30    1.00
  -4   1  15   22.90    1.10
   4   1 -15   24.70    0.90
   4   1 -15   24.30    0.90
   4   1 -15   25.70    1.00
   3  -1 -15   30.60    1.10
   3  -1 -15   30.20    1.10
  -3  -1  15   30.10    1.60
   3  -1 -15   30.10    1.20
  -3  -1  15   30.70    1.20
  -3   1  15   32.30    1.20
   3   1 -15   30.90    1.20
   3   1 -15   31.90    1.30
   3   1 -15   29.80    1.20
   3   1 -15   31.60    1.20
  -2  -1  15    0.20    0.30
   2  -1 -15    0.40    0.10
   2  -1 -15    0.30    0.10
  -2  -1  15    0.40    0.10
   2  -1 -15    0.40    0.10
   2   1 -15    0.40    0.10
   2   1 -15    0.50    0.10
  -2   1  15    0.80    0.10
   2   1 -15    0.40    0.10
   2   1 -15    0.60    0.10
  -1  -1  15    3.90    0.20
   1  -1 -15    4.10    0.20
  -1  -1  15    2.70    0.50
  -1   1  15    3.90    0.30
   1   1 -15    4.00    0.20
   1   1 -15    4.00    0.30
   1   1 -15    3.90    0.20
   1   1 -15    3.80    0.20
   0  -1  15   15.90    0.70
   0  -1 -15   14.60    0.60
   0  -1  15   14.50    0.60
   0   1  15   15.70    0.70
   0   1 -15   14.60    0.60
   0   1  15   14.00    0.60
   0   1 -15   15.00    0.60
   1  -1  15   19.80    0.80
  -1  -1 -15   20.30    0.80
   1  -1  15   18.30    0.80
   1   1  15   19.80    0.80
  -1   1 -15   19.90    0.80
   1   1  15   18.90    0.80
  -2  -1 -15   20.80    0.80
   2  -1  15   22.50    0.90
   2   1  15   21.60    0.90
  -2   1 -15   21.20    0.80
   2   1  15   22.20    0.90
   3  -1  15    0.80    0.10
   3   1  15    0.70    0.10
   3   1  15    0.50    0.10
   4  -1  15    4.20    0.20
   4   1  15    3.50    0.20
   5  -1  15    8.00    0.30
   9   2 -15    0.60    0.10
  -9   2  15    0.40    0.10
   8  -2 -15    2.60    0.20
   8  -2 -15    2.50    0.10
  -8   2  15    2.70    0.20
   8   2 -15    2.80    0.20
   8   2 -15    2.70    0.20
   8   2 -15    2.70    0.20
   8   2 -15    2.50    0.10
  -8   2  15    2.20    0.20
   7  -2 -15   11.70    0.50
   7  -2 -15   11.40    0.50
   7   2 -15   11.50    0.50
   7   2 -15   11.30    0.50
  -7   2  15   10.40    0.60
   7   2 -15   12.20    0.50
   7   2 -15   11.80    0.50
   6  -2 -15   21.10    0.80
   6  -2 -15   20.70    0.80
  -6   2  15   20.30    1.00
   6   2 -15   20.60    0.90
   6   2 -15   23.10    0.90
  -6   2  15   21.40    0.90
   6   2 -15   23.00    0.80
   6   2 -15   22.60    0.90
  -5  -2  15    3.90    0.50
   5  -2 -15    4.10    0.20
   5  -2 -15    4.00    0.20
  -5   2  15    4.30    0.30
   5   2 -15    4.10    0.20
   5   2 -15    4.70    0.30
   5   2 -15    4.30    0.30
   5   2 -15    4.30    0.20
  -5   2  15    4.10    0.30
   5   2 -15    3.80    0.30
   4  -2 -15   19.80    0.80
   4  -2 -15   19.50    0.80
  -4  -2  15   21.10    1.20
   4   2 -15   20.10    0.90
   4   2 -15   21.70    0.80
   4   2 -15   20.80    0.90
  -4   2  15   20.60    0.90
  -4   2  15   20.40    1.00
   4   2 -15   21.10    0.80
  -3  -2  15   12.90    0.60
   3  -2 -15   12.70    0.50
   3  -2 -15   12.90    0.50
  -3  -2  15   12.30    0.90
  -3   2  15   13.40    0.60
   3   2 -15   13.20    0.50
   3   2 -15   13.30    0.60
   3   2 -15   13.60    0.50
  -3   2  15   13.20    0.70
   3   2 -15   13.70    0.60
  -2  -2  15    4.80    0.60
   2  -2 -15    5.20    0.20
   2  -2 -15    5.10    0.20
   2   2 -15    5.50    0.30
   2   2 -15    5.50    0.30
  -2   2  15    5.60    0.30
  -2   2  15    5.50    0.40
   2   2 -15    5.20    0.30
   2   2 -15    5.40    0.30
  -1  -2  15   21.90    1.30
   1  -2 -15   24.30    0.90
   1   2 -15   24.70    0.90
   1   2 -15   25.30    1.00
   1   2 -15   24.90    1.00
  -1   2  15   23.50    1.10
  -1   2  15   24.50    1.00
   1   2 -15   24.00    1.00
   0  -2 -15   53.19    2.00
   0  -2  15   53.19    2.00
   0   2 -15   50.99    2.00
   0   2 -15   55.29    2.00
   0   2  15   50.89    2.00
   0   2 -15   56.19    2.00
  -1  -2 -15   20.40    0.80
   1  -2  15   19.20    0.80
  -1   2 -15   21.10    0.90
  -1   2 -15   21.00    0.80
   1   2  15   21.20    0.90
   2  -2  15    4.90    0.30
  -2  -2 -15    4.90    0.20
   2   2  15    4.60    0.30
  -2   2 -15    4.50    0.20
   3  -2  15    1.70    0.20
   3   2  15    1.70    0.20
   4  -2  15    1.40    0.10
   4   2  15    1.40    0.10
   5  -2  15    0.50    0.10
   5   2  15    0.30    0.10
   8  -3 -15    1.90    0.10
  -8   3  15    1.80    0.20
   8   3 -15    2.00    0.10
   8   3 -15    2.00    0.10
   7  -3 -15    0.80    0.10
   7   3 -15    0.80    0.10
   7   3 -15    0.80    0.10
   7   3 -15    0.80    0.10
  -7   3  15    0.50    0.10
   6  -3 -15   10.20    0.40
  -6   3  15   10.10    0.40
   6   3 -15   11.10    0.50
   6   3 -15   10.20    0.50
  -6   3  15    9.80    0.60
   6   3 -15   10.60    0.40
   5  -3 -15    5.90    0.30
   5  -3 -15    5.60    0.20
   5   3 -15    6.70    0.30
   5   3 -15    6.50    0.30
   5   3 -15    6.60    0.30
  -5   3  15    5.90    0.40
   5   3 -15    6.00    0.30
  -5   3  15    6.20    0.30
   4  -3 -15   10.60    0.40
   4  -3 -15   11.00    0.40
   4   3 -15   10.90    0.50
  -4   3  15   11.10    0.50
   4   3 -15   11.50    0.50
   4   3 -15   12.00    0.50
   4   3 -15   11.60    0.50
  -4   3  15   11.40    0.60
   3  -3 -15   41.60    1.60
   3  -3 -15   44.30    1.60
  -3  -3  15   42.00    2.10
   3   3 -15   45.00    1.60
  -3   3  15   42.60    1.80
   3   3 -15   44.30    1.60
   3   3 -15   42.10    1.70
  -3   3  15   42.30    1.70
   3   3 -15   44.70    1.70
  -2  -3  15    1.30    0.40
   2  -3 -15    1.60    0.10
  -2   3  15    1.60    0.20
   2   3 -15    1.80    0.20
   2   3 -15    1.50    0.20
   2   3 -15    1.60    0.10
  -2   3  15    1.70    0.20
   2   3 -15    1.70    0.10
   1  -3 -15    8.60    0.40
  -1  -3  15    8.80    0.40
  -1   3  15    8.60    0.40
   1   3 -15    8.70    0.40
   1   3 -15    9.20    0.40
   1   3 -15    8.40    0.40
  -1   3  15    8.20    0.50
   0  -3  15    4.20    0.30
   0  -3 -15    4.10    0.20
   0   3 -15    3.80    0.20
   0   3 -15    4.00    0.20
   0   3  15    3.50    0.30
   0   3  15    4.10    0.20
   0   3 -15    4.30    0.20
   1  -3  15    6.40    0.30
  -1  -3 -15    6.10    0.30
   1   3  15    6.50    0.30
  -1   3 -15    6.50    0.30
   1   3  15    6.10    0.40
  -1   3 -15    6.60    0.30
   2  -3  15    2.30    0.20
   2  -3  15    2.50    0.20
  -2  -3 -15    2.40    0.10
  -2   3 -15    2.40    0.10
   2   3  15    2.60    0.20
   3  -3  15    1.30    0.10
   3  -3  15    1.30    0.10
   3   3  15    0.90    0.10
   4  -3  15    2.30    0.10
   4   3  15    2.20    0.10
   7  -4 -15    4.80    0.20
   6  -4 -15    0.70    0.10
  -6   4  15    0.70    0.10
   6   4 -15    0.70    0.10
   6   4 -15    0.70    0.10
   5  -4 -15    0.90    0.10
   5   4 -15    0.90    0.10
  -5   4  15    0.80    0.20
   5   4 -15    0.90    0.10
   5   4 -15    1.00    0.10
   5   4 -15    1.00    0.10
   4  -4 -15    3.00    0.10
   4  -4 -15    2.80    0.10
   4   4 -15    2.90    0.20
   4   4 -15    3.10    0.20
  -4   4  15    3.10    0.30
   4   4 -15    3.10    0.20
  -3  -4  15    7.40    0.30
   3  -4 -15    6.40    0.30
   3  -4 -15    7.60    0.30
   3   4 -15    7.80    0.30
   3   4 -15    7.00    0.30
   3   4 -15    7.50    0.40
  -3   4  15    6.90    0.40
  -2  -4  15    6.80    0.30
   2  -4 -15    7.10    0.30
   2   4 -15    7.00    0.30
   2   4 -15    6.70    0.30
  -2   4  15    7.00    0.40
   2   4 -15    7.40    0.30
  -2   4  15    7.30    0.40
   1  -4 -15    2.60    0.10
  -1  -4  15    2.70    0.20
  -1   4  15    2.90    0.20
   1   4 -15    2.80    0.20
  -1   4  15    2.70    0.30
   1   4 -15    2.70    0.10
   1   4 -15    2.80    0.20
   0  -4 -15    5.40    0.20
   0  -4  15    5.00    0.30
   0   4 -15    5.40    0.30
   0   4  15    4.60    0.20
   0   4 -15    4.60    0.20
   0   4 -15    5.30    0.20
   0   4  15    4.80    0.30
   1  -4  15   17.70    0.70
   1  -4  15   19.70    0.80
  -1  -4 -15   18.90    0.70
  -1   4 -15   19.80    0.70
   1   4  15   17.80    0.70
  -1   4 -15   19.00    0.70
   1   4  15   17.10    0.80
  -2  -4 -15    0.30    0.10
   2  -4  15    0.50    0.10
   2  -4  15    0.40    0.10
   2   4  15    0.20    0.10
   2   4  15    0.40    0.10
   3  -5 -15    2.10    0.10
  -3   5  15    2.10    0.20
   3   5 -15    1.90    0.10
   3   5 -15    2.20    0.10
   2  -5 -15    1.00    0.10
  -2   5  15    0.60    0.10
   2   5 -15    1.00    0.10
   2   5 -15    0.90    0.10
   2   5 -15    1.10    0.10
   1  -5 -15    1.10    0.10
  -1   5  15    0.90    0.10
   1   5 -15    1.00    0.10
   0  -5  15    0.80    0.10
   0  -5 -15    0.70    0.10
   8   0 -16   13.90    0.60
   8   0 -16   15.10    0.60
   8   0 -16   15.10    0.60
   8   0 -16   15.10    0.60
   7   0 -16    0.20    0.10
   7   0 -16    0.00    0.10
   7   0 -16    0.20    0.10
   7   0 -16    0.00    0.10
   6   0 -16    1.30    0.10
   6   0 -16    1.20    0.20
   6   0 -16    1.40    0.10
   6   0 -16    1.50    0.20
   5   0 -16    4.70    0.30
   5   0 -16    4.40    0.20
   5   0 -16    4.40    0.30
   5   0 -16    4.50    0.20
  -5   0  16    4.00    0.70
   4   0 -16   22.00    0.90
   4   0 -16   21.00    0.90
  -4   0  16   22.80    0.90
   4   0 -16   23.10    0.80
   4   0 -16   21.10    0.80
  -4   0  16   19.30    1.30
   3   0 -16    3.60    0.30
   3   0 -16    3.50    0.20
  -3   0  16    3.70    0.30
   3   0 -16    3.60    0.20
   3   0 -16    3.40    0.20
  -2   0  16   40.40    1.60
   2   0 -16   41.30    1.50
   2   0 -16   38.70    1.50
   2   0 -16   41.50    1.60
  -1   0  16   53.59    2.00
   1   0 -16   50.29    2.00
   1   0 -16   54.19    2.00
   0   0  16    9.50    0.40
   0   0 -16    8.90    0.40
   0   0  16    8.90    0.40
  -1   0 -16    3.60    0.20
   1   0  16    3.60    0.20
   1   0  16    3.40    0.20
   2   0  16    3.90    0.20
   2   0  16    3.70    0.20
  -2   0 -16    3.80    0.20
   3   0  16    0.50    0.10
   3   0  16    0.70    0.10
   4   0  16    1.00    0.10
   9   1 -16    0.80    0.10
   9   1 -16    0.80    0.10
   8  -1 -16    5.10    0.20
   8  -1 -16    4.70    0.20
   8  -1 -16    4.50    0.20
  -8   1  16    3.70    0.30
   8   1 -16    4.90    0.20
   8   1 -16    4.40    0.20
   8   1 -16    5.00    0.20
   8   1 -16    4.60    0.30
   7  -1 -16    4.10    0.20
   7  -1 -16    4.60    0.20
   7  -1 -16    4.40    0.20
   7   1 -16    4.20    0.30
   7   1 -16    4.60    0.20
   7   1 -16    4.50    0.20
   7   1 -16    4.60    0.30
  -7   1  16    3.90    0.30
   6  -1 -16    1.40    0.20
   6  -1 -16    1.40    0.10
   6  -1 -16    1.50    0.10
   6   1 -16    1.40    0.20
  -6   1  16    1.30    0.20
   6   1 -16    1.50    0.10
   6   1 -16    1.40    0.10
   6   1 -16    1.20    0.20
  -5  -1  16    0.00    0.50
   5  -1 -16    0.10    0.10
   5  -1 -16    0.20    0.10
   5  -1 -16    0.60    0.10
   5  -1 -16    0.30    0.10
   5   1 -16    0.20    0.10
   5   1 -16    0.20    0.10
   5   1 -16    0.20    0.10
   5   1 -16    0.30    0.10
  -5   1  16    0.40    0.10
  -4  -1  16    1.10    0.10
   4  -1 -16    1.20    0.10
  -4  -1  16    1.00    0.40
   4  -1 -16    1.30    0.20
   4  -1 -16    1.10    0.10
   4   1 -16    1.40    0.20
  -4   1  16    1.40    0.20
   4   1 -16    1.40    0.10
   4   1 -16    1.10    0.10
   4   1 -16    1.30    0.20
   3  -1 -16   24.60    0.90
   3  -1 -16   23.40    0.90
  -3  -1  16   24.90    1.00
  -3  -1  16   22.60    1.40
   3  -1 -16   23.30    1.00
   3   1 -16   23.50    0.90
   3   1 -16   25.70    1.00
   3   1 -16   23.90    1.00
   3   1 -16   24.90    1.00
  -3   1  16   25.90    1.00
   2  -1 -16   21.20    0.80
   2  -1 -16   19.60    0.80
  -2  -1  16   20.30    0.80
   2  -1 -16   19.70    0.80
  -2  -1  16   17.50    1.20
   2   1 -16   20.90    0.90
   2   1 -16   20.90    0.80
   2   1 -16   21.40    0.90
   2   1 -16   20.30    0.80
  -2   1  16   21.20    0.90
  -1  -1  16    1.20    0.10
   1  -1 -16    1.40    0.10
   1   1 -16    1.10    0.10
   1   1 -16    1.30    0.10
  -1   1  16    1.30    0.20
   1   1 -16    1.40    0.20
  -1   1  16    1.60    0.20
   0  -1  16    0.10    0.10
   0  -1 -16    0.30    0.10
   0  -1  16    0.30    0.10
   0   1  16    0.20    0.10
   0   1 -16    0.20    0.10
   0   1  16    0.20    0.10
  -1  -1 -16   10.00    0.40
   1  -1  16    9.50    0.40
   1  -1  16   10.30    0.50
   1   1  16    9.90    0.50
  -1   1 -16    9.90    0.40
   1   1  16    9.60    0.40
  -2  -1 -16    2.10    0.10
   2  -1  16    2.30    0.20
   2   1  16    2.30    0.20
  -2   1 -16    2.20    0.10
   2   1  16    2.30    0.20
   3  -1  16    0.80    0.10
   3   1  16    0.70    0.10
   4  -1  16    1.80    0.10
   8  -2 -16    3.10    0.10
   8  -2 -16    3.70    0.20
   8   2 -16    3.50    0.20
  -8   2  16    2.80    0.20
  -8   2  16    3.50    0.20
   8   2 -16    3.60    0.20
   7  -2 -16   14.30    0.60
   7  -2 -16   14.40    0.60
  -7   2  16   14.80    0.60
  -7   2  16   13.90    0.70
   7   2 -16   14.80    0.60
   7   2 -16   16.20    0.60
   7   2 -16   15.50    0.60
   6  -2 -16    0.70    0.10
   6   2 -16    0.40    0.10
  -6   2  16    0.40    0.10
   6   2 -16    0.50    0.10
  -6   2  16    0.40    0.10
   6   2 -16    0.60    0.10
  -5  -2  16    5.20    0.30
   5  -2 -16    4.90    0.20
   5  -2 -16    5.20    0.20
   5   2 -16    5.30    0.20
   5   2 -16    5.00    0.30
   5   2 -16    5.10    0.20
   5   2 -16    5.30    0.30
  -5   2  16    5.10    0.40
  -5   2  16    5.10    0.30
  -4  -2  16    9.40    0.40
   4  -2 -16    9.70    0.40
   4  -2 -16    9.30    0.40
  -4   2  16    9.60    0.60
   4   2 -16    9.90    0.50
  -4   2  16    9.60    0.50
   4   2 -16   10.00    0.50
   4   2 -16   10.20    0.40
   4   2 -16    9.80    0.40
   3  -2 -16   13.00    0.50
  -3  -2  16   12.80    0.90
   3  -2 -16   13.50    0.50
   3   2 -16   13.60    0.60
  -3   2  16   13.00    0.70
   3   2 -16   14.80    0.60
   3   2 -16   13.70    0.60
  -3   2  16   13.90    0.60
   3   2 -16   14.10    0.60
   2  -2 -16   28.50    1.00
  -2  -2  16   25.00    1.50
   2  -2 -16   25.90    1.00
   2   2 -16   28.80    1.10
   2   2 -16   27.70    1.10
   2   2 -16   28.60    1.10
  -2   2  16   27.60    1.10
   2   2 -16   29.20    1.10
   1  -2 -16   49.10    1.80
   1   2 -16   50.79    1.90
   1   2 -16   51.29    1.90
   1   2 -16   46.60    1.80
  -1   2  16   49.10    1.90
   0  -2 -16    1.90    0.10
   0  -2  16    2.00    0.20
   0   2 -16    1.80    0.10
   0   2 -16    1.90    0.20
   0   2 -16    1.90    0.10
   0   2  16    1.90    0.20
  -1  -2 -16    1.50    0.10
   1  -2  16    1.50    0.20
  -1   2 -16    1.50    0.10
  -1   2 -16    1.50    0.10
   1   2  16    1.60    0.20
  -2  -2 -16    2.50    0.10
   2  -2  16    2.40    0.20
  -2   2 -16    2.50    0.10
   2   2  16    2.50    0.20
   3  -2  16    2.80    0.20
   3   2  16    2.80    0.20
   4  -2  16    2.60    0.20
   4   2  16    2.50    0.10
   7  -3 -16    9.50    0.40
   7   3 -16   10.00    0.40
   7   3 -16   10.50    0.40
  -7   3  16    9.40    0.50
   7   3 -16    8.90    0.40
   6  -3 -16   13.90    0.50
  -6   3  16   14.60    0.70
   6   3 -16   15.10    0.60
   6   3 -16   15.00    0.60
  -6   3  16   14.30    0.60
   6   3 -16   15.40    0.60
   5  -3 -16    1.90    0.10
   5  -3 -16    1.90    0.10
   5   3 -16    2.20    0.20
  -5   3  16    2.30    0.20
   5   3 -16    2.20    0.10
  -5   3  16    2.10    0.20
   5   3 -16    2.30    0.20
   5   3 -16    2.30    0.10
   4  -3 -16    0.80    0.10
   4  -3 -16    0.80    0.10
   4   3 -16    0.80    0.10
   4   3 -16    0.90    0.10
   4   3 -16    1.00    0.10
   4   3 -16    1.10    0.10
  -4   3  16    0.90    0.10
  -4   3  16    0.90    0.20
   3  -3 -16   10.70    0.40
   3  -3 -16   10.00    0.40
   3   3 -16   11.30    0.50
   3   3 -16   10.70    0.50
   3   3 -16   11.80    0.50
   3   3 -16   11.30    0.50
  -3   3  16   10.50    0.60
  -3   3  16   10.50    0.50
   2  -3 -16   36.40    1.40
  -2   3  16   34.80    1.50
  -2   3  16   35.50    1.40
   2   3 -16   34.40    1.40
   2   3 -16   37.60    1.40
   2   3 -16   38.00    1.40
  -1  -3  16    1.60    0.20
   1  -3 -16    1.80    0.10
   1   3 -16    1.70    0.10
  -1   3  16    1.70    0.20
   1   3 -16    1.90    0.10
   1   3 -16    1.80    0.20
  -1   3  16    1.50    0.20
   0  -3 -16    4.10    0.20
   0  -3  16    3.90    0.20
   0   3  16    4.20    0.20
   0   3 -16    4.20    0.20
   0   3 -16    3.90    0.20
   0   3 -16    4.30    0.20
   0   3  16    3.40    0.30
  -1  -3 -16    0.20    0.10
   1  -3  16    0.00    0.10
   1   3  16    0.20    0.10
  -1   3 -16    0.10    0.10
  -2  -3 -16    5.60    0.20
   2  -3  16    5.90    0.30
   2  -3  16    5.80    0.30
   2   3  16    5.80    0.30
   3  -3  16    1.20    0.10
   3   3  16    1.10    0.10
   6  -4 -16    1.40    0.10
  -6   4  16    1.50    0.20
   5  -4 -16    1.60    0.10
   5   4 -16    1.90    0.10
  -5   4  16    1.60    0.20
   5   4 -16    2.00    0.10
  -4  -4  16    2.30    0.20
   4  -4 -16    2.20    0.10
   4  -4 -16    2.10    0.10
   4   4 -16    2.40    0.10
  -4   4  16    2.30    0.20
   4   4 -16    2.50    0.20
   4   4 -16    2.20    0.10
   3  -4 -16    7.00    0.30
  -3  -4  16    6.90    0.30
   3   4 -16    8.00    0.40
   3   4 -16    7.30    0.30
  -3   4  16    7.60    0.40
   3   4 -16    7.80    0.30
  -2  -4  16    6.50    0.30
   2  -4 -16    6.90    0.30
   2   4 -16    6.00    0.30
   2   4 -16    7.30    0.30
  -2   4  16    6.40    0.40
   2   4 -16    6.80    0.30
   1  -4 -16    9.80    0.40
  -1  -4  16    9.90    0.40
  -1   4  16    9.40    0.40
   1   4 -16    9.90    0.40
   1   4 -16   10.40    0.40
   1   4 -16    9.40    0.40
   0  -4  16    4.10    0.20
   0  -4 -16    4.40    0.20
   0   4 -16    4.50    0.20
   0   4 -16    3.90    0.20
   0   4  16    4.10    0.20
   0   4  16    3.70    0.30
   1  -4  16    1.30    0.10
  -1  -4 -16    1.30    0.10
  -1   4 -16    1.20    0.10
   8   0 -17   18.70    0.70
   8   0 -17   20.50    0.80
   8   0 -17   20.60    0.80
   7   0 -17    8.90    0.40
   7   0 -17    9.00    0.40
   7   0 -17    9.00    0.40
   6   0 -17    0.50    0.10
  -6   0  17    0.70    0.10
   6   0 -17    0.50    0.10
   6   0 -17    0.50    0.10
   5   0 -17   18.10    0.70
   5   0 -17   17.40    0.70
   5   0 -17   17.40    0.70
  -5   0  17   18.60    0.70
   5   0 -17   17.80    0.70
  -4   0  17    0.00    0.10
   4   0 -17    0.10    0.10
   4   0 -17    0.00    0.10
   4   0 -17    0.10    0.10
   4   0 -17    0.10    0.10
   3   0 -17    9.30    0.40
  -3   0  17    9.70    0.40
   3   0 -17    9.10    0.40
   3   0 -17    9.20    0.40
   3   0 -17    9.60    0.40
  -2   0  17    2.00    0.20
   2   0 -17    1.90    0.20
   2   0 -17    1.80    0.10
   2   0 -17    2.10    0.10
  -1   0  17    6.70    0.30
   1   0 -17    6.50    0.30
  -1   0  17    6.60    0.40
   0   0 -17    5.30    0.20
   0   0  17    5.10    0.30
   0   0  17    5.30    0.30
   1   0  17    8.10    0.40
  -1   0 -17    8.20    0.30
   1   0  17    8.20    0.40
  -2   0 -17    0.10    0.10
   2   0  17    0.10    0.10
   2   0  17    0.10    0.10
   3   0  17    0.60    0.10
   3   0  17    0.70    0.10
   8  -1 -17    3.40    0.20
   8  -1 -17    3.60    0.20
   8   1 -17    3.20    0.20
   8   1 -17    4.00    0.20
  -8   1  17    3.90    0.20
   7  -1 -17    2.90    0.20
   7  -1 -17    2.90    0.10
   7  -1 -17    2.90    0.20
   7   1 -17    3.00    0.20
   7   1 -17    3.20    0.20
  -7   1  17    3.20    0.20
   7   1 -17    3.00    0.10
   6  -1 -17    7.20    0.30
   6  -1 -17    7.20    0.30
   6  -1 -17    7.50    0.30
  -6  -1  17    7.70    0.40
   6   1 -17    7.60    0.30
   6   1 -17    8.10    0.40
   6   1 -17    7.90    0.40
  -6   1  17    8.10    0.40
   5  -1 -17    8.30    0.30
   5  -1 -17    8.50    0.40
   5  -1 -17    8.30    0.30
  -5  -1  17    8.50    0.40
   5   1 -17    8.80    0.40
   5   1 -17    8.90    0.40
  -5   1  17    9.10    0.40
   5   1 -17    8.60    0.40
   5   1 -17    8.90    0.40
   4  -1 -17   16.80    0.60
   4  -1 -17   16.70    0.70
   4  -1 -17   16.50    0.70
  -4  -1  17   16.90    0.70
   4   1 -17   17.90    0.70
   4   1 -17   16.70    0.70
   4   1 -17   16.90    0.70
   4   1 -17   17.10    0.70
  -4   1  17   18.10    0.70
   3  -1 -17    6.80    0.30
   3  -1 -17    6.80    0.30
  -3  -1  17    7.10    0.30
   3  -1 -17    6.80    0.30
   3   1 -17    7.10    0.30
   3   1 -17    7.20    0.40
   3   1 -17    7.10    0.30
   3   1 -17    7.40    0.40
  -3   1  17    7.10    0.40
  -2  -1  17   23.10    0.90
   2  -1 -17   23.70    0.90
   2  -1 -17   20.60    0.80
   2   1 -17   24.40    0.90
  -2   1  17   23.70    1.00
  -2   1  17   22.70    0.90
   2   1 -17   23.40    0.90
   2   1 -17   24.30    1.00
   2   1 -17   21.90    0.90
  -1  -1  17   35.10    1.30
   1  -1 -17   34.00    1.30
  -1  -1  17   32.20    1.30
   1   1 -17   34.50    1.30
  -1   1  17   34.70    1.30
  -1   1  17   32.30    1.30
   1   1 -17   31.30    1.20
   1   1 -17   33.70    1.40
   0  -1  17    2.30    0.20
   0  -1  17    2.20    0.20
   0  -1 -17    2.20    0.10
   0   1 -17    2.20    0.10
   0   1  17    2.00    0.20
   0   1  17    1.90    0.20
  -1  -1 -17    0.70    0.10
   1  -1  17    0.90    0.10
  -1   1 -17    0.60    0.10
   1   1  17    0.60    0.10
   2  -1  17    1.90    0.20
  -2  -1 -17    1.80    0.10
   2   1  17    1.70    0.10
  -2   1 -17    1.70    0.10
   3  -1  17    1.10    0.10
   3   1  17    0.90    0.10
   7  -2 -17   10.70    0.40
  -7  -2  17   11.10    0.40
   7   2 -17   11.50    0.50
   7   2 -17   12.20    0.50
  -7   2  17   12.00    0.50
  -7   2  17   10.80    0.50
  -6  -2  17   10.00    0.40
   6  -2 -17   10.00    0.40
  -6   2  17   10.60    0.50
   6   2 -17   11.00    0.50
   6   2 -17   11.00    0.50
   6   2 -17   10.40    0.40
  -6   2  17    9.70    0.50
  -5  -2  17   20.20    0.80
   5  -2 -17   20.90    0.80
   5  -2 -17   20.40    0.80
   5   2 -17   21.60    0.80
   5   2 -17   22.70    0.90
   5   2 -17   21.30    0.80
   5   2 -17   21.60    0.90
  -5   2  17   22.40    0.90
  -5   2  17   20.30    0.90
   4  -2 -17   11.10    0.40
   4  -2 -17   11.10    0.40
   4   2 -17   12.40    0.50
   4   2 -17   12.50    0.50
  -4   2  17   12.10    0.50
   4   2 -17   12.30    0.50
   4   2 -17   11.20    0.50
  -4   2  17   10.80    0.60
   3  -2 -17    1.30    0.10
   3  -2 -17    1.50    0.10
   3   2 -17    1.50    0.10
  -3   2  17    1.60    0.20
   3   2 -17    1.60    0.20
   3   2 -17    1.50    0.20
   3   2 -17    1.60    0.10
   2  -2 -17    6.40    0.30
  -2   2  17    6.10    0.30
   2   2 -17    6.40    0.30
   2   2 -17    6.40    0.30
   2   2 -17    6.00    0.30
  -1  -2  17    1.00    0.10
   1  -2 -17    1.30    0.10
  -1   2  17    1.40    0.20
   1   2 -17    1.30    0.10
   1   2 -17    1.10    0.10
   1   2 -17    1.20    0.10
   0  -2  17   16.50    0.70
   0  -2 -17   15.70    0.60
   0   2  17   15.50    0.70
   0   2 -17   15.60    0.60
   0   2 -17   16.20    0.60
  -1  -2 -17   12.30    0.50
   1  -2  17   12.50    0.50
   1   2  17   12.60    0.50
  -1   2 -17   12.60    0.50
   2  -2  17    0.50    0.10
  -2  -2 -17    0.60    0.10
   2   2  17    0.50    0.10
  -6   3  17    4.20    0.30
   6   3 -17    4.80    0.20
   6   3 -17    4.30    0.20
   6   3 -17    5.00    0.20
   5  -3 -17   16.20    0.60
   5   3 -17   18.00    0.70
   5   3 -17   17.00    0.70
  -5   3  17   17.30    0.70
  -5   3  17   15.60    0.80
   5   3 -17   18.20    0.70
   5   3 -17   17.60    0.70
   4  -3 -17    5.70    0.20
   4  -3 -17    5.90    0.20
   4   3 -17    6.50    0.30
  -4   3  17    6.20    0.30
   4   3 -17    6.30    0.30
   4   3 -17    6.20    0.30
   4   3 -17    6.30    0.30
  -4   3  17    5.80    0.40
   3  -3 -17    3.50    0.20
   3   3 -17    3.60    0.20
  -3   3  17    3.60    0.30
   3   3 -17    3.90    0.20
  -3   3  17    3.60    0.20
   3   3 -17    4.00    0.20
   2  -3 -17   15.40    0.60
  -2  -3  17   15.40    0.60
   2   3 -17   16.20    0.60
  -2   3  17   13.90    0.70
   2   3 -17   14.20    0.60
  -2   3  17   15.30    0.60
   2   3 -17   16.30    0.60
  -1  -3  17    8.20    0.40
   1  -3 -17    8.20    0.30
  -1   3  17    7.90    0.40
   1   3 -17    8.60    0.30
   1   3 -17    7.50    0.30
   1   3 -17    8.40    0.40
   0  -3 -17   15.00    0.60
   0  -3  17   15.60    0.60
   0   3  17   15.90    0.60
   0   3 -17   16.10    0.60
   0   3 -17   16.20    0.60
   1  -3  17    2.20    0.20
  -1  -3 -17    2.10    0.10
   1  -3  17    2.10    0.10
   1   3  17    2.10    0.10
  -1   3 -17    2.20    0.10
   2  -3  17    0.60    0.10
   2   3  17    0.40    0.10
  -4   4  17    2.60    0.20
   4   4 -17    2.80    0.10
   4   4 -17    3.10    0.20
   3  -4 -17    0.30    0.10
  -3   4  17    0.20    0.10
   3   4 -17    0.30    0.10
   3   4 -17    0.30    0.10
   3   4 -17    0.30    0.10
   2  -4 -17    1.80    0.10
   2   4 -17    2.00    0.10
   2   4 -17    2.00    0.10
   2   4 -17    1.90    0.10
   1  -4 -17    2.30    0.10
   1   4 -17    2.20    0.10
   1   4 -17    1.90    0.10
   0  -4 -17   13.80    0.50
   7   0 -18    5.50    0.30
   7   0 -18    5.30    0.20
  -7   0  18    5.80    0.30
   6   0 -18    3.90    0.20
  -6   0  18    3.90    0.20
   6   0 -18    3.80    0.20
   6   0 -18    3.90    0.20
   5   0 -18    2.80    0.20
  -5   0  18    3.10    0.20
   5   0 -18    2.60    0.20
   5   0 -18    2.70    0.10
   5   0 -18    2.80    0.10
   4   0 -18    1.40    0.10
   4   0 -18    1.40    0.10
   4   0 -18    1.30    0.10
   4   0 -18    1.40    0.10
  -4   0  18    1.60    0.20
   3   0 -18    0.70    0.10
   3   0 -18    0.80    0.10
   3   0 -18    0.60    0.10
  -3   0  18    0.60    0.10
   2   0 -18    0.10    0.10
  -2   0  18    0.20    0.10
   2   0 -18    0.10    0.10
  -2   0  18    0.10    0.10
  -1   0  18    0.00    0.10
  -1   0  18    0.00    0.10
   1   0 -18    0.00    0.10
   0   0  18   20.30    0.80
   0   0  18   19.40    0.80
   0   0 -18   20.20    0.80
  -1   0 -18    5.60    0.20
   1   0  18    5.50    0.30
   1   0  18    5.10    0.30
   2   0  18    1.00    0.10
   2   0  18    0.80    0.10
  -7  -1  18    2.90    0.20
   7  -1 -18    3.00    0.10
   7   1 -18    3.40    0.20
  -7   1  18    3.10    0.20
   7   1 -18    3.50    0.20
   7   1 -18    3.10    0.10
  -6  -1  18    2.70    0.20
   6  -1 -18    2.30    0.10
   6   1 -18    2.80    0.20
   6   1 -18    2.80    0.20
   6   1 -18    2.60    0.10
  -6   1  18    2.40    0.20
   5  -1 -18    1.10    0.10
   5  -1 -18    1.00    0.10
  -5  -1  18    1.00    0.10
   5   1 -18    1.10    0.10
   5   1 -18    1.20    0.10
  -5   1  18    1.10    0.10
   5   1 -18    1.20    0.10
   5   1 -18    1.20    0.10
  -4  -1  18    0.80    0.10
   4  -1 -18    0.70    0.10
   4  -1 -18    0.70    0.10
   4   1 -18    0.60    0.10
  -4   1  18    0.70    0.10
   4   1 -18    0.70    0.10
   4   1 -18    0.80    0.10
   4   1 -18    0.70    0.10
   3  -1 -18    4.00    0.20
  -3  -1  18    4.00    0.20
   3  -1 -18    3.60    0.20
   3   1 -18    3.60    0.20
   3   1 -18    3.80    0.20
   3   1 -18    3.70    0.20
   3   1 -18    4.10    0.20
  -3   1  18    3.80    0.20
   2  -1 -18    4.60    0.20
  -2  -1  18    4.40    0.20
  -2  -1  18    4.70    0.30
  -2   1  18    4.70    0.30
   2   1 -18    4.30    0.20
   2   1 -18    4.30    0.20
   2   1 -18    4.70    0.20
  -1  -1  18    8.10    0.40
  -1  -1  18    7.40    0.40
   1  -1 -18    8.00    0.30
  -1   1  18    7.70    0.40
   1   1 -18    8.20    0.30
   0  -1  18    0.40    0.10
   0  -1 -18    0.30    0.10
   0   1  18    0.30    0.10
   0   1 -18    0.30    0.10
  -1  -1 -18    0.40    0.10
   1  -1  18    0.40    0.10
  -1   1 -18    0.40    0.10
   1   1  18    0.40    0.10
   2  -1  18    0.80    0.10
   2   1  18    0.70    0.10
   7   2 -18   18.50    0.70
   6   2 -18    9.50    0.40
   6   2 -18   10.50    0.40
   6   2 -18   10.40    0.40
  -6   2  18    9.70    0.40
   5  -2 -18    0.90    0.10
   5  -2 -18    0.90    0.10
  -5   2  18    0.80    0.10
   5   2 -18    1.00    0.10
   5   2 -18    0.90    0.10
   5   2 -18    1.10    0.10
   5   2 -18    0.90    0.10
   4  -2 -18    2.50    0.10
   4  -2 -18    2.50    0.10
   4   2 -18    2.60    0.10
  -4   2  18    2.70    0.20
   4   2 -18    3.00    0.10
   4   2 -18    2.70    0.20
   4   2 -18    2.80    0.20
   3  -2 -18    6.40    0.30
   3  -2 -18    7.00    0.30
   3   2 -18    6.60    0.30
   3   2 -18    7.30    0.30
   3   2 -18    7.40    0.30
  -3   2  18    7.00    0.30
  -2  -2  18    1.80    0.20
   2  -2 -18    1.60    0.10
   2   2 -18    1.60    0.10
   2   2 -18    1.80    0.10
  -2   2  18    1.40    0.10
   2   2 -18    1.50    0.10
  -1  -2  18    3.90    0.20
   1  -2 -18    3.80    0.20
   1   2 -18    4.00    0.20
   1   2 -18    4.10    0.20
   1   2 -18    3.50    0.20
  -1   2  18    3.40    0.20
   0  -2  18    5.20    0.30
   0  -2 -18    5.20    0.20
   0   2  18    5.30    0.30
   0   2 -18    5.40    0.20
  -1  -2 -18    9.50    0.40
   1  -2  18    9.80    0.40
   1   2  18    9.10    0.40
  -1   2 -18    9.70    0.40
   2  -2  18    0.10    0.10
   2   2  18    0.10    0.10
   5  -3 -18    4.60    0.20
   5   3 -18    5.30    0.20
   4  -3 -18    0.70    0.10
  -4  -3  18    0.80    0.10
   4   3 -18    0.70    0.10
  -4   3  18    0.60    0.10
   4   3 -18    0.80    0.10
   4   3 -18    0.80    0.10
  -3  -3  18    0.60    0.10
   3  -3 -18    0.80    0.10
   3   3 -18    0.90    0.10
  -3   3  18    0.70    0.10
   3   3 -18    0.70    0.10
   3   3 -18    0.90    0.10
  -2  -3  18    4.60    0.20
   2  -3 -18    4.50    0.20
  -2   3  18    4.10    0.20
   2   3 -18    4.70    0.20
   2   3 -18    4.80    0.20
   2   3 -18    4.30    0.20
  -1  -3  18    3.00    0.20
   1  -3 -18    2.80    0.10
   1   3 -18    3.00    0.10
  -1   3  18    3.00    0.20
   1   3 -18    2.40    0.10
   1   3 -18    3.10    0.20
   0  -3  18    7.70    0.30
   0   3 -18    7.20    0.30
   0   3  18    6.80    0.30
   6   0 -19    3.00    0.10
   6   0 -19    3.10    0.20
  -6   0  19    3.20    0.20
   5   0 -19    1.50    0.10
  -5   0  19    1.60    0.10
   5   0 -19    1.60    0.10
   5   0 -19    1.50    0.10
   4   0 -19    0.00    0.10
   4   0 -19    0.00    0.10
  -4   0  19    0.00    0.10
   3   0 -19    0.70    0.10
  -3   0  19    0.80    0.10
   3   0 -19    0.70    0.10
  -3   0  19    0.60    0.10
   2   0 -19    2.90    0.10
  -2   0  19    2.70    0.20
  -2   0  19    2.60    0.20
   1   0 -19    1.30    0.10
  -1   0  19    1.30    0.10
  -1   0  19    1.40    0.10
   0   0  19    0.00    0.10
   0   0  19    0.00    0.10
   0   0 -19    0.00    0.10
  -6  -1  19   11.20    0.50
   6   1 -19    9.50    0.40
  -6   1  19   10.30    0.40
   6   1 -19    9.90    0.40
   6   1 -19   10.40    0.40
  -5  -1  19    1.90    0.10
   5  -1 -19    1.70    0.10
   5  -1 -19    1.70    0.10
  -5   1  19    2.00    0.10
   5   1 -19    1.90    0.10
   5   1 -19    2.10    0.10
   5   1 -19    2.00    0.10
   5   1 -19    1.80    0.10
   4  -1 -19    1.70    0.10
  -4  -1  19    1.40    0.10
   4  -1 -19    1.60    0.10
   4   1 -19    1.50    0.10
  -4   1  19    1.80    0.10
   4   1 -19    1.70    0.10
   4   1 -19    1.70    0.10
  -3  -1  19    0.20    0.10
   3  -1 -19    0.20    0.10
   3  -1 -19    0.20    0.10
  -3  -1  19    0.20    0.10
  -3   1  19    0.20    0.10
   3   1 -19    0.20    0.10
   3   1 -19    0.20    0.10
  -2  -1  19    0.80    0.10
  -2  -1  19    0.70    0.10
   2  -1 -19    0.90    0.10
   2   1 -19    0.80    0.10
  -2   1  19    0.60    0.10
   2   1 -19    0.70    0.10
  -1  -1  19    2.50    0.20
   1  -1 -19    2.40    0.10
  -1   1  19    2.50    0.20
   1   1 -19    2.60    0.10
   0  -1  19    2.40    0.20
   0  -1 -19    2.50    0.10
   0   1  19    2.40    0.20
   0   1 -19    2.50    0.10
   1  -1  19    6.10    0.30
   1   1  19    5.50    0.20
   5  -2 -19    0.90    0.10
   5   2 -19    0.90    0.10
   5   2 -19    1.00    0.10
  -5   2  19    0.70    0.10
   4  -2 -19    0.80    0.10
   4  -2 -19    0.90    0.10
   4   2 -19    1.00    0.10
  -4   2  19    1.10    0.10
   4   2 -19    1.10    0.10
   4   2 -19    1.10    0.10
  -3  -2  19    4.60    0.20
   3  -2 -19    4.50    0.20
  -3   2  19    4.20    0.20
   3   2 -19    4.30    0.20
   3   2 -19    4.60    0.20
   3   2 -19    4.60    0.20
   2  -2 -19    1.80    0.10
  -2  -2  19    2.00    0.20
  -2   2  19    2.10    0.10
   2   2 -19    1.60    0.10
   2   2 -19    2.00    0.10
   2   2 -19    1.90    0.10
  -1  -2  19    2.60    0.20
   1  -2 -19    2.40    0.10
   1   2 -19    2.40    0.10
  -1   2  19    2.30    0.20
   0  -2 -19    7.30    0.30
   0  -2  19    7.80    0.30
   0   2  19    7.60    0.30
   0   2 -19    7.10    0.30
   5   0 -20    6.00    0.30
   4   0 -20    3.40    0.10
   4   0 -20    2.90    0.10
  -4   0  20    3.40    0.20
   3   0 -20    2.80    0.10
  -3   0  20    2.60    0.20
  -2   0  20    0.60    0.10
   2   0 -20    0.90    0.10
   1   0 -20    1.20    0.10
  -4  -1  20    0.30    0.10
  -4   1  20    0.10    0.10
   4   1 -20    0.20    0.10
  -3  -1  20    0.30    0.10
   3   1 -20    0.30    0.10
  -3   1  20    0.30    0.10
   2  -1 -20    0.90    0.10
  -2  -1  20    0.70    0.10
  -2   1  20    0.70    0.10
   2   1 -20    1.00    0.10
   1   1 -20    1.90    0.10
  -1   1  20    2.00    0.10
   0   0   0    0.00    0.00
_computing_structure_solution     'SHELXT 2014/5 (Sheldrick, 2014)'
;
_shelx_hkl_checksum     8333
_shelx_res_file
;
TITL yf160700_1_0m_a.res in P2(1)
    shelx.res
    created by SHELXL-2014/7 at 09:51:51 on 07-Dec-2016
CELL 1.54178 9.4601 6.3779 16.7425 90 104.196 90
ZERR 2 0.0003 0.0002 0.0004 0 0.001 0
LATT -1
SYMM -X,0.5+Y,-Z
SFAC C  H  O
UNIT 42  72  6
L.S. 4
REM ACTA 135
ACTA
BOND $H
FMAP 2
PLAN 20
HTAB
EQIV $1 -x+2, y-1/2, -z+1
EQIV $2 -x+1, y+1/2, -z+2
HTAB C2 O1_$1
HTAB O3 O3_$2
HTAB C20 O3_$2
REM CONF
SIZE 0.103 0.115 0.253
TEMP 23
WGHT    0.054900    0.093300
EXTI    0.003361
FVAR       0.90117
O1    3    0.918975    0.656958    0.465849    11.00000    0.10515    0.07275 =
         0.05920    0.00392    0.03705   -0.01083
O2    3    0.416757    0.502811    0.806275    11.00000    0.05967    0.03996 =
         0.07890   -0.00129    0.03986    0.00018
O3    3    0.440008    0.338284    0.970184    11.00000    0.05654    0.08716 =
         0.08083    0.01212    0.00582    0.00126
AFIX  83
H3O   2    0.480163    0.453143    0.975052    11.00000   -1.50000
AFIX   0
C1    1    0.941585    0.611610    0.537917    11.00000    0.07038    0.04581 =
         0.05827   -0.00092    0.03264    0.00069
C2    1    1.086201    0.642619    0.597993    11.00000    0.05816    0.06907 =
[truncated: 8,808 more chars]
