# Supplementary material for: Crystal structure of (1R,3aR,7aR)-1-{(S)-1-[(2R,5S)-5-(3-hy­droxy­pentan-3-yl)tetra­hydro­furan-2-yl]eth­yl}-7a-methyl-2,3,3a,4,5,6,7,7a-octa­hydro-1H-inden-4-one
Source: Acta Crystallogr E Crystallogr Commun. 2017 Jan 6;73(Pt 2):115–7. doi: 10.1107/S2056989016020648 (PMC5290546; doi:10.1107/S2056989016020648)
Supplement: Supplementary file 2 [file e-73-00115-Isup2.hkl]

#
# h,k,l, Fc-squared, Fo-squared, sigma(Fo-squared), status flag
#
data_I
_shelx_title ' yf160700_1_0m_a.res in P2(1)'
_shelx_refln_list_code          4
_shelx_F_calc_maximum      117.40
_exptl_crystal_F_000       372.00
_reflns_d_resolution_high  0.8153

loop_
 _space_group_symop_operation_xyz
 'x, y, z'
 '-x, y+1/2, -z'

_cell_length_a     9.4601
_cell_length_b     6.3779
_cell_length_c    16.7425
_cell_angle_alpha  90.000
_cell_angle_beta  104.196
_cell_angle_gamma  90.000

_shelx_F_squared_multiplier     1.000

loop_
 _refln_index_h
 _refln_index_k
 _refln_index_l
 _refln_F_squared_calc
 _refln_F_squared_meas
 _refln_F_squared_sigma
 _refln_observed_status
   1  -7   0         13.22         14.41         0.62 o
   2  -7   0         16.17         16.87         0.62 o
   3  -7   0          3.40          3.57         0.12 o
   4  -7   0          2.93          3.82         0.12 o
   0  -6   0        129.80        133.20         5.18 o
   1  -6   0          2.45          2.66         0.26 o
   2  -6   0         48.19         47.54         1.25 o
   3  -6   0         14.42         15.19         0.74 o
   4  -6   0          8.47          9.11         0.37 o
   5  -6   0          2.33          2.56         0.11 o
   6  -6   0          4.72          5.79         0.17 o
   1  -5   0        297.01        293.34         5.49 o
   2  -5   0         55.27         49.72         1.06 o
   3  -5   0        144.50        147.23         2.79 o
   4  -5   0          6.37          6.68         0.20 o
   5  -5   0         69.17         65.29         1.45 o
   6  -5   0          7.21          7.76         0.26 o
   7  -5   0         12.38         13.92         0.62 o
   8  -5   0          1.37          1.60         0.12 o
   0  -4   0        280.10        301.74         7.90 o
   1  -4   0        113.58        131.94         2.53 o
   2  -4   0        109.08        131.88         2.25 o
   3  -4   0         27.58         30.27         1.06 o
   4  -4   0         23.40         22.93         0.59 o
   5  -4   0          7.19          7.09         0.20 o
   6  -4   0         28.43         25.95         0.61 o
   7  -4   0         23.92         27.96         1.11 o
   8  -4   0          0.68          0.74         0.12 o
   9  -4   0          2.69          3.08         0.25 o
   1  -3   0        103.94        130.92         2.46 o
   2  -3   0        317.90        390.14         7.21 o
   3  -3   0        324.11        339.16         5.61 o
   4  -3   0         28.15         32.88         1.14 o
   5  -3   0        165.04        164.19         3.04 o
   6  -3   0        146.70        144.32         3.22 o
   7  -3   0         26.21         25.82         0.57 o
   8  -3   0          6.16          6.92         0.23 o
   9  -3   0          0.21          0.12         0.09 o
  10  -3   0          9.73         10.10         0.49 o
   0  -2   0       3077.39       3096.16        61.04 o
   1  -2   0       2624.73       2598.45        33.94 o
   2  -2   0        172.77        199.77         2.68 o
   3  -2   0         53.25         51.84         0.85 o
   4  -2   0         46.34         58.88         1.25 o
   5  -2   0        124.49        133.44         3.90 o
   6  -2   0         90.94         83.13         1.58 o
   7  -2   0        108.71        113.67         2.15 o
   8  -2   0         22.45         23.58         0.59 o
   9  -2   0         15.92         17.49         0.52 o
  10  -2   0         10.08          9.81         0.43 o
   1  -1   0       2806.42       2871.18        48.57 o
   2  -1   0        295.50        293.18         4.04 o
   3  -1   0        225.47        219.57         4.75 o
   4  -1   0        481.05        495.76         9.35 o
   5  -1   0        143.25        147.93         2.97 o
   6  -1   0         85.61         79.42         1.23 o
   7  -1   0         69.36         71.20         1.05 o
   8  -1   0         30.88         32.78         0.54 o
   9  -1   0         24.46         23.95         0.52 o
  10  -1   0          5.12          4.93         0.25 o
  11  -1   0          0.37          0.25         0.09 o
   1   0   0        363.09        357.48         6.15 o
   2   0   0         21.16         18.25         0.37 o
   3   0   0          1.26          2.66         0.33 o
   4   0   0          1.53          1.86         0.11 o
   5   0   0          3.30          1.89         0.16 o
   6   0   0        173.77        156.38         2.16 o
   7   0   0         12.20         16.10         0.29 o
   8   0   0        308.26        301.28         4.58 o
   9   0   0          0.12          0.11         0.07 o
  10   0   0          5.94          6.36         0.25 o
  11   0   0         14.82         15.59         0.44 o
   1   1   0       2801.45       2871.42        53.72 o
   2   1   0        291.13        283.11         4.34 o
   3   1   0        222.14        225.17         3.83 o
   4   1   0        482.74        481.78        10.95 o
   5   1   0        142.74        141.18         2.92 o
   6   1   0         86.38         81.14         1.19 o
   7   1   0         69.24         70.86         1.17 o
   8   1   0         30.85         34.13         0.67 o
   9   1   0         24.26         24.87         0.52 o
  10   1   0          5.00          4.81         0.12 o
  11   1   0          0.39          0.25         0.09 o
   0   2   0       3078.22       3251.32        77.68 o
   1   2   0       2624.71       2567.73        41.09 o
   2   2   0        172.38        191.14         3.37 o
   3   2   0         53.21         50.79         1.40 o
   4   2   0         46.49         54.92         1.17 o
   5   2   0        125.77        130.53         2.80 o
   6   2   0         91.32         82.65         1.57 o
   7   2   0        108.75        113.45         1.89 o
   8   2   0         22.45         23.82         0.46 o
   9   2   0         15.95         17.42         0.35 o
  10   2   0         10.04          9.79         0.20 o
   1   3   0        103.34        119.83         2.94 o
   2   3   0        318.45        349.04         7.63 o
   3   3   0        323.03        305.48         6.70 o
   4   3   0         27.83         30.55         0.62 o
   5   3   0        165.32        154.99         2.86 o
   6   3   0        146.64        141.64         2.75 o
   7   3   0         26.35         26.78         0.54 o
   8   3   0          6.14          6.88         0.20 o
   9   3   0          0.19          0.18         0.07 o
  10   3   0          9.74         10.43         0.37 o
   0   4   0        280.14        267.25         6.89 o
   1   4   0        112.97        115.11         1.87 o
   2   4   0        109.25        117.75         1.93 o
   3   4   0         27.63         27.24         0.42 o
   4   4   0         23.53         21.93         0.53 o
   5   4   0          7.37          6.60         0.19 o
   6   4   0         28.44         25.27         0.52 o
   7   4   0         23.86         26.62         0.53 o
   8   4   0          0.70          0.73         0.07 o
   9   4   0          2.66          2.76         0.08 o
   1   5   0        297.75        287.09         4.69 o
   2   5   0         55.39         49.07         0.83 o
   3   5   0        143.54        138.72         2.28 o
   4   5   0          6.25          6.17         0.14 o
   5   5   0         69.29         63.52         1.39 o
   6   5   0          7.21          7.61         0.23 o
   7   5   0         12.38         13.30         0.32 o
   8   5   0          1.38          1.48         0.08 o
   0   6   0        129.36        137.59         3.57 o
   1   6   0          2.51          2.87         0.09 o
   2   6   0         47.75         45.44         0.86 o
   3   6   0         14.47         13.91         0.31 o
   4   6   0          8.34          8.47         0.21 o
   5   6   0          2.28          2.59         0.09 o
   6   6   0          4.61          5.60         0.17 o
   7   6   0          4.88          4.19         0.12 o
   1   7   0         13.14         14.20         0.31 o
   2   7   0         16.28         15.75         0.31 o
   3   7   0          3.49          3.51         0.09 o
   4   7   0          3.01          3.97         0.11 o
  -5  -7   1          5.85          4.56         0.25 o
  -4  -7   1          0.05          0.12         0.12 o
  -3  -7   1          6.19          6.40         0.25 o
  -2  -7   1          2.73          2.09         0.12 o
  -1  -7   1          1.07          0.86         0.12 o
   0  -7   1         12.14         10.97         0.35 o
   1  -7   1          6.84          7.39         0.37 o
   2  -7   1          3.91          4.68         0.25 o
   3  -7   1          0.63          0.49         0.12 o
   4  -7   1          1.80          1.85         0.12 o
  -6  -6   1         11.37         11.15         0.35 o
  -5  -6   1          1.28          1.97         0.12 o
  -4  -6   1          8.35          8.87         0.37 o
  -3  -6   1         12.56         11.88         0.38 o
  -2  -6   1         61.73         61.45         3.13 o
  -1  -6   1         18.15         20.43         0.54 o
   0  -6   1          7.71          8.38         0.28 o
   1  -6   1         10.21         10.20         0.28 o
   2  -6   1         18.07         19.85         0.70 o
   3  -6   1         38.23         38.53         1.42 o
   4  -6   1          3.33          3.27         0.18 o
   5  -6   1          2.17          2.98         0.11 o
   6  -6   1          2.26          2.40         0.09 o
  -8  -5   1         12.23         15.02         0.62 o
  -7  -5   1          7.39          7.52         0.26 o
  -6  -5   1         21.25         22.95         0.56 o
  -5  -5   1          2.45          3.28         0.14 o
  -4  -5   1         41.26         43.12         0.86 o
  -3  -5   1         32.67         33.63         0.80 o
  -2  -5   1         84.23         86.55         1.72 o
  -1  -5   1         26.70         28.06         0.67 o
   0  -5   1         25.36         27.52         0.64 o
   1  -5   1         24.22         27.46         0.66 o
   2  -5   1          2.42          3.64         0.15 o
   3  -5   1         33.58         33.39         0.74 o
   4  -5   1          7.92          7.54         0.23 o
   5  -5   1          0.44          0.16         0.07 o
   6  -5   1          7.76          7.77         0.26 o
   7  -5   1          1.54          2.59         0.25 o
   8  -5   1          7.93          8.00         0.37 o
  -9  -4   1          6.41          8.50         0.37 o
  -8  -4   1          1.35          1.60         0.25 o
  -7  -4   1          6.85          7.51         0.26 o
  -6  -4   1        112.85        115.32         2.16 o
  -5  -4   1          7.36          7.42         0.20 o
  -4  -4   1         27.69         28.65         0.58 o
  -3  -4   1          2.15          4.12         0.22 o
  -2  -4   1         41.98         45.12         0.95 o
  -1  -4   1         99.29        111.43         2.16 o
   0  -4   1        186.41        211.52         3.98 o
   1  -4   1        100.45        115.94         2.25 o
   2  -4   1         70.89         70.36         1.99 o
   3  -4   1          3.02          3.53         0.14 o
   4  -4   1          3.45          2.75         0.14 o
   5  -4   1         11.37         11.77         0.30 o
   6  -4   1          7.86          7.95         0.25 o
   7  -4   1         48.75         47.46         2.16 o
   8  -4   1         36.29         39.41         1.48 o
   9  -4   1          1.17          0.99         0.12 o
 -10  -3   1          2.39          2.34         0.12 o
  -9  -3   1          3.66          3.94         0.17 o
  -8  -3   1          3.00          3.57         0.16 o
  -7  -3   1          5.62          6.39         0.20 o
  -6  -3   1         50.40         53.64         1.04 o
  -5  -3   1         84.55         85.84         1.62 o
  -4  -3   1          8.60         11.90         0.37 o
  -3  -3   1        282.12        298.36        10.26 o
  -2  -3   1         50.47         52.38         1.14 o
  -1  -3   1        135.47        155.57         2.91 o
   0  -3   1        100.16        112.00         2.44 o
   1  -3   1        512.94        605.51        11.25 o
   2  -3   1        527.23        593.41        10.96 o
   3  -3   1         60.47         65.25         1.57 o
   4  -3   1         23.01         23.30         0.92 o
   5  -3   1         57.88         57.30         1.11 o
   6  -3   1         77.34         76.75         1.94 o
   7  -3   1         28.98         28.87         0.68 o
   8  -3   1          3.10          2.72         0.14 o
   9  -3   1          1.82          1.54         0.09 o
 -10  -2   1          0.93          0.64         0.12 o
  -9  -2   1         15.44         16.02         0.52 o
  -8  -2   1         67.34         71.19         1.59 o
  -7  -2   1        104.02         97.75         1.69 o
  -6  -2   1         33.56         34.13         0.70 o
  -5  -2   1         98.69        103.33         2.35 o
  -4  -2   1        479.36        507.21        11.17 o
  -3  -2   1        199.26        201.54         2.63 o
  -2  -2   1       2153.03       2070.06        34.81 o
  -1  -2   1        568.85        615.97         8.64 o
   0  -2   1        246.53        264.87         3.33 o
   1  -2   1        281.14        288.18         3.30 o
   2  -2   1        128.17        122.57         1.80 o
   3  -2   1         37.78         36.62         0.57 o
   4  -2   1        134.33        131.40         2.61 o
   5  -2   1        203.90        208.80         5.22 o
   6  -2   1         74.48         76.70         1.48 o
   7  -2   1         91.95        101.45         1.95 o
   8  -2   1         20.73         18.86         0.52 o
   9  -2   1          3.77          3.45         0.17 o
  10  -2   1          0.61          0.52         0.12 o
 -11  -1   1         16.85         17.73         0.47 o
 -10  -1   1         34.43         35.24         0.85 o
  -9  -1   1         37.00         34.16         0.70 o
  -8  -1   1          2.96          2.66         0.09 o
  -7  -1   1        151.69        146.96         2.09 o
  -6  -1   1         12.48         13.02         0.23 o
  -5  -1   1          0.39          0.23         0.08 o
  -4  -1   1         91.16         94.97         1.91 o
  -3  -1   1        316.47        306.46         4.27 o
  -2  -1   1        201.43        192.96         3.20 o
  -1  -1   1       1319.80       1293.19        26.49 o
   0  -1   1       4419.89       4416.69        68.63 o
   1  -1   1       6727.09       6854.09       148.87 o
   2  -1   1       1307.85       1277.08        16.80 o
   3  -1   1        235.18        220.94         3.40 o
   4  -1   1          1.91          1.88         0.16 o
   5  -1   1         34.02         37.78         0.99 o
   6  -1   1        136.08        134.45         2.76 o
   7  -1   1         25.10         24.71         0.41 o
   8  -1   1         38.82         38.01         0.64 o
   9  -1   1         41.43         40.33         1.00 o
  10  -1   1          5.55          6.90         0.37 o
 -11   0   1          3.66          4.46         0.20 o
 -10   0   1          0.98          0.80         0.08 o
  -9   0   1         39.61         40.90         0.76 o
  -8   0   1         48.19         46.78         0.74 o
  -7   0   1        135.58        132.37         1.91 o
  -6   0   1          1.91          1.42         0.06 o
  -5   0   1         51.17         50.29         1.16 o
  -4   0   1        232.95        268.17         5.12 o
  -3   0   1       1195.84       1172.40        34.19 o
  -2   0   1        811.55        747.80        11.44 o
  -1   0   1       1108.91       1078.99        30.68 o
   0   0   1         61.83         77.49         1.49 o
   1   0   1       2189.97       2049.43        54.18 o
   2   0   1         65.86         77.39         2.06 o
   3   0   1        218.22        257.25         4.88 o
   4   0   1        324.20        351.88         6.68 o
   5   0   1        173.70        186.96         3.72 o
   6   0   1          6.40          7.72         0.17 o
   7   0   1          0.47          0.44         0.07 o
   8   0   1         16.21         17.22         0.41 o
   9   0   1          9.24          9.63         0.23 o
  10   0   1          0.08          0.16         0.07 o
  11   0   1          4.52          3.94         0.11 o
 -11   1   1         16.87         17.25         0.43 o
 -10   1   1         34.54         35.53         0.62 o
  -9   1   1         36.97         36.08         0.75 o
  -8   1   1          2.96          2.68         0.11 o
  -7   1   1        151.90        145.26         2.27 o
  -6   1   1         12.09         12.85         0.26 o
  -5   1   1          0.32          0.27         0.14 o
  -4   1   1         92.89         97.99         1.81 o
  -3   1   1        315.47        310.89         5.78 o
  -2   1   1        203.72        201.08         3.90 o
  -1   1   1       1317.73       1324.70        27.25 o
   0   1   1       4424.42       4365.90       105.70 o
   1   1   1       6712.23       6616.11       217.86 o
   2   1   1       1306.18       1331.62        20.45 o
   3   1   1        233.57        216.32         4.18 o
   4   1   1          1.87          1.99         0.18 o
   5   1   1         33.86         35.31         1.01 o
   6   1   1        136.83        137.54         2.09 o
   7   1   1         25.25         26.94         0.56 o
   8   1   1         39.08         38.84         0.80 o
   9   1   1         41.20         40.44         0.71 o
  10   1   1          5.51          6.84         0.18 o
 -11   2   1          1.18          1.11         0.12 o
 -10   2   1          0.93          0.75         0.06 o
  -9   2   1         15.34         16.28         0.32 o
  -8   2   1         66.72         71.02         1.21 o
  -7   2   1        104.11        101.03         1.71 o
  -6   2   1         33.94         34.79         0.62 o
  -5   2   1         98.75         99.51         1.78 o
  -4   2   1        479.80        494.39         8.36 o
  -3   2   1        199.39        195.58         6.09 o
  -2   2   1       2151.81       1978.74        34.00 o
  -1   2   1        568.66        647.10        10.08 o
   0   2   1        241.85        264.68         4.12 o
   1   2   1        279.91        285.81         4.48 o
   2   2   1        128.82        120.20         2.22 o
   3   2   1         37.40         33.82         1.03 o
   4   2   1        134.29        126.47         4.07 o
   5   2   1        204.07        198.32         3.72 o
   6   2   1         75.38         73.44         1.24 o
   7   2   1         92.25        104.35         1.75 o
   8   2   1         20.68         19.08         0.37 o
   9   2   1          3.82          3.42         0.09 o
  10   2   1          0.65          0.63         0.06 o
 -10   3   1          2.36          2.36         0.08 o
  -9   3   1          3.66          3.62         0.13 o
  -8   3   1          3.02          3.72         0.13 o
  -7   3   1          5.67          6.43         0.15 o
  -6   3   1         50.09         52.48         1.01 o
  -5   3   1         84.34         81.94         1.68 o
  -4   3   1          8.69         11.07         0.27 o
  -3   3   1        282.63        263.63         7.16 o
  -2   3   1         50.23         49.22         1.32 o
  -1   3   1        134.15        142.06         4.14 o
   0   3   1        100.19         97.91         2.96 o
   1   3   1        512.86        550.91        11.97 o
   2   3   1        525.65        534.53        11.52 o
   3   3   1         61.44         57.42         1.51 o
   4   3   1         23.02         21.67         0.50 o
   5   3   1         58.41         55.91         1.07 o
   6   3   1         77.85         77.87         1.47 o
   7   3   1         28.93         29.24         0.59 o
   8   3   1          3.00          2.53         0.08 o
   9   3   1          1.83          1.44         0.07 o
  10   3   1          0.66          1.05         0.10 o
  -9   4   1          6.48          7.99         0.20 o
  -8   4   1          1.41          1.71         0.08 o
  -7   4   1          6.83          7.54         0.20 o
  -6   4   1        112.52        112.38         2.12 o
  -5   4   1          7.33          6.50         0.30 o
  -4   4   1         27.58         25.96         0.59 o
  -3   4   1          2.05          3.43         0.14 o
  -2   4   1         41.77         41.20         0.69 o
  -1   4   1         99.26         99.70         1.65 o
   0   4   1        187.22        188.37         3.45 o
   1   4   1        101.10        103.15         1.71 o
   2   4   1         70.74         64.88         0.93 o
   3   4   1          2.90          3.12         0.08 o
   4   4   1          3.41          2.43         0.07 o
   5   4   1         11.39         11.75         0.44 o
   6   4   1          7.93          7.27         0.20 o
   7   4   1         48.69         47.24         0.90 o
   8   4   1         36.36         36.94         0.72 o
   9   4   1          1.12          0.92         0.09 o
  -8   5   1         12.26         13.26         0.32 o
  -7   5   1          7.40          7.66         0.23 o
  -6   5   1         21.32         22.14         0.53 o
  -5   5   1          2.49          3.13         0.16 o
  -4   5   1         41.33         40.19         0.76 o
  -3   5   1         32.72         31.10         0.62 o
  -2   5   1         83.70         80.95         1.32 o
  -1   5   1         26.53         26.13         0.40 o
   0   5   1         25.35         26.06         0.40 o
   1   5   1         24.59         25.36         0.40 o
   2   5   1          2.28          3.32         0.12 o
   3   5   1         33.29         32.06         0.52 o
   4   5   1          8.06          7.12         0.20 o
   5   5   1          0.45          0.38         0.15 o
   6   5   1          7.69          7.53         0.23 o
   7   5   1          1.52          2.14         0.08 o
   8   5   1          7.90          7.48         0.20 o
  -7   6   1          9.65          8.88         0.37 o
  -6   6   1         11.38         10.84         0.35 o
  -5   6   1          1.30          2.03         0.09 o
  -4   6   1          8.31          8.33         0.21 o
  -3   6   1         12.25         10.71         0.25 o
  -2   6   1         61.58         59.31         1.11 o
  -1   6   1         18.03         20.36         0.40 o
   0   6   1          7.76          8.73         0.17 o
   1   6   1         10.25         10.66         0.25 o
   2   6   1         18.00         19.88         0.37 o
   3   6   1         38.20         36.95         0.71 o
   4   6   1          3.30          3.47         0.11 o
   5   6   1          2.07          2.85         0.12 o
   6   6   1          2.24          2.37         0.09 o
  -4   7   1          0.05          0.12         0.09 o
  -3   7   1          6.14          6.16         0.14 o
  -2   7   1          2.77          2.19         0.06 o
  -1   7   1          1.09          0.84         0.06 o
   0   7   1         12.02         10.66         0.21 o
   1   7   1          6.63          7.04         0.14 o
   2   7   1          3.83          4.10         0.09 o
   3   7   1          0.67          0.52         0.12 o
   4   7   1          1.77          1.85         0.12 o
  -5  -7   2          0.86          0.74         0.12 o
  -4  -7   2         15.75         15.76         0.62 o
  -3  -7   2          5.20          6.65         0.17 o
  -2  -7   2          3.71          3.57         0.12 o
  -1  -7   2         12.39         11.83         0.35 o
   0  -7   2          2.96          3.20         0.12 o
   1  -7   2          8.62          9.48         0.37 o
   2  -7   2          7.34          8.00         0.37 o
   3  -7   2          2.42          2.29         0.18 o
   4  -7   2         13.57         13.79         0.49 o
  -6  -6   2          4.93          4.06         0.25 o
  -5  -6   2          3.85          4.43         0.25 o
  -4  -6   2          3.64          3.82         0.25 o
  -3  -6   2         25.25         26.49         0.74 o
  -2  -6   2         24.02         25.02         0.74 o
  -1  -6   2         70.37         66.35         1.51 o
   0  -6   2          0.88          0.55         0.10 o
   1  -6   2         29.70         27.46         0.91 o
   2  -6   2          0.07          0.16         0.12 o
   3  -6   2         40.36         41.66         1.26 o
   4  -6   2          6.74          7.31         0.21 o
   5  -6   2          2.99          3.60         0.11 o
   6  -6   2          1.03          0.68         0.09 o
  -8  -5   2          9.76         11.45         0.49 o
  -7  -5   2          8.61          8.68         0.26 o
  -6  -5   2         28.66         28.86         0.66 o
  -5  -5   2         24.84         24.47         0.57 o
  -4  -5   2         19.52         20.05         0.55 o
  -3  -5   2          2.06          2.09         0.10 o
  -2  -5   2        136.13        136.40         2.33 o
  -1  -5   2         89.84         89.38         1.82 o
   0  -5   2        172.22        172.78         3.31 o
   1  -5   2         34.40         36.79         0.72 o
   2  -5   2          9.72          7.59         0.22 o
   3  -5   2         18.72         17.64         0.44 o
   4  -5   2        107.83        113.11         3.00 o
   5  -5   2          4.16          4.02         0.16 o
   6  -5   2          3.93          3.47         0.11 o
   7  -5   2          2.20          2.22         0.25 o
   8  -5   2          0.39          0.12         0.12 o
  -9  -4   2          1.87          1.48         0.12 o
  -8  -4   2          2.02          2.34         0.25 o
  -7  -4   2          4.72          4.16         0.15 o
  -6  -4   2         94.86         91.13         1.71 o
  -5  -4   2         69.92         71.38         1.36 o
  -4  -4   2          5.27          6.97         0.18 o
  -3  -4   2         73.98         76.92         2.27 o
  -2  -4   2         76.84         91.13         1.78 o
  -1  -4   2        136.17        143.85         2.74 o
   0  -4   2        129.29        132.95         2.56 o
   1  -4   2         58.67         60.14         1.23 o
   2  -4   2         98.72        121.26         2.53 o
   3  -4   2         63.87         73.61         1.43 o
   4  -4   2        132.51        142.11         3.14 o
   5  -4   2          9.87          8.81         0.23 o
   6  -4   2          4.70          4.57         0.26 o
   7  -4   2          0.63          0.99         0.12 o
   8  -4   2         16.33         18.97         0.74 o
   9  -4   2          3.98          4.56         0.25 o
 -10  -3   2          1.13          1.23         0.12 o
  -9  -3   2          4.23          3.41         0.31 o
  -8  -3   2         28.73         25.95         0.75 o
  -7  -3   2         62.13         59.56         1.37 o
  -6  -3   2         59.83         61.98         1.18 o
  -5  -3   2         71.95         73.05         1.37 o
  -4  -3   2        193.25        204.14         7.93 o
  -3  -3   2        550.92        601.00        23.41 o
  -2  -3   2        777.35        827.50        17.65 o
  -1  -3   2        100.24        110.28         2.09 o
   0  -3   2         32.38         36.78         0.77 o
   1  -3   2        521.48        597.60        11.46 o
   2  -3   2         63.72         77.28         1.38 o
   3  -3   2         24.27         28.37         0.73 o
   4  -3   2        104.68         99.46         2.77 o
   5  -3   2        157.42        145.37         2.71 o
   6  -3   2         77.29         76.00         1.60 o
   7  -3   2         11.02          9.81         0.30 o
   8  -3   2         32.94         34.36         0.96 o
   9  -3   2          8.14          7.70         0.26 o
 -10  -2   2          8.43          8.44         0.26 o
  -9  -2   2         16.04         16.49         0.45 o
  -8  -2   2         25.91         23.28         0.53 o
  -7  -2   2        177.99        166.45         2.80 o
  -6  -2   2        125.68        127.09         2.13 o
  -5  -2   2        125.52        123.38         2.17 o
  -4  -2   2        354.48        386.82         8.53 o
  -3  -2   2        276.80        302.65         4.65 o
  -2  -2   2        824.77        823.01        16.96 o
  -1  -2   2       1622.80       1644.63        23.02 o
   0  -2   2         76.31         69.51         0.94 o
   1  -2   2       1482.78       1548.28        19.13 o
   2  -2   2        126.14        121.75         1.52 o
   3  -2   2        155.40        165.77         2.25 o
   4  -2   2         43.57         48.08         1.18 o
   5  -2   2          5.43          6.85         0.20 o
   6  -2   2        163.20        163.29         3.53 o
   7  -2   2         49.77         49.18         0.99 o
   8  -2   2         10.93         10.87         0.30 o
   9  -2   2          9.55         10.54         0.35 o
  10  -2   2          2.89          3.20         0.25 o
 -11  -1   2          1.65          1.97         0.09 o
 -10  -1   2          3.96          3.61         0.14 o
  -9  -1   2          2.65          3.11         0.13 o
  -8  -1   2        159.26        151.47         2.17 o
  -7  -1   2         33.97         33.50         0.54 o
  -6  -1   2         88.35         85.53         1.15 o
  -5  -1   2        114.69        107.64         2.21 o
  -4  -1   2         68.22         81.18         1.48 o
  -3  -1   2        208.42        205.75         3.29 o
  -2  -1   2        531.94        524.93         8.65 o
  -1  -1   2        138.01        138.75         1.98 o
   0  -1   2       4566.87       4511.42       118.24 o
   1  -1   2        805.19        754.90         9.86 o
   2  -1   2        296.36        303.57         3.75 o
   3  -1   2        295.56        304.79         4.73 o
   4  -1   2        100.71        117.93         2.36 o
   5  -1   2         72.17         72.03         1.81 o
   6  -1   2         18.60         16.75         0.30 o
   7  -1   2         30.43         27.85         0.48 o
   8  -1   2         12.18         10.94         0.23 o
   9  -1   2          4.38          4.56         0.25 o
  10  -1   2          3.59          3.94         0.25 o
 -11   0   2         11.27         10.90         0.34 o
 -10   0   2         55.31         58.05         1.32 o
  -9   0   2         62.95         66.06         1.07 o
  -8   0   2         51.09         53.46         0.83 o
  -7   0   2         78.68         75.65         1.12 o
  -6   0   2         31.44         36.63         0.58 o
  -5   0   2        112.03        113.74         2.38 o
  -4   0   2        334.09        344.98         8.57 o
  -3   0   2         54.49         58.15         0.96 o
  -2   0   2         16.70         16.77         0.48 o
  -1   0   2       1374.97       1262.60        29.34 o
   0   0   2         23.84         27.11         0.53 o
   1   0   2      13782.96      14153.25       704.81 o
   2   0   2       2794.99       2724.00        47.47 o
   3   0   2        349.13        367.85         6.92 o
   4   0   2        429.59        439.92         8.30 o
   5   0   2         39.08         33.80         0.98 o
   6   0   2         12.41         11.63         0.28 o
   7   0   2         35.81         30.84         0.54 o
   8   0   2          0.01          0.05         0.07 o
   9   0   2          0.08          0.09         0.07 o
  10   0   2          7.77          7.36         0.23 o
 -11   1   2          1.61          1.95         0.09 o
 -10   1   2          3.96          3.96         0.12 o
  -9   1   2          2.61          3.17         0.14 o
  -8   1   2        158.25        150.60         2.88 o
  -7   1   2         34.65         34.03         0.60 o
  -6   1   2         87.44         85.60         1.24 o
  -5   1   2        114.57        106.88         2.29 o
  -4   1   2         68.19         82.92         1.56 o
  -3   1   2        209.74        212.36         4.09 o
  -2   1   2        530.44        535.15        12.95 o
  -1   1   2        138.86        139.58         4.68 o
   0   1   2       4555.99       4367.97       142.99 o
   1   1   2        809.33        749.69        12.34 o
   2   1   2        297.61        308.97         5.56 o
   3   1   2        293.64        293.68         7.15 o
   4   1   2        100.94        110.97         2.32 o
   5   1   2         72.71         69.73         1.63 o
   6   1   2         18.46         16.74         0.60 o
   7   1   2         30.50         28.46         0.58 o
   8   1   2         12.21         11.54         0.30 o
   9   1   2          4.47          4.43         0.12 o
  10   1   2          3.63          4.11         0.12 o
 -11   2   2          5.75          5.37         0.22 o
 -10   2   2          8.51          8.50         0.18 o
  -9   2   2         16.23         16.66         0.32 o
  -8   2   2         26.02         23.50         0.43 o
  -7   2   2        178.11        170.59         2.83 o
  -6   2   2        124.68        123.49         1.90 o
  -5   2   2        126.11        119.11         2.44 o
  -4   2   2        356.20        392.01         7.49 o
  -3   2   2        278.74        308.66         5.57 o
  -2   2   2        826.70        815.49        15.30 o
  -1   2   2       1627.73       1560.75        48.13 o
   0   2   2         77.05         69.75         1.43 o
   1   2   2       1480.73       1532.77        28.98 o
   2   2   2        125.25        120.25         2.23 o
   3   2   2        155.25        165.18         6.09 o
   4   2   2         43.44         48.04         2.22 o
   5   2   2          5.37          6.73         0.27 o
   6   2   2        164.34        159.49         2.63 o
   7   2   2         49.98         50.28         0.87 o
   8   2   2         11.17         10.84         0.23 o
   9   2   2          9.46         10.20         0.20 o
  10   2   2          2.91          3.19         0.11 o
 -10   3   2          1.16          1.25         0.07 o
  -9   3   2          4.21          3.41         0.10 o
  -8   3   2         28.68         26.44         0.53 o
  -7   3   2         62.05         61.40         1.20 o
  -6   3   2         59.69         61.60         1.20 o
  -5   3   2         72.07         67.90         1.28 o
  -4   3   2        191.50        184.93         4.84 o
  -2   3   2        775.72        716.02        26.77 o
  -1   3   2         99.15        100.62         2.49 o
   0   3   2         32.40         33.38         1.02 o
   1   3   2        521.76        532.28        11.50 o
   2   3   2         62.23         67.13         1.75 o
   3   3   2         23.95         25.86         1.35 o
   4   3   2        103.56         89.62         1.39 o
   5   3   2        157.33        143.96         2.68 o
   6   3   2         77.32         75.32         1.44 o
   7   3   2         11.01          9.78         0.22 o
   8   3   2         33.01         34.05         0.67 o
   9   3   2          8.09          7.64         0.20 o
  10   3   2          0.10          0.25         0.07 o
  -9   4   2          1.86          1.48         0.07 o
  -8   4   2          2.06          2.32         0.08 o
  -7   4   2          4.65          4.17         0.14 o
  -6   4   2         95.33         89.51         1.96 o
  -5   4   2         69.81         66.81         1.47 o
  -4   4   2          5.44          6.35         0.14 o
  -3   4   2         74.31         69.20         1.29 o
  -2   4   2         76.18         81.21         1.21 o
  -1   4   2        136.48        132.98         2.19 o
   0   4   2        128.14        120.54         2.22 o
   1   4   2         58.56         54.39         0.82 o
   2   4   2         98.49        110.73         1.68 o
   3   4   2         63.28         67.39         1.17 o
   4   4   2        132.69        133.67         2.49 o
   5   4   2         10.02          8.50         0.20 o
   6   4   2          4.51          4.08         0.13 o
   7   4   2          0.59          0.76         0.09 o
   8   4   2         16.27         17.58         0.36 o
   9   4   2          4.03          4.47         0.16 o
  -8   5   2          9.88         10.35         0.24 o
  -7   5   2          8.41          8.25         0.23 o
  -6   5   2         28.81         28.26         0.68 o
  -5   5   2         24.91         23.07         0.53 o
  -4   5   2         19.44         19.83         0.43 o
  -3   5   2          2.21          1.96         0.09 o
  -2   5   2        135.51        130.63         2.15 o
  -1   5   2         89.70         85.31         1.42 o
   0   5   2        173.21        165.40         2.70 o
   1   5   2         34.83         36.29         0.57 o
   2   5   2          9.73          7.40         0.16 o
   3   5   2         19.10         17.45         0.31 o
   4   5   2        107.73        105.37         1.97 o
   5   5   2          4.24          4.20         0.16 o
   6   5   2          4.00          3.53         0.11 o
   7   5   2          2.22          2.16         0.08 o
   8   5   2          0.38          0.25         0.12 o
  -7   6   2         18.18         19.09         0.74 o
  -6   6   2          4.98          4.19         0.17 o
  -5   6   2          3.71          3.94         0.17 o
  -4   6   2          3.51          3.27         0.08 o
  -3   6   2         24.98         23.86         0.50 o
  -2   6   2         23.92         23.12         0.39 o
  -1   6   2         70.12         65.78         1.10 o
   0   6   2          0.89          0.45         0.06 o
   1   6   2         29.77         29.37         0.50 o
   2   6   2          0.08          0.15         0.06 o
   3   6   2         40.22         38.59         0.67 o
   4   6   2          6.64          7.17         0.20 o
   5   6   2          2.96          3.30         0.10 o
   6   6   2          1.03          0.68         0.09 o
  -4   7   2         15.70         14.28         0.86 o
  -3   7   2          5.28          6.49         0.14 o
  -2   7   2          3.79          3.45         0.07 o
  -1   7   2         12.36         11.22         0.25 o
   0   7   2          2.99          3.05         0.06 o
   1   7   2          8.69          8.44         0.27 o
   2   7   2          7.37          7.51         0.26 o
   3   7   2          2.36          2.09         0.12 o
   4   7   2         13.64         14.04         0.49 o
  -5  -7   3          2.34          1.97         0.12 o
  -4  -7   3          2.36          2.59         0.12 o
  -3  -7   3          6.03          7.02         0.17 o
  -2  -7   3          2.77          2.90         0.09 o
  -1  -7   3          5.03          4.62         0.17 o
   0  -7   3          1.70          1.48         0.12 o
   1  -7   3          0.56          0.49         0.12 o
   2  -7   3          1.40          2.42         0.18 o
   3  -7   3          2.48          2.71         0.09 o
   4  -7   3          5.10          4.68         0.25 o
  -7  -6   3          6.92          7.76         0.37 o
  -6  -6   3          2.83          2.83         0.12 o
  -5  -6   3         23.38         23.03         0.86 o
  -4  -6   3          7.28          8.25         0.37 o
  -3  -6   3         11.46         11.53         0.38 o
  -2  -6   3         26.13         27.60         0.82 o
  -1  -6   3          5.35          4.98         0.18 o
   0  -6   3         21.18         23.64         0.60 o
   1  -6   3          1.74          1.93         0.20 o
   2  -6   3         14.80         14.08         0.56 o
   3  -6   3         14.33         14.53         0.62 o
   4  -6   3         46.67         51.27         1.14 o
   5  -6   3          5.48          6.11         0.20 o
   6  -6   3          7.13          8.25         0.37 o
  -8  -5   3          0.64          0.86         0.12 o
  -7  -5   3          6.70          8.46         0.43 o
  -6  -5   3         40.07         38.88         1.05 o
  -5  -5   3          6.00          6.46         0.18 o
  -4  -5   3          1.34          2.34         0.10 o
  -3  -5   3         70.55         73.63         1.63 o
  -2  -5   3         39.43         40.82         0.79 o
  -1  -5   3        130.65        128.99         2.59 o
   0  -5   3         43.93         42.46         0.82 o
   1  -5   3          7.97          8.79         0.26 o
   2  -5   3         27.98         30.29         0.63 o
   3  -5   3          1.23          1.56         0.12 o
   4  -5   3         93.77        101.04         2.74 o
   5  -5   3         18.77         20.05         0.49 o
   6  -5   3          2.19          1.66         0.12 o
   7  -5   3          2.92          3.08         0.25 o
   8  -5   3          0.48          0.62         0.12 o
  -9  -4   3         21.49         22.66         0.86 o
  -8  -4   3          3.90          2.71         0.25 o
  -7  -4   3         30.90         27.13         0.88 o
  -6  -4   3          0.97          2.11         0.09 o
  -5  -4   3        139.82        156.42         2.88 o
  -4  -4   3         25.15         25.16         0.84 o
  -3  -4   3        264.57        269.00         5.56 o
  -2  -4   3        141.95        154.81         2.66 o
  -1  -4   3        258.00        297.01         5.52 o
   0  -4   3          3.49          3.49         0.14 o
   1  -4   3          1.90          3.02         0.18 o
   2  -4   3         53.48         61.87         1.29 o
   3  -4   3          1.22          1.12         0.09 o
   4  -4   3         23.24         22.95         0.59 o
   5  -4   3         72.91         75.11         1.46 o
   6  -4   3          6.49          5.86         0.26 o
   7  -4   3          2.27          2.71         0.25 o
   8  -4   3          8.58          9.48         0.49 o
 -10  -3   3         10.12          9.97         0.49 o
  -9  -3   3          5.98          5.66         0.37 o
  -8  -3   3          9.47          8.08         0.35 o
  -7  -3   3         21.09         17.55         0.38 o
  -6  -3   3         28.94         23.46         0.47 o
  -5  -3   3         24.31         23.83         0.54 o
  -4  -3   3         31.97         30.43         0.99 o
  -3  -3   3        300.14        306.02        10.10 o
  -2  -3   3         45.78         50.66         1.26 o
  -1  -3   3        133.49        154.87         2.91 o
   0  -3   3         42.19         48.77         0.99 o
   1  -3   3        457.84        479.50         8.84 o
   2  -3   3        303.08        350.17         5.84 o
   3  -3   3        263.35        264.67         4.34 o
   4  -3   3         75.90         72.85         1.58 o
   5  -3   3        178.31        176.54         4.05 o
   6  -3   3         33.70         34.07         0.72 o
   7  -3   3         44.39         39.94         0.95 o
   8  -3   3          7.39          6.59         0.26 o
   9  -3   3          9.08         10.66         0.35 o
 -10  -2   3          6.72          7.64         0.26 o
  -9  -2   3          1.04          1.10         0.08 o
  -8  -2   3         24.59         27.25         0.56 o
  -7  -2   3         33.60         32.28         0.62 o
  -6  -2   3         86.76         80.81         1.41 o
  -5  -2   3         18.01         16.68         0.76 o
  -4  -2   3         43.25         46.42         1.97 o
  -3  -2   3        700.06        722.48        11.96 o
  -2  -2   3       1282.78       1263.47        22.11 o
  -1  -2   3        626.89        691.17        11.10 o
   0  -2   3        360.36        343.67         4.15 o
   1  -2   3        935.80        905.26        11.30 o
   2  -2   3        145.81        152.42         1.96 o
   3  -2   3         90.61         86.91         1.36 o
   4  -2   3         82.45         87.90         2.06 o
   5  -2   3        218.63        208.88         3.87 o
   6  -2   3        287.01        300.02         5.54 o
   7  -2   3         74.97         71.99         1.41 o
   8  -2   3          4.69          3.85         0.16 o
   9  -2   3          8.32          8.07         0.26 o
  10  -2   3          2.65          3.32         0.25 o
 -11  -1   3          0.15          0.22         0.08 o
 -10  -1   3         16.10         16.45         0.48 o
  -9  -1   3         19.29         18.22         0.39 o
  -8  -1   3         77.18         75.17         1.12 o
  -7  -1   3         24.46         25.33         0.41 o
  -6  -1   3         16.03         17.90         0.29 o
  -5  -1   3         66.23         57.61         1.24 o
  -4  -1   3       1032.97       1065.20        16.52 o
  -3  -1   3          9.88         11.12         0.35 o
  -2  -1   3        163.57        158.92         2.69 o
  -1  -1   3        374.67        363.44         6.58 o
   0  -1   3        179.27        177.86         2.02 o
   1  -1   3        623.89        616.85         8.25 o
   2  -1   3        701.33        726.55         8.67 o
   3  -1   3        570.59        575.22         7.83 o
   4  -1   3        394.37        414.47         7.82 o
   5  -1   3         16.64         18.74         0.61 o
   6  -1   3         13.89         11.45         0.22 o
   7  -1   3         15.63         15.42         0.29 o
   8  -1   3         23.06         21.66         0.56 o
   9  -1   3          5.59          6.77         0.37 o
  10  -1   3          0.90          1.23         0.12 o
 -11   0   3          0.66          0.38         0.06 o
 -10   0   3          0.10          0.25         0.09 o
  -9   0   3          0.11          0.06         0.06 o
  -8   0   3         31.59         31.38         0.52 o
  -7   0   3          3.47          4.22         0.11 o
  -6   0   3          3.59          2.91         0.09 o
  -5   0   3         23.03         31.26         0.80 o
  -4   0   3         17.70         18.39         0.38 o
  -3   0   3       1559.16       1608.43        26.25 o
  -2   0   3        786.08        798.73        14.59 o
  -1   0   3          7.22          6.37         0.16 o
   0   0   3         75.51         76.71         3.09 o
   1   0   3       1068.21        975.56        15.22 o
   2   0   3          0.23          0.21         0.06 o
   3   0   3        477.00        455.64         9.74 o
   4   0   3        604.16        630.47        11.80 o
   5   0   3        341.74        350.04         5.95 o
   6   0   3          0.94          1.47         0.07 o
   7   0   3          3.96          4.19         0.13 o
   8   0   3         14.87         13.13         0.30 o
   9   0   3          0.54          0.34         0.08 o
  10   0   3          0.97          1.73         0.07 o
 -11   1   3          0.16          0.22         0.06 o
 -10   1   3         16.19         16.69         0.33 o
  -9   1   3         19.27         18.33         0.36 o
  -8   1   3         77.14         75.21         1.35 o
  -7   1   3         24.45         25.69         0.48 o
  -6   1   3         16.13         18.16         0.33 o
  -5   1   3         66.29         57.75         1.36 o
  -4   1   3       1038.44       1088.53        18.34 o
  -3   1   3          9.90         12.32         0.38 o
  -2   1   3        164.37        162.68         4.05 o
  -1   1   3        374.20        367.25         6.23 o
   0   1   3        181.22        180.12         3.51 o
   1   1   3        623.07        603.52        22.92 o
   2   1   3        700.64        702.80        11.97 o
   3   1   3        569.86        569.73        18.30 o
   4   1   3        393.56        391.85         7.46 o
   5   1   3         16.92         18.28         0.33 o
   6   1   3         14.00         12.24         0.30 o
   7   1   3         15.61         15.63         0.36 o
   8   1   3         23.32         21.72         0.48 o
   9   1   3          5.58          6.64         0.14 o
  10   1   3          0.87          1.15         0.07 o
 -11   2   3          1.30          1.41         0.08 o
 -10   2   3          6.75          7.84         0.18 o
  -9   2   3          1.04          1.02         0.07 o
  -8   2   3         24.59         27.25         0.51 o
  -7   2   3         33.39         31.38         0.57 o
  -6   2   3         87.12         78.97         1.24 o
  -5   2   3         18.25         16.49         0.44 o
  -4   2   3         42.86         44.90         1.02 o
  -3   2   3        698.14        728.91        15.80 o
  -2   2   3       1283.01       1248.20        36.85 o
  -1   2   3        622.09        661.17        18.37 o
   0   2   3        362.25        338.52         6.37 o
   1   2   3        938.38        910.80        17.31 o
   2   2   3        146.06        151.79         3.54 o
   3   2   3         90.32         86.76         3.33 o
   4   2   3         81.49         82.17         3.57 o
   5   2   3        217.11        199.54         3.67 o
   6   2   3        287.45        288.59         4.73 o
   7   2   3         75.20         74.10         1.25 o
   8   2   3          4.65          3.95         0.12 o
   9   2   3          8.41          8.13         0.17 o
  10   2   3          2.62          3.34         0.15 o
 -10   3   3         10.16          9.93         0.22 o
  -9   3   3          5.96          5.77         0.15 o
  -8   3   3          9.50          8.04         0.22 o
  -7   3   3         21.25         18.59         0.41 o
  -6   3   3         28.90         23.17         0.47 o
  -5   3   3         24.34         22.70         0.59 o
  -4   3   3         32.57         29.56         1.11 o
  -2   3   3         45.79         46.69         2.46 o
  -1   3   3        133.59        140.23         4.14 o
   0   3   3         42.27         46.48         1.65 o
   1   3   3        460.08        435.69        11.62 o
   2   3   3        302.54        313.96         8.51 o
   3   3   3        261.04        253.75         6.63 o
   4   3   3         75.21         67.17         1.34 o
   5   3   3        178.07        171.68         3.17 o
   6   3   3         33.67         34.18         0.70 o
   7   3   3         44.67         40.03         0.78 o
   8   3   3          7.40          6.57         0.15 o
   9   3   3          9.09         10.29         0.36 o
  -9   4   3         21.51         21.13         0.42 o
  -8   4   3          3.80          2.56         0.10 o
  -7   4   3         30.34         26.80         0.53 o
  -6   4   3          1.01          2.17         0.10 o
  -5   4   3        139.44        144.18         3.10 o
  -4   4   3         25.24         23.17         0.50 o
  -3   4   3        265.10        237.49         4.32 o
  -2   4   3        140.90        136.39         2.05 o
  -1   4   3        257.19        268.20         4.87 o
   0   4   3          3.56          4.24         0.36 o
   1   4   3          1.84          2.61         0.11 o
   2   4   3         53.70         54.71         1.02 o
   3   4   3          1.26          1.07         0.06 o
   4   4   3         22.93         21.19         0.45 o
   5   4   3         73.15         72.37         1.38 o
   6   4   3          6.33          5.34         0.15 o
   7   4   3          2.29          2.67         0.08 o
   8   4   3          8.52          9.18         0.24 o
   9   4   3          3.83          3.28         0.12 o
  -8   5   3          0.66          0.81         0.10 o
  -7   5   3          6.69          8.08         0.23 o
  -6   5   3         40.29         39.53         1.51 o
  -5   5   3          5.99          6.52         0.20 o
  -4   5   3          1.29          2.15         0.10 o
  -3   5   3         70.85         67.91         1.26 o
  -2   5   3         39.78         39.83         0.66 o
  -1   5   3        130.66        125.29         2.04 o
   0   5   3         43.54         40.55         0.63 o
   1   5   3          8.02          8.86         0.16 o
   2   5   3         28.42         30.44         0.48 o
   3   5   3          1.20          1.35         0.05 o
   4   5   3         93.64         99.18         2.18 o
   5   5   3         18.85         19.73         0.46 o
   6   5   3          2.18          1.92         0.08 o
   7   5   3          2.96          2.79         0.12 o
   8   5   3          0.48          0.49         0.12 o
  -7   6   3          6.95          8.87         0.37 o
  -6   6   3          2.80          2.77         0.09 o
  -5   6   3         23.51         21.31         0.61 o
  -4   6   3          7.32          7.72         0.21 o
  -3   6   3         11.46         10.69         0.25 o
  -2   6   3         25.96         26.12         0.44 o
  -1   6   3          5.31          4.85         0.11 o
   0   6   3         21.01         23.67         0.42 o
   1   6   3          1.74          1.98         0.06 o
   2   6   3         14.77         14.39         0.26 o
   3   6   3         14.30         13.57         0.33 o
   4   6   3         46.62         47.76         1.35 o
   5   6   3          5.51          6.32         0.37 o
   6   6   3          7.07          7.48         0.49 o
  -4   7   3          2.35          2.89         0.37 o
  -3   7   3          6.10          7.33         0.18 o
  -2   7   3          2.71          2.59         0.09 o
  -1   7   3          5.05          4.99         0.17 o
   0   7   3          1.73          1.60         0.09 o
   1   7   3          0.57          0.49         0.09 o
   2   7   3          1.34          2.40         0.09 o
   3   7   3          2.50          2.71         0.12 o
   4   7   3          5.08          5.05         0.25 o
  -5  -7   4         18.52         16.63         0.62 o
  -4  -7   4          4.74          4.68         0.25 o
  -3  -7   4         14.64         13.85         0.35 o
  -2  -7   4          2.51          2.91         0.18 o
  -1  -7   4          1.26          1.19         0.07 o
   0  -7   4          0.87          0.74         0.09 o
   1  -7   4          0.50          0.37         0.12 o
   2  -7   4          1.21          1.72         0.09 o
   3  -7   4          9.47         10.04         0.26 o
  -7  -6   4          1.19          0.86         0.12 o
  -6  -6   4          1.58          1.85         0.12 o
  -5  -6   4          3.24          4.31         0.25 o
  -4  -6   4          7.17          7.27         0.37 o
  -3  -6   4         46.23         48.04         1.35 o
  -2  -6   4          4.04          4.52         0.20 o
  -1  -6   4         22.03         23.29         0.68 o
   0  -6   4         29.61         26.38         0.65 o
   1  -6   4          5.42          6.47         0.35 o
   2  -6   4         14.90         14.74         0.50 o
   3  -6   4         12.01         14.23         0.44 o
   4  -6   4         23.40         23.79         0.65 o
   5  -6   4          3.88          4.32         0.25 o
   6  -6   4          7.56          7.88         0.37 o
  -8  -5   4          3.16          3.69         0.25 o
  -7  -5   4          7.80          7.39         0.26 o
  -6  -5   4         20.15         18.78         0.52 o
  -5  -5   4         26.92         24.68         0.69 o
  -4  -5   4         24.48         21.90         0.58 o
  -3  -5   4         85.45         89.51         1.99 o
  -2  -5   4          8.38          7.72         0.23 o
  -1  -5   4         88.83         89.95         1.80 o
   0  -5   4         41.90         42.30         0.82 o
   1  -5   4         10.46          8.60         0.26 o
   2  -5   4         43.72         47.97         0.92 o
   3  -5   4          8.40          7.29         0.28 o
   4  -5   4         14.52         13.45         0.34 o
   5  -5   4         49.71         53.61         1.44 o
   6  -5   4          2.10          2.09         0.25 o
   7  -5   4          0.04          0.00         0.12 o
  -9  -4   4          3.56          4.80         0.25 o
  -8  -4   4         12.04         11.33         0.49 o
  -7  -4   4          6.42          5.88         0.39 o
  -6  -4   4         43.97         43.03         1.17 o
  -5  -4   4         31.05         32.48         0.92 o
  -4  -4   4         45.75         43.75         1.79 o
  -3  -4   4         44.38         47.59         1.06 o
  -2  -4   4        383.98        406.65         6.69 o
  -1  -4   4         10.43          9.74         0.28 o
   0  -4   4         17.34         17.26         0.38 o
   1  -4   4          0.36          1.29         0.12 o
   2  -4   4         64.63         70.09         1.43 o
   3  -4   4         25.42         20.88         0.49 o
   4  -4   4         23.97         25.02         0.66 o
   5  -4   4        124.80        124.73         3.83 o
   6  -4   4         15.34         16.11         0.80 o
   7  -4   4          2.63          3.69         0.25 o
   8  -4   4          0.44          0.25         0.12 o
 -10  -3   4          1.27          1.23         0.12 o
  -9  -3   4          4.22          5.79         0.37 o
  -8  -3   4         36.91         34.75         2.46 o
  -7  -3   4        127.05        119.30         2.50 o
  -6  -3   4         46.36         48.70         0.94 o
  -5  -3   4         90.74         86.01         2.65 o
  -4  -3   4        337.21        321.54        10.55 o
  -2  -3   4        205.34        230.55         7.37 o
  -1  -3   4        133.11        144.56         2.48 o
   0  -3   4        307.37        339.58         5.72 o
   1  -3   4         67.88         72.76         1.43 o
   2  -3   4        319.79        323.77         5.70 o
   3  -3   4        137.63        135.48         2.39 o
   4  -3   4         27.74         28.39         0.87 o
   5  -3   4        120.45        127.28         2.47 o
   6  -3   4         22.41         22.22         0.53 o
   7  -3   4          4.95          4.36         0.16 o
   8  -3   4          3.06          2.71         0.17 o
   9  -3   4          9.25          9.48         0.26 o
 -10  -2   4          9.50          9.91         0.35 o
  -9  -2   4         60.34         60.95         1.38 o
  -8  -2   4         18.96         20.04         0.44 o
  -7  -2   4         27.66         27.20         0.53 o
  -6  -2   4         25.76         24.83         0.42 o
  -5  -2   4        131.26        126.76         3.04 o
  -4  -2   4         45.36         45.38         1.72 o
  -3  -2   4       1868.21       1970.75        39.46 o
  -2  -2   4        344.43        353.49         5.03 o
  -1  -2   4         29.70         23.22         0.38 o
   0  -2   4         66.67         76.10         0.99 o
   1  -2   4          8.34          7.58         0.24 o
   2  -2   4        104.92        105.61         1.48 o
   3  -2   4        154.72        129.44         2.06 o
   4  -2   4          2.86          2.33         0.12 o
   5  -2   4         37.59         34.09         0.72 o
   6  -2   4         44.10         44.55         0.90 o
   7  -2   4          5.05          4.50         0.18 o
   8  -2   4          2.26          2.40         0.17 o
   9  -2   4          0.98          1.35         0.12 o
  10  -2   4          0.78          0.86         0.12 o
 -11  -1   4          0.44          0.49         0.07 o
 -10  -1   4          4.07          5.05         0.15 o
  -9  -1   4          0.08          0.27         0.09 o
  -8  -1   4          8.77          8.79         0.23 o
  -7  -1   4          9.93          9.03         0.19 o
  -6  -1   4         19.37         16.50         0.28 o
  -5  -1   4         40.46         41.22         0.97 o
  -4  -1   4        473.90        495.38         6.97 o
  -3  -1   4        699.57        702.70        14.22 o
  -2  -1   4        210.75        203.46         4.60 o
  -1  -1   4        410.93        420.39         5.56 o
   0  -1   4        277.68        268.46         3.26 o
   1  -1   4         55.24         47.30         0.71 o
   2  -1   4        256.50        255.81         3.05 o
   3  -1   4        575.28        607.51         7.98 o
   4  -1   4        506.73        522.79         9.77 o
   5  -1   4         77.88         73.97         2.03 o
   6  -1   4         12.66          9.67         0.20 o
   7  -1   4         74.59         72.57         1.15 o
   8  -1   4          0.27          0.29         0.11 o
   9  -1   4          4.55          4.93         0.25 o
  10  -1   4          1.58          1.97         0.12 o
 -11   0   4          1.22          1.04         0.07 o
 -10   0   4          0.99          0.63         0.07 o
  -9   0   4         13.01         13.86         0.28 o
  -8   0   4          4.82          4.77         0.13 o
  -7   0   4         19.52         20.44         0.35 o
  -6   0   4         51.09         51.22         0.83 o
  -5   0   4         15.90         19.24         0.55 o
  -4   0   4         27.49         24.20         0.45 o
  -3   0   4        327.89        347.39         5.28 o
  -2   0   4       1153.17       1134.48        19.06 o
  -1   0   4       2337.23       2239.37        37.05 o
   0   0   4         93.27         90.59         1.51 o
   1   0   4         91.63        106.92         2.50 o
   2   0   4       1502.04       1447.45        22.06 o
   3   0   4        413.76        373.67         7.01 o
   4   0   4         70.85         74.70         1.78 o
   5   0   4         25.25         27.44         0.48 o
   6   0   4          0.67          0.86         0.06 o
   7   0   4          3.66          3.38         0.16 o
   8   0   4          0.08          0.04         0.07 o
   9   0   4          1.17          1.24         0.12 o
  10   0   4          4.37          5.67         0.32 o
 -11   1   4          0.46          0.54         0.07 o
 -10   1   4          4.12          5.40         0.14 o
  -9   1   4          0.09          0.13         0.06 o
  -8   1   4          8.62          8.45         0.19 o
  -7   1   4         10.13          9.01         0.20 o
  -6   1   4         19.32         16.69         0.30 o
  -5   1   4         40.69         42.30         1.08 o
  -4   1   4        473.86        504.94         7.74 o
  -3   1   4        700.87        713.90        10.98 o
  -2   1   4        209.25        208.74         3.55 o
  -1   1   4        414.50        425.21         6.52 o
   0   1   4        277.41        262.94         4.06 o
   1   1   4         53.62         42.70         0.98 o
   2   1   4        257.53        249.79         6.89 o
   3   1   4        574.22        582.66        14.02 o
   4   1   4        507.17        505.85         9.55 o
   5   1   4         77.33         72.80         1.27 o
   6   1   4         12.75          9.75         0.23 o
   7   1   4         74.74         75.88         1.44 o
   8   1   4          0.27          0.26         0.07 o
   9   1   4          4.63          4.93         0.12 o
  10   1   4          1.59          1.91         0.09 o
 -11   2   4          2.85          3.27         0.10 o
 -10   2   4          9.37          9.79         0.20 o
  -9   2   4         60.54         62.46         1.08 o
  -8   2   4         19.30         20.92         0.40 o
  -7   2   4         27.33         26.67         0.46 o
  -6   2   4         25.80         25.20         0.42 o
  -5   2   4        132.30        127.49         2.10 o
  -4   2   4         46.37         48.69         1.22 o
  -3   2   4       1870.06       1903.78        35.75 o
  -2   2   4        345.60        339.59         7.28 o
  -1   2   4         29.92         23.17         1.39 o
   0   2   4         66.53         75.76         1.63 o
   1   2   4          8.43          7.36         0.41 o
   2   2   4        105.16        109.03         3.14 o
   3   2   4        156.22        131.41         5.30 o
   4   2   4          2.85          2.33         0.10 o
   5   2   4         36.98         31.19         0.61 o
   6   2   4         43.86         43.50         0.76 o
   7   2   4          4.95          4.61         0.13 o
   8   2   4          2.25          2.36         0.08 o
   9   2   4          1.00          1.46         0.07 o
  10   2   4          0.78          0.74         0.12 o
 -10   3   4          1.25          1.27         0.07 o
  -9   3   4          4.23          5.41         0.15 o
  -8   3   4         36.94         36.56         0.61 o
  -7   3   4        126.50        122.25         2.29 o
  -6   3   4         46.31         49.11         0.95 o
  -5   3   4         90.01         82.26         1.55 o
  -4   3   4        337.34        316.06         8.45 o
  -2   3   4        205.38        222.11         8.51 o
  -1   3   4        133.19        131.06         4.04 o
   0   3   4        308.28        307.16         8.38 o
   1   3   4         67.37         64.29         2.13 o
   3   3   4        137.77        129.40         2.19 o
   4   3   4         27.79         26.99         0.59 o
   5   3   4        120.46        122.90         2.31 o
   6   3   4         22.40         22.40         0.47 o
   7   3   4          4.95          4.21         0.14 o
   8   3   4          3.14          2.85         0.08 o
   9   3   4          9.21          9.60         0.26 o
  -9   4   4          3.58          4.13         0.13 o
  -8   4   4         11.79         10.81         0.26 o
  -7   4   4          6.42          5.82         0.24 o
  -6   4   4         44.04         41.07         0.97 o
  -5   4   4         31.33         30.58         0.62 o
  -4   4   4         46.24         42.14         0.81 o
  -3   4   4         43.64         42.25         0.66 o
  -2   4   4        386.27        380.98         6.21 o
  -1   4   4         10.36          8.98         0.17 o
   0   4   4         17.51         15.43         0.32 o
   1   4   4          0.33          1.07         0.06 o
   2   4   4         65.15         65.08         1.11 o
   3   4   4         25.21         19.90         0.35 o
   4   4   4         23.47         23.90         0.51 o
   5   4   4        124.70        121.69         2.66 o
   6   4   4         15.35         15.84         0.41 o
   7   4   4          2.67          3.65         0.16 o
   8   4   4          0.43          0.21         0.07 o
  -8   5   4          3.16          3.33         0.12 o
  -7   5   4          7.86          7.45         0.26 o
  -6   5   4         19.93         18.05         0.52 o
  -5   5   4         27.33         24.14         0.70 o
  -4   5   4         24.52         20.44         0.47 o
  -3   5   4         85.27         81.37         1.32 o
  -2   5   4          8.53          7.49         0.16 o
  -1   5   4         88.57         88.79         1.50 o
   0   5   4         41.61         42.73         0.73 o
   1   5   4         10.77          8.86         0.18 o
   2   5   4         43.76         48.39         0.85 o
   3   5   4          8.45          7.15         0.20 o
   4   5   4         14.44         13.51         0.47 o
   5   5   4         49.70         51.05         1.44 o
   6   5   4          2.06          1.93         0.12 o
   7   5   4          0.03          0.00         0.09 o
  -7   6   4          1.18          0.86         0.12 o
  -6   6   4          1.60          1.48         0.12 o
  -5   6   4          3.25          4.06         0.25 o
  -4   6   4          7.18          7.27         0.26 o
  -3   6   4         46.15         47.36         1.22 o
  -2   6   4          4.07          4.38         0.12 o
  -1   6   4         22.01         22.82         0.43 o
   0   6   4         29.46         27.03         0.54 o
   1   6   4          5.30          6.95         0.17 o
   2   6   4         15.04         15.02         0.32 o
   3   6   4         12.07         13.29         0.32 o
   4   6   4         23.44         22.08         0.65 o
   5   6   4          3.88          4.24         0.20 o
   6   6   4          7.56          7.48         0.49 o
  -5   7   4         18.59         20.57         0.74 o
  -4   7   4          4.72          4.68         0.25 o
  -3   7   4         14.68         14.54         0.44 o
  -2   7   4          2.58          2.90         0.09 o
  -1   7   4          1.29          1.37         0.12 o
   0   7   4          0.85          0.56         0.09 o
   1   7   4          0.49          0.37         0.09 o
   2   7   4          1.22          1.66         0.09 o
   3   7   4          9.42          9.97         0.37 o
  -4  -7   5          1.40          1.11         0.12 o
  -3  -7   5          1.56          0.99         0.09 o
  -2  -7   5          5.17          4.90         0.15 o
  -1  -7   5          7.01          7.63         0.37 o
   0  -7   5          9.92         10.10         0.37 o
   1  -7   5          3.76          4.86         0.17 o
   2  -7   5          2.14          2.22         0.09 o
   3  -7   5          0.53          0.62         0.12 o
  -7  -6   5          2.71          2.09         0.12 o
  -6  -6   5         10.93         10.84         0.49 o
  -5  -6   5          1.53          1.48         0.12 o
  -4  -6   5         12.42         11.35         0.49 o
  -3  -6   5          6.66          6.16         0.17 o
  -2  -6   5         16.53         16.23         0.50 o
  -1  -6   5         37.98         38.35         1.17 o
   0  -6   5          8.03          8.66         0.62 o
   1  -6   5          9.13          7.95         0.44 o
   2  -6   5          3.98          4.93         0.20 o
   3  -6   5          0.13          0.18         0.09 o
   4  -6   5         17.10         17.43         0.52 o
   5  -6   5          6.40          4.94         0.25 o
  -8  -5   5          3.36          3.04         0.18 o
  -7  -5   5          8.61          8.75         0.26 o
  -6  -5   5         29.65         30.24         0.82 o
  -5  -5   5         25.99         29.93         1.11 o
  -4  -5   5         29.20         30.04         0.66 o
  -3  -5   5         15.58         17.32         0.47 o
  -2  -5   5        396.94        408.08         8.67 o
  -1  -5   5         18.82         17.74         0.45 o
   0  -5   5         72.84         74.43         1.42 o
   1  -5   5         18.07         17.79         0.49 o
   2  -5   5         28.20         27.84         0.58 o
   3  -5   5         28.86         28.90         0.70 o
   4  -5   5         30.85         28.82         0.99 o
   5  -5   5         19.56         19.44         0.68 o
   6  -5   5          8.17          9.48         0.49 o
   7  -5   5          2.61          2.09         0.12 o
  -9  -4   5         11.39         12.81         0.62 o
  -8  -4   5          7.03          8.05         0.62 o
  -7  -4   5         14.04         11.98         0.49 o
  -6  -4   5         40.48         37.22         1.00 o
  -5  -4   5         58.84         59.27         1.57 o
  -4  -4   5         77.43         79.54         5.61 o
  -3  -4   5         26.31         28.88         0.68 o
  -2  -4   5        116.15        118.59         2.01 o
  -1  -4   5         88.61         91.95         1.71 o
   0  -4   5          3.42          3.15         0.13 o
   1  -4   5         44.71         46.17         0.98 o
   2  -4   5          8.82          9.37         0.30 o
   3  -4   5          6.07          7.27         0.22 o
   4  -4   5         15.78         15.44         0.47 o
   5  -4   5         15.14         17.26         0.56 o
   6  -4   5          0.04          0.12         0.09 o
   7  -4   5          2.07          2.34         0.25 o
   8  -4   5          0.40          0.49         0.12 o
 -10  -3   5         26.78         27.96         1.11 o
  -9  -3   5         28.02         28.45         1.11 o
  -8  -3   5         25.49         23.25         0.92 o
  -7  -3   5         22.26         18.82         0.46 o
  -6  -3   5         12.93         12.13         0.38 o
  -5  -3   5         52.58         48.29         1.31 o
  -4  -3   5          1.04          1.23         0.09 o
  -3  -3   5        249.87        249.66         9.13 o
  -2  -3   5        819.06        827.81        15.22 o
  -1  -3   5         47.20         57.02         1.14 o
   0  -3   5         45.22         61.37         1.23 o
   1  -3   5         55.30         62.02         1.15 o
   2  -3   5         54.58         59.68         1.15 o
   3  -3   5         46.88         47.37         1.30 o
   4  -3   5         64.94         71.31         1.40 o
   5  -3   5         47.18         50.45         1.03 o
   6  -3   5        139.33        137.06         3.57 o
   7  -3   5         10.32         12.09         0.38 o
   8  -3   5          2.70          2.84         0.17 o
 -11  -2   5          1.85          2.34         0.12 o
 -10  -2   5          8.47         10.16         0.35 o
  -9  -2   5         53.90         55.43         1.19 o
  -8  -2   5          3.65          3.99         0.15 o
  -7  -2   5         17.12         15.48         0.31 o
  -6  -2   5         40.40         37.00         0.62 o
  -5  -2   5         69.09         67.98         1.23 o
  -4  -2   5        339.32        354.14        18.58 o
  -3  -2   5        282.82        287.58         8.02 o
  -2  -2   5        378.12        387.22         5.90 o
  -1  -2   5        328.13        340.02         4.80 o
   0  -2   5        142.68        143.69         2.13 o
   1  -2   5          1.32          3.74         0.13 o
   2  -2   5         51.40         48.77         0.79 o
   3  -2   5        269.07        296.17         4.99 o
   4  -2   5          2.55          2.89         0.13 o
   5  -2   5        243.95        243.13         4.50 o
   6  -2   5         73.23         76.02         1.47 o
   7  -2   5         16.02         18.19         0.45 o
   8  -2   5         18.96         17.98         0.52 o
   9  -2   5          6.56          6.53         0.37 o
 -11  -1   5          4.27          4.42         0.13 o
 -10  -1   5         11.13         12.12         0.30 o
  -9  -1   5         48.17         49.44         0.92 o
  -8  -1   5          5.06          5.48         0.18 o
  -7  -1   5          6.54          6.81         0.18 o
  -6  -1   5         42.96         37.70         0.59 o
  -5  -1   5         98.81        103.54         2.16 o
  -4  -1   5        287.00        316.18         4.92 o
  -3  -1   5       1016.98       1093.30        17.11 o
  -2  -1   5        963.03        933.38        18.78 o
  -1  -1   5        193.66        202.09         2.40 o
   0  -1   5       1049.72       1076.85        14.16 o
   1  -1   5        509.68        505.86         6.13 o
   2  -1   5        310.65        328.89         4.33 o
   3  -1   5        219.27        230.06         3.59 o
   4  -1   5         89.98        103.86         2.12 o
   5  -1   5          1.24          0.93         0.10 o
   6  -1   5         16.59         15.32         0.28 o
   7  -1   5          5.39          4.82         0.19 o
   8  -1   5          7.81          8.50         0.49 o
   9  -1   5          3.15          3.32         0.25 o
  10  -1   5          2.58          3.82         0.25 o
 -11   0   5          0.01          0.03         0.06 o
 -10   0   5          1.06          0.71         0.06 o
  -9   0   5          5.95          6.28         0.15 o
  -8   0   5         21.05         22.85         0.40 o
  -7   0   5        210.92        199.64         2.85 o
  -6   0   5          0.09          0.31         0.06 o
  -5   0   5        236.97        271.94         5.30 o
  -4   0   5         20.44         25.12         0.49 o
  -3   0   5         54.15         62.33         1.15 o
  -2   0   5          0.09          0.24         0.05 o
  -1   0   5       2792.85       2697.92        45.13 o
   0   0   5        256.43        221.03         4.19 o
   1   0   5        307.70        243.24         5.00 o
   2   0   5         52.76         56.51         1.69 o
   3   0   5       1970.76       1988.16        33.15 o
   4   0   5        294.11        284.03         5.48 o
   5   0   5        159.89        147.76         3.74 o
   6   0   5         59.12         59.01         1.14 o
   7   0   5         49.03         51.09         1.11 o
   8   0   5          9.48          9.83         0.30 o
   9   0   5          0.53          0.68         0.09 o
  10   0   5          0.17          0.12         0.12 o
 -11   1   5          4.25          4.44         0.13 o
 -10   1   5         11.03         12.14         0.26 o
  -9   1   5         48.18         49.31         0.82 o
  -8   1   5          5.22          5.64         0.17 o
  -7   1   5          6.55          6.74         0.15 o
  -6   1   5         42.92         37.76         0.65 o
  -5   1   5         99.48        104.10         2.96 o
  -4   1   5        285.65        322.53         5.03 o
  -3   1   5       1022.45       1086.62        18.52 o
  -2   1   5        959.78        979.01        15.62 o
  -1   1   5        193.39        203.23         3.14 o
   0   1   5       1054.36       1062.06        16.96 o
   1   1   5        507.29        495.53        13.54 o
   2   1   5        313.35        342.61         7.64 o
   3   1   5        219.93        223.45         6.40 o
   4   1   5         88.92        105.35        11.21 o
   5   1   5          1.22          0.90         0.10 o
   6   1   5         16.63         15.89         0.36 o
   7   1   5          5.34          4.71         0.15 o
   8   1   5          7.65          8.33         0.19 o
   9   1   5          3.07          3.28         0.08 o
 -11   2   5          1.78          2.14         0.08 o
 -10   2   5          8.50          9.81         0.20 o
  -9   2   5         53.79         57.43         0.99 o
  -8   2   5          3.53          3.73         0.13 o
  -7   2   5         17.27         15.41         0.44 o
  -6   2   5         40.12         36.33         0.59 o
  -5   2   5         69.84         66.72         1.29 o
  -4   2   5        337.95        366.44         8.03 o
  -3   2   5        284.36        283.47         5.57 o
  -2   2   5        380.55        373.73         7.87 o
  -1   2   5        328.65        333.65         6.33 o
   0   2   5        141.76        137.85         3.74 o
   1   2   5          1.24          3.76         0.35 o
   2   2   5         51.03         49.59         1.66 o
   3   2   5        269.78        308.93        11.85 o
   4   2   5          2.40          2.75         0.20 o
   5   2   5        244.07        235.24         5.01 o
   6   2   5         73.41         76.01         1.29 o
   7   2   5         16.18         18.05         0.35 o
   8   2   5         19.04         18.25         0.50 o
   9   2   5          6.53          6.35         0.25 o
 -10   3   5         26.67         27.35         0.53 o
  -9   3   5         28.35         26.52         0.48 o
  -8   3   5         25.35         23.53         0.40 o
  -7   3   5         22.40         19.12         0.37 o
  -6   3   5         12.88         11.57         0.23 o
  -5   3   5         52.42         46.01         0.81 o
  -4   3   5          0.97          1.72         0.12 o
  -2   3   5        816.80        811.42        29.99 o
  -1   3   5         48.33         55.19         2.71 o
   0   3   5         45.11         56.54         2.71 o
   1   3   5         55.59         58.39         2.71 o
   2   3   5         54.88         54.75         1.46 o
   3   3   5         46.70         46.43         0.83 o
   4   3   5         64.82         70.57         1.56 o
   5   3   5         47.04         49.80         1.13 o
   6   3   5        139.46        137.59         2.96 o
   7   3   5         10.35         12.71         0.35 o
   8   3   5          2.71          3.09         0.18 o
   9   3   5          6.52          6.75         0.23 o
  -9   4   5         11.42         11.31         0.30 o
  -8   4   5          7.00          7.59         0.21 o
  -7   4   5         14.00         11.19         0.28 o
  -6   4   5         39.95         35.33         0.73 o
  -5   4   5         58.63         59.15         1.32 o
  -4   4   5         77.87         80.26         1.75 o
  -3   4   5         26.17         26.40         0.46 o
  -2   4   5        115.53        111.96         1.84 o
  -1   4   5         88.71         86.61         1.58 o
   0   4   5          3.42          3.07         0.06 o
   1   4   5         44.71         43.73         0.95 o
   2   4   5          8.77          8.59         0.28 o
   3   4   5          6.17          7.08         0.23 o
   4   4   5         16.07         15.15         0.33 o
   5   4   5         15.08         16.32         0.41 o
   6   4   5          0.05          0.12         0.07 o
   7   4   5          2.05          2.44         0.20 o
   8   4   5          0.40          0.46         0.07 o
  -8   5   5          3.42          3.20         0.12 o
  -7   5   5          8.59          8.13         0.37 o
  -6   5   5         29.59         28.70         1.11 o
  -5   5   5         26.20         29.93         1.11 o
  -4   5   5         29.47         29.57         0.68 o
  -3   5   5         15.28         15.97         0.29 o
  -2   5   5        398.22        396.28         6.48 o
  -1   5   5         18.86         17.93         0.35 o
   0   5   5         73.43         75.56         1.17 o
   1   5   5         17.85         17.76         0.35 o
   2   5   5         28.03         28.43         0.58 o
   3   5   5         29.07         28.03         0.58 o
   4   5   5         31.18         29.24         0.68 o
   5   5   5         19.45         19.40         0.59 o
   6   5   5          8.22          8.70         0.30 o
   7   5   5          2.63          1.93         0.12 o
  -7   6   5          2.72          2.09         0.12 o
  -6   6   5         10.91         11.33         0.49 o
  -5   6   5          1.48          1.35         0.12 o
  -4   6   5         12.54         11.58         0.35 o
  -3   6   5          6.74          6.17         0.17 o
  -2   6   5         16.54         15.74         0.36 o
  -1   6   5         38.01         38.52         0.75 o
   0   6   5          7.95          9.16         0.20 o
   1   6   5          8.94          7.85         0.20 o
   2   6   5          3.95          4.49         0.13 o
   3   6   5          0.13          0.12         0.07 o
   4   6   5         17.05         16.42         0.50 o
   5   6   5          6.47          4.79         0.49 o
  -4   7   5          1.36          1.11         0.12 o
  -3   7   5          1.58          1.11         0.12 o
  -2   7   5          5.27          4.93         0.25 o
  -1   7   5          7.00          7.14         0.17 o
   0   7   5          9.93         10.10         0.26 o
   1   7   5          3.68          4.56         0.17 o
   2   7   5          2.13          2.03         0.09 o
   3   7   5          0.58          0.49         0.12 o
  -4  -7   6         23.78         22.54         0.86 o
  -3  -7   6          2.43          2.40         0.09 o
  -2  -7   6         20.06         19.18         0.80 o
  -1  -7   6          7.72          8.74         0.37 o
   0  -7   6          2.05          2.22         0.12 o
   1  -7   6          2.69          2.28         0.09 o
   2  -7   6          0.57          0.76         0.12 o
  -7  -6   6          0.27          0.25         0.12 o
  -6  -6   6          3.44          4.06         0.25 o
  -5  -6   6          2.94          3.32         0.12 o
  -4  -6   6          2.89          4.19         0.17 o
  -3  -6   6          4.23          3.89         0.18 o
  -2  -6   6         17.41         15.76         0.39 o
  -1  -6   6         51.58         51.93         1.59 o
   0  -6   6         20.53         20.10         0.59 o
   1  -6   6         30.10         34.03         0.91 o
   2  -6   6         20.39         21.87         0.61 o
   3  -6   6         14.87         15.64         0.44 o
   4  -6   6          6.14          6.36         0.20 o
   5  -6   6          3.55          4.06         0.25 o
  -8  -5   6          0.50          0.49         0.09 o
  -7  -5   6         12.26         13.59         0.38 o
  -6  -5   6         15.11         15.52         1.11 o
  -5  -5   6         21.51         23.40         0.86 o
  -4  -5   6         15.23         15.15         0.38 o
  -3  -5   6         65.35         67.67         1.51 o
  -2  -5   6         58.29         63.77         1.46 o
  -1  -5   6         11.03         10.96         0.36 o
   0  -5   6         23.20         20.29         0.55 o
   1  -5   6         25.10         24.63         0.62 o
   2  -5   6          0.08          0.32         0.07 o
   3  -5   6          9.30         11.65         0.34 o
   4  -5   6          3.47          4.06         0.30 o
   5  -5   6          5.02          5.05         0.37 o
   6  -5   6          6.87          7.14         0.37 o
   7  -5   6          2.10          2.59         0.12 o
  -9  -4   6          8.14          8.25         0.37 o
  -8  -4   6          0.30          0.86         0.09 o
  -7  -4   6         10.18          9.33         0.30 o
  -6  -4   6         15.06         13.86         0.44 o
  -5  -4   6         19.13         16.40         0.47 o
  -4  -4   6         21.38         23.68         0.86 o
  -3  -4   6        294.14        297.33         6.32 o
  -2  -4   6         57.15         56.89         1.30 o
  -1  -4   6        100.09        102.60         1.86 o
   0  -4   6          6.95          7.81         0.27 o
   1  -4   6         19.94         19.12         0.49 o
   2  -4   6         16.51         16.45         0.47 o
   3  -4   6         12.22         13.61         0.30 o
   4  -4   6          5.47          5.01         0.27 o
   5  -4   6         40.04         39.69         1.17 o
   6  -4   6          5.76          5.30         0.37 o
   7  -4   6          1.43          1.60         0.12 o
   8  -4   6          0.10          0.00         0.12 o
 -10  -3   6         17.22         17.61         0.74 o
  -9  -3   6         50.30         52.23         1.97 o
  -8  -3   6         72.00         71.56         2.15 o
  -7  -3   6         12.90         13.93         0.36 o
  -6  -3   6         58.91         56.16         1.52 o
  -5  -3   6        257.03        251.08         6.50 o
  -4  -3   6          4.87          4.57         0.25 o
  -3  -3   6        123.83        136.26         3.57 o
  -2  -3   6         90.93        104.74         2.07 o
  -1  -3   6          5.41          5.95         0.21 o
   0  -3   6         29.37         30.63         0.67 o
   1  -3   6         67.05         69.34         1.44 o
   2  -3   6          4.73          4.25         0.16 o
   3  -3   6         22.33         20.29         0.39 o
   4  -3   6         46.27         48.09         0.97 o
   5  -3   6          6.58          7.18         0.22 o
   6  -3   6          8.17          7.83         0.23 o
   7  -3   6         11.20         11.89         0.35 o
   8  -3   6          1.71          1.68         0.18 o
 -11  -2   6          0.33          0.37         0.12 o
 -10  -2   6          5.21          5.42         0.17 o
  -9  -2   6         56.76         56.72         1.15 o
  -8  -2   6         81.96         82.86         1.63 o
  -7  -2   6         59.10         60.48         0.90 o
  -6  -2   6          5.82          5.39         0.13 o
  -5  -2   6         69.85         81.87         2.60 o
  -4  -2   6          7.90          7.06         0.59 o
  -3  -2   6          6.97         16.25         0.50 o
  -2  -2   6          2.17          1.49         0.14 o
  -1  -2   6        291.71        303.51         4.92 o
   0  -2   6         72.61         78.51         1.31 o
   1  -2   6         33.73         35.45         0.70 o
   2  -2   6         39.83         42.31         0.78 o
   3  -2   6         96.10         90.65         1.48 o
   4  -2   6         16.28         18.92         0.49 o
   5  -2   6         23.41         20.44         0.47 o
   6  -2   6         48.30         42.99         0.90 o
   7  -2   6          6.00          6.21         0.23 o
   8  -2   6          0.33          0.25         0.12 o
   9  -2   6          0.23          0.25         0.12 o
 -11  -1   6          7.29          6.68         0.20 o
 -10  -1   6          7.79          7.45         0.20 o
  -9  -1   6          1.73          2.14         0.19 o
  -8  -1   6         49.01         46.35         0.82 o
  -7  -1   6         33.78         32.71         0.60 o
  -6  -1   6         40.58         38.45         0.84 o
  -5  -1   6        139.63        128.70         3.79 o
  -4  -1   6       1112.29       1202.84        24.94 o
  -3  -1   6         54.04         62.09         1.04 o
  -2  -1   6        209.07        215.37         4.24 o
  -1  -1   6        183.53        190.38         2.57 o
   0  -1   6         51.72         51.55         0.74 o
   1  -1   6        369.30        368.17         4.58 o
   2  -1   6        400.09        407.28         5.09 o
   3  -1   6        339.00        361.69         9.43 o
   4  -1   6        128.51        130.64         2.60 o
   5  -1   6         19.68         19.25         0.39 o
   6  -1   6         57.53         55.19         1.54 o
   7  -1   6         19.25         18.60         0.86 o
   8  -1   6         21.61         24.38         0.99 o
   9  -1   6          1.01          0.99         0.12 o
 -11   0   6          6.25          5.76         0.14 o
 -10   0   6         35.52         38.21         0.69 o
  -9   0   6         39.45         38.72         0.75 o
  -8   0   6        247.42        257.11         3.91 o
  -7   0   6          0.74          0.22         0.06 o
  -6   0   6          1.07          1.83         0.08 o
  -5   0   6         34.22         41.42         1.05 o
  -4   0   6          0.67          3.21         0.21 o
  -3   0   6          3.82          3.81         0.14 o
  -2   0   6        266.38        269.06         3.81 o
  -1   0   6          1.65          6.61         0.18 o
   0   0   6         11.62          8.33         0.30 o
   1   0   6         68.79         77.67         1.21 o
   2   0   6        620.50        677.84         8.84 o
   3   0   6        719.79        790.90        14.66 o
   4   0   6        120.93        102.62         1.70 o
   5   0   6          3.91          3.45         0.17 o
   6   0   6         12.71         11.60         0.35 o
   7   0   6          6.18          4.66         0.16 o
   8   0   6          9.91         11.41         0.28 o
   9   0   6          3.84          4.64         0.31 o
 -11   1   6          7.18          6.63         0.17 o
 -10   1   6          7.83          7.73         0.20 o
  -9   1   6          1.77          2.12         0.07 o
  -8   1   6         48.66         45.33         0.67 o
  -7   1   6         33.23         31.63         0.52 o
  -6   1   6         39.65         36.94         0.79 o
  -5   1   6        138.37        125.62         3.49 o
  -4   1   6       1109.14       1148.49        18.15 o
  -3   1   6         53.93         60.28         1.51 o
  -2   1   6        209.39        215.22         3.12 o
  -1   1   6        184.21        189.17         2.57 o
   0   1   6         50.31         49.05         0.96 o
   1   1   6        366.65        355.90         6.03 o
   2   1   6        397.89        409.57        12.35 o
   3   1   6        339.91        356.03        13.70 o
   4   1   6        128.90        126.20         2.44 o
   5   1   6         19.68         20.19         0.82 o
   6   1   6         57.60         56.97         1.11 o
   7   1   6         19.45         17.89         0.38 o
   8   1   6         21.70         24.23         0.54 o
   9   1   6          1.04          0.88         0.12 o
 -11   2   6          0.31          0.33         0.07 o
 -10   2   6          5.19          5.37         0.13 o
  -9   2   6         56.82         57.40         0.99 o
  -8   2   6         82.27         81.20         1.37 o
  -7   2   6         59.82         60.42         0.95 o
  -6   2   6          5.92          5.30         0.13 o
  -5   2   6         69.89         80.79         1.32 o
  -4   2   6          7.95          7.47         0.45 o
  -3   2   6          7.18         15.16         0.47 o
  -2   2   6          2.12          1.36         0.17 o
  -1   2   6        293.86        295.35         5.72 o
   0   2   6         72.62         78.15         2.48 o
   1   2   6         33.78         36.57         1.35 o
   2   2   6         39.75         40.87         1.48 o
   3   2   6         96.91         91.02         1.81 o
   4   2   6         16.14         18.76         0.57 o
   5   2   6         22.95         18.98         0.56 o
   6   2   6         48.31         43.73         0.99 o
   7   2   6          6.09          6.63         0.19 o
   8   2   6          0.35          0.33         0.07 o
   9   2   6          0.23          0.31         0.09 o
 -10   3   6         17.16         15.71         0.38 o
  -9   3   6         50.01         47.77         0.76 o
  -8   3   6         72.06         71.81         1.13 o
  -7   3   6         13.00         14.48         0.27 o
  -6   3   6         58.83         54.10         0.94 o
  -5   3   6        256.03        241.24         4.75 o
  -4   3   6          4.92          4.54         0.12 o
  -3   3   6        123.18        126.67         4.50 o
  -1   3   6          5.63          6.16         0.74 o
   0   3   6         29.03         28.45         1.72 o
   1   3   6         67.34         65.12         1.31 o
   2   3   6          4.75          4.04         0.15 o
   3   3   6         22.36         20.38         0.41 o
   4   3   6         46.27         49.13         1.11 o
   5   3   6          6.62          6.91         0.23 o
   6   3   6          8.15          8.38         0.27 o
   7   3   6         11.11         11.68         0.32 o
   8   3   6          1.69          1.53         0.08 o
   9   3   6          0.73          0.74         0.12 o
  -9   4   6          8.14          7.43         0.31 o
  -8   4   6          0.30          0.77         0.12 o
  -7   4   6          9.95          8.87         0.27 o
  -6   4   6         14.94         12.87         0.41 o
  -5   4   6         19.03         16.55         0.50 o
  -4   4   6         21.37         23.61         0.45 o
  -3   4   6        296.23        283.76         5.21 o
  -2   4   6         57.26         51.49         0.81 o
  -1   4   6        100.15         99.65         1.52 o
   0   4   6          7.00          7.56         0.16 o
   1   4   6         19.88         17.59         0.35 o
   2   4   6         16.54         16.55         0.36 o
   3   4   6         12.22         13.05         0.35 o
   4   4   6          5.46          4.88         0.14 o
   5   4   6         40.38         41.25         0.97 o
   6   4   6          5.69          4.61         0.16 o
   7   4   6          1.45          1.47         0.09 o
   8   4   6          0.09          0.12         0.09 o
  -8   5   6          0.50          0.62         0.12 o
  -7   5   6         12.37         13.30         0.49 o
  -6   5   6         15.01         14.16         0.62 o
  -5   5   6         21.30         21.75         1.11 o
  -4   5   6         15.18         15.06         0.38 o
  -3   5   6         65.50         65.84         1.26 o
  -2   5   6         58.40         60.68         1.17 o
  -1   5   6         11.10         10.85         0.21 o
   0   5   6         23.00         19.53         0.57 o
   1   5   6         25.22         25.18         0.52 o
   2   5   6          0.11          0.28         0.07 o
   3   5   6          9.43         11.68         0.27 o
   4   5   6          3.44          3.80         0.16 o
   5   5   6          5.05          4.63         0.31 o
   6   5   6          6.86          6.95         0.55 o
   7   5   6          2.05          2.75         0.25 o
  -7   6   6          0.26          0.12         0.12 o
  -6   6   6          3.49          4.06         0.25 o
  -5   6   6          2.91          3.08         0.12 o
  -4   6   6          2.84          4.19         0.17 o
  -3   6   6          4.14          3.57         0.14 o
  -2   6   6         17.64         15.83         0.33 o
  -1   6   6         51.40         50.40         0.95 o
   0   6   6         20.34         19.10         0.39 o
   1   6   6         30.15         32.63         0.64 o
   2   6   6         20.17         20.25         0.39 o
   3   6   6         14.83         14.91         0.62 o
   4   6   6          6.29          6.21         0.20 o
   5   6   6          3.47          4.01         0.18 o
  -3   7   6          2.42          2.53         0.09 o
  -2   7   6         20.10         19.95         0.52 o
  -1   7   6          7.77          8.13         0.26 o
   0   7   6          2.09          2.22         0.12 o
   1   7   6          2.62          2.22         0.12 o
   2   7   6          0.56          0.86         0.12 o
  -3  -7   7          0.09          0.12         0.12 o
  -2  -7   7          5.92          6.28         0.25 o
  -1  -7   7         11.79         12.44         0.49 o
   0  -7   7          9.82          9.24         0.37 o
   1  -7   7         10.26         11.70         0.49 o
   2  -7   7          1.32          1.23         0.12 o
  -6  -6   7          7.47          6.53         0.25 o
  -5  -6   7         10.14         11.82         0.49 o
  -4  -6   7         20.28         20.38         0.56 o
  -3  -6   7          3.92          4.50         0.18 o
  -2  -6   7         25.82         23.36         0.68 o
  -1  -6   7         12.28         13.68         0.44 o
   0  -6   7         20.91         20.43         0.62 o
   1  -6   7          5.00          4.62         0.17 o
   2  -6   7          9.97         10.10         0.30 o
   3  -6   7          4.55          4.13         0.17 o
   4  -6   7          3.86          3.43         0.25 o
   5  -6   7          3.60          4.06         0.25 o
  -8  -5   7         10.38         10.62         0.37 o
  -7  -5   7          1.46          1.48         0.12 o
  -6  -5   7         14.09         16.62         0.62 o
  -5  -5   7          5.42          5.66         0.25 o
  -4  -5   7         19.77         23.65         0.64 o
  -3  -5   7         13.20         13.00         0.32 o
  -2  -5   7         34.52         34.96         0.73 o
  -1  -5   7        179.71        175.88         3.31 o
   0  -5   7         73.41         72.88         2.03 o
   1  -5   7         73.44         71.80         2.35 o
   2  -5   7         47.42         48.61         1.28 o
   3  -5   7         55.32         56.66         1.51 o
   4  -5   7         42.07         44.09         1.72 o
   5  -5   7          1.96          2.83         0.25 o
   6  -5   7          4.33          4.19         0.25 o
  -9  -4   7          5.06          5.05         0.25 o
  -8  -4   7          0.18          0.25         0.09 o
  -7  -4   7          9.98         10.22         0.35 o
  -6  -4   7         11.73         15.03         0.44 o
  -5  -4   7         32.79         28.28         0.78 o
  -4  -4   7          2.31          3.15         0.18 o
  -3  -4   7        113.50        109.43         2.06 o
  -2  -4   7        230.89        230.23         4.94 o
  -1  -4   7         12.82         14.14         0.37 o
   0  -4   7          3.11          3.28         0.20 o
   1  -4   7          0.42          0.35         0.07 o
   2  -4   7         45.41         42.41         0.84 o
   3  -4   7         12.54         11.04         0.28 o
   4  -4   7          8.63          9.59         0.38 o
   5  -4   7         16.89         13.48         0.55 o
   6  -4   7          8.77          8.87         0.49 o
   7  -4   7          2.54          2.22         0.12 o
 -10  -3   7          7.48          8.25         0.37 o
  -9  -3   7         27.48         28.45         1.11 o
  -8  -3   7          8.52          7.84         0.34 o
  -7  -3   7         20.02         16.06         0.40 o
  -6  -3   7         75.54         74.63         1.96 o
  -5  -3   7          8.33          7.15         0.26 o
  -4  -3   7         80.87         86.50         5.79 o
  -3  -3   7         42.07         39.47         1.35 o
  -2  -3   7          1.02          0.73         0.11 o
  -1  -3   7         16.86         18.76         0.57 o
   0  -3   7         15.22         11.03         0.29 o
   1  -3   7         66.60         71.07         1.79 o
   2  -3   7         15.21         11.94         0.25 o
   3  -3   7         23.57         22.56         0.46 o
   4  -3   7        259.81        244.98         4.56 o
   5  -3   7         20.78         18.35         0.47 o
   6  -3   7         14.19         14.79         0.52 o
   7  -3   7          0.16          0.18         0.09 o
   8  -3   7          0.83          0.86         0.09 o
 -11  -2   7         12.71         12.44         0.49 o
 -10  -2   7          0.36          0.25         0.09 o
  -9  -2   7         20.17         20.15         0.53 o
  -8  -2   7         84.76         87.68         1.59 o
  -7  -2   7         37.37         34.21         0.58 o
  -6  -2   7          1.22          1.43         0.06 o
  -5  -2   7         13.58         13.64         0.69 o
  -4  -2   7        194.23        207.76         4.00 o
  -3  -2   7        173.57        181.37         4.18 o
  -2  -2   7         53.55         60.05         1.34 o
  -1  -2   7        489.68        482.29        10.77 o
   0  -2   7         43.46         53.37         1.52 o
   1  -2   7         59.65         57.10         1.09 o
   2  -2   7         13.41         14.44         0.79 o
   3  -2   7         97.06         88.26         1.61 o
   4  -2   7         64.54         64.69         1.28 o
   5  -2   7         51.30         48.05         0.98 o
   6  -2   7         14.71         10.89         0.34 o
   7  -2   7          6.91          6.16         0.26 o
   8  -2   7         10.00         10.84         0.49 o
   9  -2   7          3.79          4.43         0.25 o
 -11  -1   7          1.10          1.24         0.12 o
 -10  -1   7         12.20         13.02         0.27 o
  -9  -1   7         75.57         78.98         1.38 o
  -8  -1   7        188.31        189.70         3.20 o
  -7  -1   7         66.90         72.55         1.15 o
  -6  -1   7         61.63         62.79         1.00 o
  -5  -1   7        213.68        209.03         4.85 o
  -4  -1   7         16.83         19.43         0.84 o
  -3  -1   7        312.79        338.16         6.12 o
  -2  -1   7         83.32         87.15         2.15 o
  -1  -1   7        432.17        455.85         7.64 o
   0  -1   7         81.01         66.71         1.58 o
   1  -1   7         19.26         22.15         0.45 o
   2  -1   7        123.69        127.20         2.49 o
   3  -1   7        298.28        303.34         6.78 o
   4  -1   7         78.01         74.07         1.35 o
   5  -1   7          5.50          6.23         0.30 o
   6  -1   7         22.36         20.99         0.65 o
   7  -1   7          0.56          0.86         0.12 o
   8  -1   7          0.25          0.25         0.12 o
   9  -1   7          4.42          4.56         0.25 o
 -11   0   7         28.30         30.58         0.61 o
 -10   0   7         12.63         12.53         0.27 o
  -9   0   7         52.00         53.55         1.00 o
  -8   0   7         18.17         17.58         0.33 o
  -7   0   7         70.63         64.70         0.98 o
  -6   0   7          0.10          0.21         0.05 o
  -5   0   7         88.53         79.91         2.81 o
  -4   0   7        338.65        367.24         6.93 o
  -3   0   7       2078.49       2291.33        56.89 o
  -2   0   7       1502.04       1483.48        35.26 o
  -1   0   7        296.51        333.46         4.45 o
   0   0   7         10.50         13.44         0.32 o
   1   0   7        124.66        111.57         1.83 o
   2   0   7        164.70        147.38         4.45 o
   4   0   7        539.69        538.21        13.90 o
   5   0   7         48.75         50.26         1.39 o
   6   0   7          4.63          6.11         0.31 o
   7   0   7         13.76         10.78         0.35 o
   8   0   7          1.18          1.30         0.09 o
   9   0   7          8.23          8.87         0.37 o
 -11   1   7          1.11          1.11         0.07 o
 -10   1   7         12.18         13.15         0.31 o
  -9   1   7         75.11         77.86         1.20 o
  -8   1   7        189.24        182.07         2.76 o
  -7   1   7         66.51         70.25         0.99 o
  -6   1   7         60.88         59.82         0.98 o
  -5   1   7        212.75        203.06         2.98 o
  -4   1   7         16.64         18.48         0.71 o
  -3   1   7        314.27        329.60         7.47 o
  -2   1   7         83.08         83.10         1.56 o
  -1   1   7        428.63        452.67         7.56 o
   0   1   7         81.44         68.25         2.37 o
   1   1   7         19.67         23.35         0.96 o
   2   1   7        122.90        122.23         3.57 o
   3   1   7        297.85        299.14         8.02 o
   4   1   7         77.71         74.22         2.02 o
   5   1   7          5.44          5.82         0.23 o
   6   1   7         22.11         19.31         0.44 o
   7   1   7          0.53          0.78         0.07 o
   8   1   7          0.28          0.12         0.09 o
   9   1   7          4.48          4.37         0.17 o
 -11   2   7         12.61         12.22         0.38 o
 -10   2   7          0.37          0.22         0.06 o
  -9   2   7         20.02         19.82         0.37 o
  -8   2   7         85.17         87.68         1.36 o
  -7   2   7         37.19         33.79         0.58 o
  -6   2   7          1.27          1.33         0.09 o
  -5   2   7         13.57         12.80         0.24 o
  -4   2   7        196.33        203.42         3.64 o
  -3   2   7        173.35        175.56         3.98 o
  -2   2   7         54.14         56.37         1.91 o
  -1   2   7        490.80        479.39        16.82 o
   0   2   7         43.40         52.11         1.78 o
   1   2   7         60.05         57.50         1.96 o
   2   2   7         13.46         12.81         0.99 o
   3   2   7         97.29         84.15         1.74 o
   4   2   7         65.30         65.14         1.45 o
   5   2   7         51.60         46.31         1.06 o
   6   2   7         14.51         10.50         0.30 o
   7   2   7          6.85          5.90         0.19 o
   8   2   7          9.99         10.47         0.32 o
   9   2   7          3.79          3.94         0.25 o
 -10   3   7          7.49          7.41         0.17 o
  -9   3   7         27.43         25.29         0.55 o
  -8   3   7          8.61          7.89         0.19 o
  -7   3   7         19.95         16.16         0.33 o
  -6   3   7         75.36         72.06         1.25 o
  -5   3   7          8.49          7.24         0.16 o
  -4   3   7         80.85         82.75         1.36 o
  -3   3   7         42.28         38.85         0.97 o
  -2   3   7          1.09          1.13         0.12 o
  -1   3   7         16.80         18.11         0.38 o
   0   3   7         15.01         10.33         0.25 o
   1   3   7         66.57         68.88         1.01 o
   2   3   7         15.23         12.21         0.22 o
   3   3   7         23.58         23.05         0.42 o
   4   3   7        259.43        244.59         5.20 o
   5   3   7         20.81         18.34         0.46 o
   6   3   7         14.07         14.53         0.39 o
   7   3   7          0.16          0.25         0.07 o
   8   3   7          0.83          0.95         0.07 o
  -9   4   7          5.07          4.80         0.25 o
  -8   4   7          0.20          0.25         0.09 o
  -7   4   7         10.03         10.04         0.37 o
  -6   4   7         11.81         14.68         0.47 o
  -5   4   7         32.59         29.19         0.86 o
  -4   4   7          2.12          2.72         0.07 o
  -3   4   7        113.55        103.66         1.82 o
  -2   4   7        231.84        220.57         3.62 o
  -1   4   7         12.73         14.27         0.28 o
   0   4   7          3.04          3.26         0.09 o
   1   4   7          0.45          0.44         0.06 o
   2   4   7         45.87         42.85         0.79 o
   3   4   7         12.53         11.44         0.23 o
   4   4   7          8.83          9.54         0.26 o
   5   4   7         16.77         14.32         0.39 o
   6   4   7          8.89          8.43         0.23 o
   7   4   7          2.47          1.89         0.08 o
  -8   5   7         10.15         11.33         0.49 o
  -7   5   7          1.38          1.11         0.12 o
  -6   5   7         14.35         16.84         1.05 o
  -5   5   7          5.31          5.32         0.18 o
  -4   5   7         19.97         23.71         0.49 o
  -3   5   7         13.04         12.89         0.27 o
  -2   5   7         34.93         34.67         0.66 o
  -1   5   7        180.59        173.54         2.88 o
   0   5   7         73.22         72.77         1.24 o
   1   5   7         73.32         74.44         1.43 o
   2   5   7         47.30         49.42         0.95 o
   3   5   7         55.23         56.48         1.07 o
   4   5   7         42.19         41.29         1.17 o
   5   5   7          1.89          2.69         0.11 o
   6   5   7          4.40          3.96         0.31 o
  -7   6   7          0.24          0.25         0.12 o
  -6   6   7          7.60          7.02         0.25 o
  -5   6   7         10.18         12.44         0.49 o
  -4   6   7         20.03         20.63         0.52 o
  -3   6   7          4.05          4.45         0.13 o
  -2   6   7         25.73         23.29         0.57 o
  -1   6   7         12.26         12.83         0.27 o
   0   6   7         21.00         19.98         0.39 o
   1   6   7          5.11          4.66         0.13 o
   2   6   7          9.93          9.54         0.20 o
   3   6   7          4.45          3.99         0.20 o
   4   6   7          3.85          3.20         0.25 o
   5   6   7          3.64          3.57         0.25 o
  -3   7   7          0.09          0.12         0.09 o
  -2   7   7          5.84          5.73         0.17 o
  -1   7   7         12.00         12.32         0.35 o
   0   7   7          9.87          8.99         0.26 o
   1   7   7         10.35         10.97         0.26 o
   2   7   7          1.30          1.23         0.12 o
  -2  -7   8          0.42          0.37         0.12 o
  -1  -7   8         48.88         48.91         1.85 o
   0  -7   8          1.17          0.99         0.12 o
   1  -7   8          0.81          0.44         0.09 o
  -6  -6   8          4.59          5.54         0.25 o
  -5  -6   8          0.20          0.25         0.12 o
  -4  -6   8         11.51         12.50         0.35 o
  -3  -6   8          2.27          2.09         0.09 o
  -2  -6   8         21.16         20.27         0.55 o
  -1  -6   8         16.79         14.90         0.62 o
   0  -6   8         39.45         41.52         1.13 o
   1  -6   8         27.22         25.93         0.74 o
   2  -6   8          5.42          5.41         0.20 o
   3  -6   8          6.27          6.24         0.31 o
   4  -6   8          0.00          0.00         0.12 o
  -8  -5   8          2.69          2.46         0.12 o
  -7  -5   8          2.09          1.72         0.12 o
  -6  -5   8         19.33         17.49         0.74 o
  -5  -5   8          7.75          8.37         0.37 o
  -4  -5   8         14.92         16.12         0.47 o
  -3  -5   8         52.56         49.32         1.11 o
  -2  -5   8         14.77         14.35         0.39 o
  -1  -5   8         22.18         23.58         0.57 o
   0  -5   8         20.43         23.11         0.71 o
   1  -5   8          6.05          6.19         0.25 o
   2  -5   8          4.31          3.91         0.19 o
   3  -5   8          3.80          3.20         0.11 o
   4  -5   8          0.20          0.12         0.12 o
   5  -5   8          9.39          9.36         0.49 o
   6  -5   8          5.04          4.68         0.25 o
  -9  -4   8          1.00          0.86         0.12 o
  -8  -4   8          1.33          1.91         0.09 o
  -7  -4   8          6.72          6.72         0.26 o
  -6  -4   8         60.86         57.30         2.59 o
  -5  -4   8         14.76         15.27         0.62 o
  -4  -4   8         36.08         32.54         1.40 o
  -3  -4   8         71.53         67.49         1.29 o
  -2  -4   8         75.48         74.12         1.43 o
  -1  -4   8         21.46         17.92         0.43 o
   0  -4   8         65.18         64.46         1.50 o
   1  -4   8          1.01          1.15         0.11 o
   2  -4   8         17.17         16.44         0.38 o
   3  -4   8         32.87         31.82         0.78 o
   4  -4   8         45.13         47.02         2.40 o
   5  -4   8         15.53         16.38         0.74 o
   6  -4   8          5.24          5.66         0.37 o
   7  -4   8          1.14          0.99         0.12 o
 -10  -3   8          3.00          3.69         0.25 o
  -9  -3   8         23.53         25.62         0.99 o
  -8  -3   8          5.00          4.15         0.31 o
  -7  -3   8         60.56         53.42         1.34 o
  -6  -3   8         31.49         32.08         1.35 o
  -5  -3   8         44.81         46.81         1.26 o
  -4  -3   8         70.74         69.86         1.60 o
  -3  -3   8         85.62         77.05         1.85 o
  -2  -3   8         22.63         21.60         0.48 o
  -1  -3   8         15.08         13.22         0.30 o
   0  -3   8        119.42        126.94         3.01 o
   1  -3   8         17.39         17.64         0.36 o
   2  -3   8         89.33         84.65         1.36 o
   3  -3   8         23.88         21.39         0.47 o
   4  -3   8         25.03         25.42         0.59 o
   5  -3   8         57.25         57.88         1.43 o
   6  -3   8          5.39          5.54         0.26 o
   7  -3   8          2.99          2.39         0.12 o
   8  -3   8          1.15          0.62         0.12 o
 -10  -2   8          7.33          7.28         0.37 o
  -9  -2   8          9.54          8.89         0.49 o
  -8  -2   8         23.60         24.93         0.45 o
  -7  -2   8        101.75         97.33         1.43 o
  -6  -2   8         45.98         45.93         0.71 o
  -5  -2   8         47.80         46.40         0.80 o
  -4  -2   8        409.24        415.15        11.02 o
  -3  -2   8         53.29         58.72         2.08 o
  -2  -2   8         25.89         27.14         0.84 o
  -1  -2   8         67.45         59.73         1.78 o
   0  -2   8         23.47         23.80         0.78 o
   1  -2   8          5.92          6.45         0.23 o
   2  -2   8         51.63         49.00         0.79 o
   3  -2   8          5.06          3.83         0.19 o
   4  -2   8        154.47        150.95         3.23 o
   5  -2   8         24.62         23.65         0.70 o
   6  -2   8          0.87          0.49         0.09 o
   7  -2   8          1.18          1.35         0.12 o
   8  -2   8          0.53          0.49         0.12 o
 -11  -1   8          6.13          7.20         0.26 o
 -10  -1   8         23.69         24.69         0.52 o
  -9  -1   8          7.69          8.79         0.25 o
  -8  -1   8          1.21          1.16         0.09 o
  -7  -1   8         81.50         73.07         1.11 o
  -6  -1   8        103.85        101.58         1.48 o
  -5  -1   8        145.75        131.33         1.72 o
  -4  -1   8         70.21         70.28         1.76 o
  -3  -1   8        361.01        381.41        11.01 o
  -2  -1   8        877.33        968.34        20.72 o
  -1  -1   8        221.08        233.77         5.17 o
   0  -1   8         96.30        100.21         2.10 o
   1  -1   8         52.54         54.30         1.26 o
   2  -1   8         40.32         41.66         1.24 o
   3  -1   8         43.28         34.90         1.23 o
   4  -1   8          8.70          7.38         0.23 o
   5  -1   8          9.63         10.38         0.62 o
   6  -1   8          5.07          5.42         0.37 o
   7  -1   8          7.20          6.03         0.37 o
   8  -1   8          1.01          1.11         0.12 o
   9  -1   8          3.17          3.69         0.25 o
 -11   0   8         10.68         10.85         0.39 o
 -10   0   8          2.01          1.48         0.07 o
  -9   0   8         12.13         12.59         0.26 o
  -8   0   8        297.70        293.51         4.95 o
  -7   0   8        291.64        317.53         4.46 o
  -6   0   8        153.72        169.70         2.42 o
  -5   0   8          5.91          5.62         0.14 o
  -4   0   8         81.53         70.37         1.56 o
  -3   0   8        193.60        187.90         4.20 o
  -2   0   8         80.43         68.13         1.68 o
  -1   0   8        185.67        201.72         4.51 o
   0   0   8        160.59        179.04         4.01 o
   1   0   8         18.13         19.16         0.61 o
   2   0   8         17.55         11.58         0.86 o
   3   0   8         56.95         46.45         1.22 o
   4   0   8          2.91          2.77         0.17 o
   5   0   8          7.00          7.51         0.26 o
   6   0   8          4.39          4.31         0.17 o
   7   0   8          5.42          4.68         0.17 o
   8   0   8          0.19          0.88         0.12 o
   9   0   8          0.67          0.86         0.12 o
 -11   1   8          6.15          6.57         0.20 o
 -10   1   8         23.45         23.98         0.44 o
  -9   1   8          7.45          8.56         0.21 o
  -8   1   8          1.23          1.34         0.08 o
  -7   1   8         82.17         72.99         1.12 o
  -6   1   8        103.79         97.73         1.35 o
  -5   1   8        147.13        130.48         1.83 o
  -4   1   8         69.82         68.78         2.12 o
  -3   1   8        361.82        397.94        20.01 o
  -2   1   8        876.34        924.95        20.55 o
  -1   1   8        219.61        220.28         4.94 o
   0   1   8         96.44         94.61         2.42 o
   1   1   8         53.54         54.73         1.83 o
   3   1   8         43.49         36.47         2.17 o
   4   1   8          8.64          7.33         0.26 o
   5   1   8          9.77         10.53         0.35 o
   6   1   8          5.02          4.74         0.26 o
   7   1   8          7.17          5.60         0.26 o
   8   1   8          0.99          0.93         0.09 o
 -11   2   8          1.24          0.74         0.12 o
 -10   2   8          7.34          6.72         0.15 o
  -9   2   8          9.53          8.59         0.25 o
  -8   2   8         23.60         24.63         0.47 o
  -7   2   8        102.07         94.56         1.49 o
  -6   2   8         46.23         44.93         0.72 o
  -5   2   8         47.83         45.61         0.72 o
  -4   2   8        409.69        410.62         7.81 o
  -3   2   8         52.69         55.11         1.86 o
  -2   2   8         26.67         25.13         1.60 o
   0   2   8         23.81         23.28         1.48 o
   1   2   8          6.15          6.28         0.74 o
   2   2   8         52.03         48.96         0.95 o
   3   2   8          4.95          4.25         0.25 o
   4   2   8        153.72        152.99         4.05 o
   5   2   8         24.31         22.22         0.56 o
   6   2   8          0.94          0.63         0.08 o
   7   2   8          1.16          1.31         0.12 o
   8   2   8          0.53          0.62         0.12 o
 -10   3   8          2.93          3.21         0.12 o
  -9   3   8         23.36         22.46         0.48 o
  -8   3   8          5.02          3.89         0.12 o
  -7   3   8         60.69         52.28         0.93 o
  -6   3   8         31.80         30.59         0.55 o
  -5   3   8         44.85         45.54         0.79 o
  -4   3   8         70.40         68.93         1.07 o
  -3   3   8         84.91         72.40         1.12 o
  -2   3   8         22.58         20.25         0.33 o
  -1   3   8         14.92         12.74         0.30 o
   0   3   8        119.96        120.35         1.80 o
   1   3   8         17.44         16.82         0.28 o
   2   3   8         90.06         88.19         1.34 o
   3   3   8         24.19         22.26         0.42 o
   4   3   8         25.12         25.35         0.63 o
   5   3   8         57.27         56.83         1.28 o
   6   3   8          5.45          5.06         0.18 o
   7   3   8          3.03          2.55         0.10 o
   8   3   8          1.12          0.74         0.12 o
  -9   4   8          0.99          0.86         0.12 o
  -8   4   8          1.26          1.79         0.18 o
  -7   4   8          6.56          6.55         0.22 o
  -6   4   8         60.51         55.79         1.56 o
  -5   4   8         14.42         13.61         0.32 o
  -4   4   8         36.36         32.02         0.57 o
  -3   4   8         71.95         66.64         1.13 o
  -2   4   8         76.07         73.34         1.24 o
  -1   4   8         21.78         17.84         0.35 o
   0   4   8         65.20         64.67         1.11 o
   1   4   8          0.95          1.18         0.06 o
   2   4   8         17.14         16.72         0.30 o
   3   4   8         32.83         31.36         0.57 o
   4   4   8         45.12         46.82         1.06 o
   5   4   8         15.47         15.37         0.39 o
   6   4   8          5.12          5.07         0.18 o
   7   4   8          1.11          0.93         0.09 o
  -8   5   8          2.66          2.71         0.12 o
  -7   5   8          2.14          1.85         0.12 o
  -6   5   8         19.37         17.21         0.62 o
  -5   5   8          7.71          8.45         0.24 o
  -4   5   8         14.71         16.20         0.33 o
  -3   5   8         52.98         50.03         0.95 o
  -2   5   8         14.90         14.37         0.29 o
  -1   5   8         22.38         24.31         0.46 o
   0   5   8         20.46         22.16         0.41 o
   1   5   8          6.16          5.94         0.14 o
   2   5   8          4.39          3.96         0.13 o
   3   5   8          3.75          3.11         0.11 o
   4   5   8          0.18          0.31         0.09 o
   5   5   8          9.37          8.90         0.31 o
   6   5   8          5.02          4.06         0.25 o
  -6   6   8          4.50          5.30         0.25 o
  -5   6   8          0.19          0.25         0.12 o
  -4   6   8         11.69         12.59         0.55 o
  -3   6   8          2.26          2.16         0.07 o
  -2   6   8         21.17         20.34         0.41 o
  -1   6   8         16.89         15.09         0.36 o
   0   6   8         39.49         40.66         0.76 o
   1   6   8         27.12         25.20         0.51 o
   2   6   8          5.53          5.39         0.13 o
   3   6   8          6.24          5.93         0.20 o
   4   6   8          0.00         -0.06         0.09 o
  -3   7   8          4.16          3.57         0.12 o
  -2   7   8          0.42          0.31         0.09 o
  -1   7   8         48.77         47.99         1.22 o
   0   7   8          1.17          0.99         0.09 o
  -1  -7   9          4.35          4.43         0.25 o
  -6  -6   9          0.26          0.12         0.12 o
  -5  -6   9          1.14          0.99         0.12 o
  -4  -6   9          9.07          9.43         0.31 o
  -3  -6   9          5.12          4.74         0.17 o
  -2  -6   9         11.96         10.75         0.62 o
  -1  -6   9         11.71         11.58         0.35 o
   0  -6   9          4.86          4.62         0.17 o
   1  -6   9          9.87         10.78         0.35 o
   2  -6   9          4.07          3.82         0.17 o
   3  -6   9          2.84          2.28         0.09 o
  -8  -5   9          2.94          2.59         0.12 o
  -7  -5   9          7.85          9.11         0.37 o
  -6  -5   9         13.55         14.53         0.62 o
  -5  -5   9          2.11          2.34         0.12 o
  -4  -5   9         35.90         33.89         0.78 o
  -3  -5   9         33.48         35.50         0.82 o
  -2  -5   9         92.93         92.86         2.04 o
  -1  -5   9          2.06          2.46         0.12 o
   0  -5   9         68.91         66.28         1.86 o
   1  -5   9         24.82         22.93         1.17 o
   2  -5   9         30.31         32.34         0.91 o
   3  -5   9          0.20          0.12         0.09 o
   4  -5   9          4.68          4.31         0.25 o
   5  -5   9          6.93          7.02         0.37 o
  -9  -4   9          2.20          2.71         0.12 o
  -8  -4   9          0.22          0.31         0.09 o
  -7  -4   9          4.42          4.19         0.17 o
  -6  -4   9         15.06         14.16         0.44 o
  -5  -4   9          6.77          6.90         0.37 o
  -4  -4   9         57.00         53.51         1.04 o
  -3  -4   9         73.90         70.44         1.36 o
  -2  -4   9          7.92          7.32         0.22 o
  -1  -4   9         67.79         59.39         1.18 o
   0  -4   9         37.80         33.19         0.85 o
   1  -4   9          3.95          3.58         0.26 o
   2  -4   9          1.66          2.17         0.13 o
   3  -4   9          2.91          3.45         0.14 o
   4  -4   9          6.67          5.37         0.20 o
   5  -4   9         12.47         12.93         0.62 o
   6  -4   9          0.25          0.25         0.12 o
 -10  -3   9          3.41          3.94         0.25 o
  -9  -3   9          0.14          0.00         0.12 o
  -8  -3   9          0.56          0.62         0.09 o
  -7  -3   9         78.47         80.72         2.13 o
  -6  -3   9         56.72         52.11         1.39 o
  -5  -3   9        365.18        357.38         7.60 o
  -4  -3   9         77.97         70.16         1.58 o
  -3  -3   9        184.29        192.39         3.60 o
  -2  -3   9         13.69         13.78         0.35 o
  -1  -3   9         47.32         45.95         1.37 o
   0  -3   9          9.16          8.65         0.29 o
   1  -3   9         75.21         71.35         1.42 o
   2  -3   9         16.82         16.71         0.40 o
   3  -3   9         73.54         71.88         1.92 o
   4  -3   9          4.57          3.02         0.17 o
   5  -3   9         93.55         88.22         2.35 o
   6  -3   9          9.26          9.42         0.35 o
   7  -3   9          3.52          3.39         0.17 o
 -10  -2   9         12.27         13.32         0.49 o
  -9  -2   9          0.42          0.46         0.07 o
  -8  -2   9          4.19          2.46         0.09 o
  -7  -2   9         62.96         61.86         1.00 o
  -6  -2   9         74.28         69.16         1.10 o
  -5  -2   9         73.58         78.58         1.36 o
  -4  -2   9        324.01        308.91         8.55 o
  -3  -2   9         54.43         59.55         1.70 o
  -2  -2   9        274.68        265.92        10.78 o
  -1  -2   9         12.48         12.28         0.37 o
   0  -2   9         22.21         24.26         0.67 o
   1  -2   9          0.21          0.12         0.08 o
   2  -2   9          0.02          0.38         0.08 o
   3  -2   9         69.66         70.32         3.08 o
   4  -2   9        126.99        128.24         3.40 o
   5  -2   9         11.76         12.99         0.44 o
   6  -2   9          3.24          2.65         0.17 o
   7  -2   9          2.58          2.22         0.25 o
   8  -2   9          0.58          0.74         0.12 o
 -11  -1   9          8.01          8.45         0.31 o
 -10  -1   9          6.50          6.75         0.20 o
  -9  -1   9         10.54          9.97         0.25 o
  -8  -1   9         35.94         36.46         0.62 o
  -7  -1   9         65.98         64.10         0.98 o
  -6  -1   9        117.46        116.61         1.69 o
  -5  -1   9        234.85        240.44         3.66 o
  -4  -1   9         25.44         25.72         0.48 o
  -3  -1   9         23.06         26.90         0.95 o
  -2  -1   9        449.00        488.34        12.84 o
  -1  -1   9         28.33         29.69         1.11 o
   0  -1   9        153.80        152.22         5.92 o
   1  -1   9        102.41         92.78         3.70 o
   2  -1   9         82.76         83.26         1.65 o
   3  -1   9          3.56          3.56         0.43 o
   4  -1   9         18.56         17.91         0.99 o
   5  -1   9          6.71          6.53         0.37 o
   6  -1   9          6.52          6.28         0.37 o
   7  -1   9          0.32          0.86         0.12 o
   8  -1   9          0.73          0.74         0.12 o
 -11   0   9          3.06          4.31         0.17 o
 -10   0   9         22.98         24.71         0.52 o
  -9   0   9         21.75         22.70         0.52 o
  -8   0   9         69.21         68.10         1.22 o
  -7   0   9         60.92         54.88         0.86 o
  -6   0   9        136.97        135.47         1.96 o
  -5   0   9          0.21          0.87         0.11 o
  -4   0   9          0.87          0.88         0.11 o
  -3   0   9        282.16        269.68         7.24 o
  -2   0   9        108.83        146.22         4.09 o
  -1   0   9        546.81        622.90        16.35 o
   0   0   9          0.29          0.55         0.17 o
   1   0   9          0.89          1.30         0.26 o
   2   0   9         13.17         13.06         0.44 o
   3   0   9          8.08          7.46         0.31 o
   4   0   9          8.24          5.42         0.26 o
   5   0   9          0.39          1.05         0.09 o
   6   0   9          1.08          1.24         0.12 o
   7   0   9          1.40          1.66         0.09 o
   8   0   9          0.18          0.00         0.09 o
 -11   1   9          7.95          7.79         0.30 o
 -10   1   9          6.37          6.49         0.21 o
  -9   1   9         10.65          9.58         0.22 o
  -8   1   9         35.58         35.12         0.62 o
  -7   1   9         65.98         62.88         1.09 o
  -6   1   9        116.95        114.27         1.69 o
  -5   1   9        233.86        234.99         3.18 o
  -4   1   9         25.25         25.47         0.44 o
  -3   1   9         22.94         24.96         1.03 o
  -2   1   9        450.10        456.67        12.14 o
  -1   1   9         28.21         26.97         1.03 o
   0   1   9        152.77        140.65         3.97 o
   1   1   9        102.51        104.88        10.23 o
   2   1   9         83.20         79.05         1.98 o
   3   1   9          3.61          3.66         0.14 o
   4   1   9         18.35         18.48         0.52 o
   5   1   9          6.70          6.16         0.26 o
   6   1   9          6.43          5.97         0.26 o
   7   1   9          0.30          0.86         0.09 o
   8   1   9          0.74          0.74         0.09 o
 -10   2   9         12.11         12.38         0.26 o
  -9   2   9          0.38          0.44         0.06 o
  -8   2   9          4.09          2.33         0.09 o
  -7   2   9         63.25         60.55         0.99 o
  -6   2   9         74.53         67.65         1.00 o
  -5   2   9         74.17         74.68         1.22 o
  -4   2   9        325.35        306.63         4.02 o
  -3   2   9         54.27         58.13         0.88 o
  -2   2   9        273.87        252.87         4.15 o
  -1   2   9         12.73         12.58         0.46 o
   0   2   9         22.12         23.68         0.39 o
   1   2   9          0.23          0.12         0.05 o
   2   2   9          0.03          0.60         0.07 o
   3   2   9         70.53         71.15         1.59 o
   4   2   9        127.79        123.02         4.56 o
   5   2   9         11.78         11.93         0.49 o
   6   2   9          3.20          2.64         0.20 o
   7   2   9          2.62          1.97         0.25 o
   8   2   9          0.56          0.62         0.12 o
 -10   3   9          3.41          3.45         0.17 o
  -9   3   9          0.13          0.17         0.09 o
  -8   3   9          0.58          0.51         0.07 o
  -7   3   9         78.23         78.44         1.34 o
  -6   3   9         56.52         52.58         0.93 o
  -5   3   9        364.53        349.23         5.73 o
  -4   3   9         77.84         70.29         1.09 o
  -3   3   9        184.19        183.90         2.56 o
  -2   3   9         13.77         13.81         0.26 o
  -1   3   9         47.60         45.35         0.73 o
   0   3   9          8.95          8.33         0.16 o
   1   3   9         75.26         73.49         1.25 o
   2   3   9         16.69         17.37         0.34 o
   3   3   9         73.49         76.64         2.13 o
   4   3   9          4.56          2.92         0.20 o
   5   3   9         93.35         84.48         2.31 o
   6   3   9          9.13          8.29         0.31 o
   7   3   9          3.40          2.85         0.25 o
  -9   4   9          2.28          2.40         0.18 o
  -8   4   9          0.20          0.31         0.09 o
  -7   4   9          4.48          4.20         0.20 o
  -6   4   9         15.16         14.16         0.47 o
  -5   4   9          7.02          7.18         0.17 o
  -4   4   9         56.47         53.52         0.91 o
  -3   4   9         73.77         69.59         1.19 o
  -2   4   9          8.15          7.34         0.18 o
  -1   4   9         68.11         61.70         1.07 o
   0   4   9         37.85         33.63         0.61 o
   1   4   9          3.95          3.28         0.08 o
   2   4   9          1.73          2.21         0.07 o
   3   4   9          3.04          3.45         0.13 o
   4   4   9          6.51          5.31         0.19 o
   5   4   9         12.61         12.46         0.32 o
   6   4   9          0.24          0.12         0.09 o
  -8   5   9          2.92          3.08         0.12 o
  -7   5   9          7.74          8.67         0.68 o
  -6   5   9         13.26         14.02         0.68 o
  -5   5   9          2.16          2.52         0.22 o
  -4   5   9         35.63         33.72         0.64 o
  -3   5   9         33.40         34.91         0.62 o
  -2   5   9         92.77         93.62         1.57 o
  -1   5   9          2.10          2.34         0.10 o
   0   5   9         69.66         68.88         1.32 o
   1   5   9         24.90         23.63         0.49 o
   2   5   9         30.37         31.32         0.64 o
   3   5   9          0.21          0.16         0.07 o
   4   5   9          4.67          3.66         0.20 o
   5   5   9          6.90          6.95         0.86 o
  -6   6   9          0.25          0.12         0.12 o
  -5   6   9          1.14          1.11         0.12 o
  -4   6   9          9.14          9.67         0.27 o
  -3   6   9          5.13          4.62         0.13 o
  -2   6   9         11.90         10.77         0.26 o
  -1   6   9         11.65         11.55         0.26 o
   0   6   9          4.87          4.42         0.14 o
   1   6   9          9.81         10.19         0.20 o
   2   6   9          4.15          3.86         0.10 o
   3   6   9          2.85          2.09         0.11 o
  -6  -6  10          0.78          0.74         0.12 o
  -5  -6  10         12.20         13.30         0.49 o
  -4  -6  10          8.96          7.08         0.17 o
  -3  -6  10         14.15         13.63         0.55 o
  -2  -6  10          5.75          5.30         0.25 o
  -1  -6  10          6.55          5.96         0.20 o
   0  -6  10          7.82          8.56         0.26 o
   1  -6  10         27.67         28.77         0.78 o
   2  -6  10          4.64          4.02         0.18 o
   3  -6  10          1.08          1.11         0.12 o
  -7  -5  10          2.10          1.97         0.12 o
  -6  -5  10          4.22          3.94         0.25 o
  -5  -5  10          2.46          2.71         0.12 o
  -4  -5  10          7.93          8.50         0.26 o
  -3  -5  10          0.42          0.89         0.21 o
  -2  -5  10         21.99         21.36         0.53 o
  -1  -5  10          7.48          7.02         0.37 o
   0  -5  10          7.43          7.36         0.32 o
   1  -5  10          8.63          9.61         0.37 o
   2  -5  10         20.74         23.42         0.65 o
   3  -5  10          0.94          0.74         0.09 o
   4  -5  10          0.24          0.00         0.12 o
   5  -5  10          5.17          5.54         0.25 o
  -8  -4  10          7.49          7.83         0.31 o
  -7  -4  10          0.26          0.37         0.09 o
  -6  -4  10         23.41         23.03         0.86 o
  -5  -4  10         87.68         79.48         2.77 o
  -4  -4  10        128.56        127.12         2.75 o
  -3  -4  10         76.66         74.90         1.47 o
  -2  -4  10         18.27         17.01         0.42 o
  -1  -4  10         23.66         23.40         0.53 o
   0  -4  10          9.71          9.04         0.36 o
   1  -4  10         25.87         25.18         0.77 o
   2  -4  10          9.08          9.12         0.61 o
   3  -4  10          6.88          7.31         0.23 o
   4  -4  10          3.24          3.76         0.17 o
   5  -4  10          1.86          2.71         0.25 o
   6  -4  10          3.60          3.57         0.25 o
 -10  -3  10          7.94          8.37         0.37 o
  -9  -3  10          3.73          3.68         0.25 o
  -8  -3  10          8.55          9.05         0.30 o
  -7  -3  10          6.67          6.12         0.34 o
  -6  -3  10        145.32        126.74         2.95 o
  -5  -3  10          5.85          6.30         0.18 o
  -4  -3  10         64.58         69.34         1.39 o
  -3  -3  10         79.42         80.04         1.57 o
  -2  -3  10         65.85         61.97         1.25 o
  -1  -3  10          9.61          8.87         0.23 o
   0  -3  10         14.91         16.02         0.47 o
   1  -3  10         80.10         71.11         1.42 o
   2  -3  10         13.18         15.04         0.39 o
   3  -3  10         19.56         18.49         0.56 o
   4  -3  10          5.52          4.99         0.26 o
   5  -3  10         13.60         14.49         0.55 o
   6  -3  10         19.01         20.69         0.61 o
   7  -3  10          2.51          2.59         0.12 o
 -10  -2  10          1.02          1.60         0.12 o
  -9  -2  10          9.79         10.04         0.33 o
  -8  -2  10          9.62          9.03         0.22 o
  -7  -2  10         24.22         25.06         0.52 o
  -6  -2  10         22.70         22.88         0.42 o
  -5  -2  10        142.74        148.48         2.51 o
  -4  -2  10         91.11         82.92         1.58 o
  -3  -2  10         81.82         80.57         1.81 o
  -2  -2  10         30.76         34.45         0.74 o
  -1  -2  10          7.57          8.44         0.53 o
   0  -2  10         21.89         19.40         0.54 o
   1  -2  10         39.73         40.25         1.00 o
   2  -2  10          4.44          5.59         0.19 o
   3  -2  10         13.14         10.30         0.43 o
   4  -2  10         54.01         52.93         1.48 o
   5  -2  10         12.12         15.04         0.47 o
   6  -2  10          4.07          4.31         0.25 o
   7  -2  10          0.36          0.49         0.12 o
 -11  -1  10          2.78          4.19         0.25 o
 -10  -1  10          0.08          0.12         0.07 o
  -9  -1  10         14.76         14.15         0.33 o
  -8  -1  10         18.52         17.82         0.36 o
  -7  -1  10         44.17         45.25         0.76 o
  -6  -1  10        102.18        105.83         1.68 o
  -5  -1  10         23.45         25.84         0.44 o
  -4  -1  10        110.57        111.20         2.14 o
  -3  -1  10        118.89        119.51         2.24 o
  -2  -1  10         31.28         34.99         0.97 o
  -1  -1  10        285.37        288.19         6.26 o
   0  -1  10          6.95          5.58         0.25 o
   1  -1  10         78.94         78.24         2.35 o
   2  -1  10        104.28         87.67         2.86 o
   3  -1  10         48.69         45.71         1.66 o
   4  -1  10          1.55          1.57         0.18 o
   5  -1  10         14.45         13.30         0.62 o
   6  -1  10          3.55          3.45         0.25 o
   7  -1  10          6.38          7.88         0.37 o
   8  -1  10          0.84          1.48         0.12 o
 -11   0  10          1.62          1.42         0.09 o
 -10   0  10         16.01         19.32         0.42 o
  -9   0  10          2.19          2.84         0.13 o
  -8   0  10         57.39         62.94         1.15 o
  -7   0  10        118.08        120.35         1.77 o
  -6   0  10        112.93        121.81         2.15 o
  -5   0  10          6.83          7.69         0.17 o
  -4   0  10        255.60        245.23         3.78 o
  -3   0  10          0.12          0.05         0.06 o
  -2   0  10        108.68        114.19         3.31 o
  -1   0  10          0.15          0.82         0.20 o
   0   0  10         93.01         75.12         2.52 o
   1   0  10         38.59         30.45         0.68 o
   2   0  10         12.30          6.98         0.18 o
   3   0  10         88.51         77.24         2.09 o
   4   0  10          7.37          8.56         0.35 o
   5   0  10         23.34         20.46         0.62 o
   6   0  10          1.47          1.37         0.12 o
   7   0  10          3.07          4.07         0.17 o
   8   0  10          0.18          0.12         0.12 o
 -11   1  10          2.79          2.88         0.13 o
 -10   1  10          0.08          0.06         0.06 o
  -9   1  10         14.59         13.71         0.33 o
  -8   1  10         18.37         18.01         0.41 o
  -7   1  10         44.80         45.44         0.75 o
  -6   1  10        102.24        105.86         1.56 o
  -5   1  10         23.49         25.43         0.44 o
  -4   1  10        110.86        113.70         1.65 o
  -3   1  10        120.23        117.87         1.60 o
  -2   1  10         31.20         32.61         0.57 o
  -1   1  10        285.17        276.28         5.18 o
   0   1  10          6.84          5.32         0.16 o
   1   1  10         79.64         80.09         1.83 o
   2   1  10        103.63         88.41         1.90 o
   3   1  10         48.72         47.86         1.31 o
   4   1  10          1.55          1.72         0.17 o
   5   1  10         14.64         13.38         0.44 o
   6   1  10          3.56          3.39         0.17 o
   7   1  10          6.44          7.39         0.26 o
   8   1  10          0.83          1.23         0.12 o
 -10   2  10          1.07          1.33         0.08 o
  -9   2  10          9.74         10.18         0.24 o
  -8   2  10          9.69          9.42         0.21 o
  -7   2  10         23.79         23.72         0.52 o
  -6   2  10         22.81         22.88         0.42 o
  -5   2  10        141.98        146.98         2.25 o
  -4   2  10         91.96         81.18         1.18 o
  -3   2  10         81.77         77.96         1.51 o
  -2   2  10         30.63         33.78         0.59 o
  -1   2  10          7.59          7.72         0.16 o
   0   2  10         21.63         18.44         0.31 o
   1   2  10         39.27         40.67         0.70 o
   2   2  10          4.54          5.76         0.17 o
   3   2  10         12.78         10.84         0.30 o
   4   2  10         54.18         51.16         2.16 o
   5   2  10         12.16         13.78         0.49 o
   6   2  10          4.10          4.31         0.25 o
   7   2  10          0.37          0.37         0.12 o
 -10   3  10          7.88          7.27         0.37 o
  -9   3  10          3.64          3.49         0.09 o
  -8   3  10          8.20          8.26         0.21 o
  -7   3  10          6.56          6.05         0.15 o
  -6   3  10        146.17        128.44         1.95 o
  -5   3  10          5.87          6.06         0.12 o
  -4   3  10         64.82         68.16         1.18 o
  -3   3  10         79.07         77.44         1.20 o
  -2   3  10         65.50         60.65         0.95 o
  -1   3  10          9.74          9.31         0.18 o
   0   3  10         15.37         16.34         0.29 o
   1   3  10         79.98         72.65         1.24 o
   2   3  10         13.17         15.34         0.31 o
   3   3  10         19.59         18.38         0.59 o
   4   3  10          5.69          4.87         0.26 o
   5   3  10         13.65         13.08         0.47 o
   6   3  10         19.17         19.33         0.62 o
   7   3  10          2.50          2.46         0.12 o
  -8   4  10          7.44          7.56         0.55 o
  -7   4  10          0.28          0.44         0.09 o
  -6   4  10         23.00         22.05         0.56 o
  -5   4  10         87.74         83.22         1.41 o
  -4   4  10        127.31        126.78         2.11 o
  -3   4  10         76.46         75.34         1.29 o
  -2   4  10         18.39         17.61         0.35 o
  -1   4  10         23.62         23.38         0.58 o
   0   4  10          9.88          9.16         0.19 o
   1   4  10         26.17         26.81         0.45 o
   2   4  10          8.91          8.72         0.20 o
   3   4  10          7.00          7.45         0.24 o
   4   4  10          3.21          3.32         0.20 o
   5   4  10          1.85          2.71         0.17 o
   6   4  10          3.57          2.91         0.18 o
  -7   5  10          2.14          2.03         0.18 o
  -6   5  10          4.24          3.96         0.20 o
  -5   5  10          2.46          2.59         0.07 o
  -4   5  10          7.88          8.40         0.19 o
  -3   5  10          0.46          0.81         0.06 o
  -2   5  10         22.08         22.14         0.41 o
  -1   5  10          7.65          7.06         0.17 o
   0   5  10          7.45          7.39         0.21 o
   1   5  10          8.76          9.98         0.22 o
   2   5  10         20.84         22.39         0.45 o
   3   5  10          0.91          0.79         0.08 o
   4   5  10          0.24          0.00         0.12 o
   5   5  10          5.19          4.80         0.37 o
  -5   6  10         12.12         13.79         0.49 o
  -4   6  10          8.96          7.70         0.27 o
  -3   6  10         14.19         13.91         0.28 o
  -2   6  10          5.72          4.99         0.13 o
  -1   6  10          6.48          5.64         0.13 o
   0   6  10          7.82          8.06         0.20 o
   1   6  10         27.74         27.60         0.52 o
   2   6  10          4.63          3.95         0.08 o
  -5  -6  11          2.72          2.59         0.12 o
  -4  -6  11          1.85          1.72         0.12 o
  -3  -6  11          0.53          0.44         0.09 o
  -2  -6  11          1.34          1.35         0.12 o
  -1  -6  11          3.52          3.57         0.11 o
   0  -6  11          4.10          3.82         0.11 o
   1  -6  11          1.30          1.17         0.09 o
   2  -6  11          1.93          3.08         0.25 o
  -7  -5  11          3.86          4.43         0.25 o
  -6  -5  11          2.77          3.20         0.12 o
  -5  -5  11          0.14          0.12         0.12 o
  -4  -5  11         12.19         11.51         0.35 o
  -3  -5  11         51.38         49.42         1.31 o
  -2  -5  11         20.25         20.17         0.80 o
  -1  -5  11         17.79         18.60         0.74 o
   0  -5  11          4.01          3.82         0.25 o
   1  -5  11         74.83         75.63         2.83 o
   2  -5  11         10.42         12.05         0.43 o
   3  -5  11          2.32          2.71         0.25 o
   4  -5  11          3.77          4.06         0.25 o
  -8  -4  11          4.85          5.91         0.25 o
  -7  -4  11          4.05          3.20         0.12 o
  -6  -4  11          4.98          4.56         0.25 o
  -5  -4  11          6.20          5.98         1.05 o
  -4  -4  11          1.62          1.94         0.15 o
  -3  -4  11          0.76          0.78         0.13 o
  -2  -4  11         13.67         11.99         0.32 o
  -1  -4  11         11.28         12.60         0.74 o
   0  -4  11        123.67        111.42         4.34 o
   1  -4  11          0.17          0.17         0.08 o
   2  -4  11         13.28         12.82         0.38 o
   3  -4  11          9.38          9.91         0.33 o
   4  -4  11          0.96          1.12         0.12 o
   5  -4  11          2.37          3.20         0.25 o
  -9  -3  11         10.80         11.62         0.74 o
  -8  -3  11          9.76         11.83         0.35 o
  -7  -3  11          1.35          1.05         0.08 o
  -6  -3  11          7.36          6.75         0.24 o
  -5  -3  11         52.88         49.66         1.20 o
  -4  -3  11         76.58         73.04         1.45 o
  -3  -3  11        156.96        152.78         2.89 o
  -2  -3  11         36.70         33.34         0.70 o
  -1  -3  11         28.42         26.10         0.64 o
   0  -3  11          3.75          4.03         0.21 o
   1  -3  11         45.71         43.20         0.92 o
   2  -3  11          6.15          6.52         0.32 o
   3  -3  11          9.86          9.22         0.31 o
   4  -3  11          2.55          2.17         0.18 o
   5  -3  11          4.80          5.91         0.26 o
   6  -3  11          0.18          0.00         0.12 o
 -10  -2  11         13.45         14.53         0.62 o
  -9  -2  11          2.82          3.31         0.12 o
  -8  -2  11          7.55          7.33         0.19 o
  -7  -2  11          7.20          7.05         0.19 o
  -6  -2  11         90.63         89.21         1.57 o
  -5  -2  11        191.02        174.98         2.96 o
  -4  -2  11         50.16         43.50         0.74 o
  -3  -2  11         60.06         54.23         0.97 o
  -2  -2  11         62.71         63.94         1.60 o
  -1  -2  11         29.04         28.92         0.78 o
   0  -2  11         80.88         75.36         2.28 o
   1  -2  11         40.82         37.64         0.96 o
   2  -2  11         31.50         31.92         0.91 o
   3  -2  11          9.59         11.01         0.38 o
   4  -2  11          0.30          0.12         0.09 o
   5  -2  11          6.40          7.02         0.37 o
   6  -2  11          7.22          8.62         0.37 o
   7  -2  11          2.20          2.34         0.12 o
 -10  -1  11          2.40          2.27         0.13 o
  -9  -1  11         14.46         14.50         0.36 o
  -8  -1  11         21.07         22.99         0.45 o
  -7  -1  11         39.38         43.22         0.70 o
  -6  -1  11         45.31         47.81         0.81 o
  -5  -1  11         49.51         52.64         0.88 o
  -4  -1  11         61.04         61.65         1.21 o
  -3  -1  11         50.01         45.76         1.03 o
  -2  -1  11          7.78          6.14         0.14 o
  -1  -1  11        128.17        125.46         2.14 o
   0  -1  11         15.55         15.60         0.33 o
   1  -1  11        147.64        142.79         3.10 o
   2  -1  11         42.87         42.51         0.95 o
   3  -1  11         64.69         67.34         1.83 o
   4  -1  11         46.32         41.35         1.42 o
   5  -1  11          0.68          1.35         0.25 o
   6  -1  11          0.47          0.37         0.12 o
   7  -1  11          0.05          0.00         0.12 o
 -11   0  11         14.26         12.19         0.62 o
 -10   0  11         11.59         12.62         0.38 o
  -9   0  11         45.07         46.28         0.95 o
  -8   0  11         24.76         24.92         0.46 o
  -7   0  11          0.17          0.26         0.07 o
  -6   0  11          1.92          1.96         0.11 o
  -5   0  11         66.14         58.52         0.91 o
  -4   0  11        238.10        236.20         3.49 o
  -3   0  11         75.42         77.60         1.16 o
  -2   0  11        113.48        107.65         1.56 o
  -1   0  11         24.17         25.67         0.50 o
   0   0  11        160.67        158.40         3.07 o
   1   0  11         14.80         16.13         0.47 o
   2   0  11         60.13         58.94         1.28 o
   3   0  11         71.26         74.04         2.00 o
   4   0  11         13.03         13.29         0.80 o
   5   0  11          0.02          0.25         0.12 o
   6   0  11          0.00          0.12         0.09 o
   7   0  11          1.40          1.60         0.09 o
 -10   1  11          2.33          2.07         0.10 o
  -9   1  11         14.41         14.67         0.34 o
  -8   1  11         21.33         22.88         0.49 o
  -7   1  11         39.05         41.93         0.70 o
  -6   1  11         45.35         47.02         0.75 o
  -5   1  11         48.88         50.59         0.86 o
  -4   1  11         60.99         61.21         0.86 o
  -3   1  11         50.06         46.57         0.67 o
  -2   1  11          7.52          5.95         0.12 o
  -1   1  11        129.24        124.77         1.76 o
   0   1  11         15.23         15.33         0.28 o
   1   1  11        146.80        141.63         2.62 o
   2   1  11         42.88         43.12         0.85 o
   3   1  11         64.51         70.25         2.77 o
   4   1  11         46.43         41.51         1.13 o
   5   1  11          0.71          1.17         0.09 o
   6   1  11          0.46          0.31         0.09 o
   7   1  11          0.04          0.06         0.09 o
 -10   2  11         13.41         12.74         0.75 o
  -9   2  11          2.78          3.27         0.15 o
  -8   2  11          7.66          7.82         0.20 o
  -7   2  11          7.41          7.63         0.18 o
  -6   2  11         90.28         89.23         1.52 o
  -5   2  11        191.93        176.56         2.80 o
  -4   2  11         50.86         44.11         0.74 o
  -3   2  11         60.04         54.74         0.86 o
  -2   2  11         62.81         63.70         1.00 o
  -1   2  11         29.50         31.47         0.51 o
   0   2  11         81.34         75.46         1.16 o
   1   2  11         40.36         39.25         0.70 o
   2   2  11         31.00         32.02         0.63 o
   3   2  11          9.61         11.05         0.74 o
   4   2  11          0.28          0.12         0.09 o
   5   2  11          6.46          6.53         0.37 o
   6   2  11          7.24          8.25         0.37 o
   7   2  11          2.18          2.59         0.12 o
  -9   3  11         10.80         11.56         0.30 o
  -8   3  11          9.72         11.42         0.26 o
  -7   3  11          1.33          1.14         0.08 o
  -6   3  11          7.40          6.67         0.17 o
  -5   3  11         52.68         50.83         0.90 o
  -4   3  11         76.47         74.32         1.16 o
  -3   3  11        156.36        152.88         2.33 o
  -2   3  11         36.73         33.21         0.54 o
  -1   3  11         28.65         27.22         0.46 o
   0   3  11          3.68          4.14         0.12 o
   1   3  11         45.65         46.57         0.81 o
   2   3  11          6.12          6.48         0.16 o
   3   3  11          9.81          9.34         0.38 o
   4   3  11          2.55          1.98         0.17 o
   5   3  11          4.84          5.24         0.31 o
   6   3  11          0.18          0.00         0.12 o
  -8   4  11          4.89          5.54         0.37 o
  -7   4  11          3.88          3.08         0.37 o
  -6   4  11          5.10          4.76         0.20 o
  -5   4  11          6.36          5.40         0.15 o
  -4   4  11          1.70          1.97         0.12 o
  -3   4  11          0.76          0.56         0.07 o
  -2   4  11         13.68         12.28         0.26 o
  -1   4  11         11.49         12.54         0.28 o
   0   4  11        123.32        118.35         1.99 o
   1   4  11          0.16          0.20         0.06 o
   2   4  11         13.49         12.76         0.28 o
   3   4  11          9.38          9.19         0.38 o
   4   4  11          0.97          1.11         0.11 o
   5   4  11          2.37          2.34         0.11 o
  -7   5  11          3.91          3.94         0.25 o
  -6   5  11          2.70          3.50         0.18 o
  -5   5  11          0.12          0.09         0.06 o
  -4   5  11         12.03         11.77         0.23 o
  -3   5  11         51.15         50.35         0.86 o
  -2   5  11         20.38         20.21         0.38 o
  -1   5  11         17.67         19.24         0.74 o
   0   5  11          3.89          3.70         0.13 o
   1   5  11         75.10         73.17         1.61 o
   2   5  11         10.45         12.05         0.30 o
   3   5  11          2.29          2.09         0.25 o
   4   5  11          3.76          3.20         0.25 o
  -4   6  11          1.83          1.81         0.08 o
  -3   6  11          0.55          0.54         0.07 o
  -2   6  11          1.30          1.30         0.08 o
  -1   6  11          3.46          3.39         0.10 o
   0   6  11          4.04          3.72         0.18 o
   1   6  11          1.29          1.00         0.08 o
   2   6  11          1.94          2.46         0.25 o
  -3  -6  12          3.04          2.59         0.12 o
  -2  -6  12          1.44          1.48         0.12 o
  -1  -6  12          1.77          1.97         0.09 o
   0  -6  12          0.36          0.18         0.09 o
  -7  -5  12          6.11          6.90         0.25 o
  -6  -5  12          3.31          3.08         0.12 o
  -5  -5  12          3.91          4.80         0.25 o
  -4  -5  12         17.91         17.86         0.52 o
  -3  -5  12         11.40         10.71         0.35 o
  -2  -5  12          1.68          1.48         0.12 o
  -1  -5  12         14.12         15.27         0.62 o
   0  -5  12          2.98          3.32         0.12 o
   1  -5  12         14.64         15.27         0.44 o
   2  -5  12          6.45          7.30         0.20 o
   3  -5  12          8.90          8.37         0.37 o
  -8  -4  12          0.77          0.99         0.12 o
  -7  -4  12          4.58          5.05         0.25 o
  -6  -4  12          8.51          8.25         0.37 o
  -5  -4  12          9.95          9.85         0.37 o
  -4  -4  12         20.95         18.67         0.46 o
  -3  -4  12         25.19         27.34         0.68 o
  -2  -4  12         52.22         50.05         1.13 o
  -1  -4  12          1.92          2.44         0.21 o
   0  -4  12         21.40         20.90         0.53 o
   1  -4  12         59.19         56.02         2.84 o
   2  -4  12          2.18          1.88         0.25 o
   3  -4  12          2.76          2.57         0.10 o
   4  -4  12          1.01          1.17         0.09 o
   5  -4  12          0.30          0.62         0.12 o
  -9  -3  12          6.89          6.69         0.43 o
  -8  -3  12          1.63          2.22         0.09 o
  -7  -3  12          8.91          8.50         0.26 o
  -6  -3  12         37.43         34.77         0.97 o
  -5  -3  12         71.29         66.11         1.86 o
  -4  -3  12        104.34         99.58         1.95 o
  -3  -3  12        169.92        171.90         3.26 o
  -2  -3  12         18.35         17.62         0.46 o
  -1  -3  12         21.09         18.36         0.55 o
   0  -3  12         63.73         58.91         2.05 o
   1  -3  12         15.54         14.53         0.80 o
   2  -3  12         33.12         34.79         0.96 o
   3  -3  12          3.19          2.79         0.10 o
   4  -3  12         10.11          8.71         0.30 o
   5  -3  12          0.19          0.06         0.09 o
 -10  -2  12          3.05          3.32         0.25 o
  -9  -2  12          8.06          8.54         0.36 o
  -8  -2  12          2.97          2.90         0.10 o
  -7  -2  12         12.04         13.55         0.31 o
  -6  -2  12          0.14          0.20         0.08 o
  -5  -2  12         65.85         71.59         1.29 o
  -4  -2  12         52.44         47.87         0.89 o
  -3  -2  12         43.67         40.91         0.87 o
  -2  -2  12        155.80        159.43         3.04 o
  -1  -2  12         63.58         57.90         1.16 o
   0  -2  12         42.96         40.01         1.18 o
   1  -2  12        137.81        139.31         3.03 o
   2  -2  12         51.65         53.48         1.44 o
   3  -2  12         30.02         30.34         1.35 o
   4  -2  12         10.76         11.87         0.38 o
   5  -2  12          6.72          6.16         0.37 o
   6  -2  12          0.57          0.49         0.12 o
 -10  -1  12          0.98          1.30         0.09 o
  -9  -1  12          1.36          1.94         0.12 o
  -8  -1  12         34.66         35.96         0.67 o
  -7  -1  12         10.94          9.69         0.22 o
  -6  -1  12         30.92         27.88         0.51 o
  -5  -1  12        286.92        271.43         4.14 o
  -4  -1  12        146.29        150.50         2.16 o
  -3  -1  12         50.63         49.54         0.76 o
  -2  -1  12        110.11        107.04         1.86 o
  -1  -1  12         29.65         26.52         0.47 o
   0  -1  12         79.26         73.55         1.31 o
   1  -1  12          0.01          0.06         0.09 o
   2  -1  12         84.52         84.73         1.82 o
   3  -1  12         65.93         63.18         1.70 o
   4  -1  12         13.27         16.01         0.74 o
   5  -1  12          5.70          5.91         0.37 o
   6  -1  12          2.14          4.43         0.25 o
   7  -1  12          0.21          0.12         0.12 o
 -10   0  12          0.00          0.00         0.06 o
  -9   0  12          0.05          0.04         0.07 o
  -8   0  12          2.13          2.54         0.09 o
  -7   0  12         24.31         26.70         0.48 o
  -6   0  12        378.43        378.01         5.73 o
  -5   0  12          0.19          0.43         0.07 o
  -4   0  12         43.91         44.51         0.65 o
  -3   0  12         44.70         52.25         0.80 o
  -2   0  12          4.78          5.40         0.13 o
  -1   0  12         66.24         71.50         1.06 o
   0   0  12         67.95         62.05         1.11 o
   1   0  12         39.70         45.22         1.22 o
   2   0  12        395.85        394.94         8.31 o
   3   0  12          3.96          3.45         0.17 o
   4   0  12          0.81          0.86         0.09 o
   5   0  12          0.01         -0.06         0.09 o
   6   0  12          0.66          0.81         0.09 o
   7   0  12          2.13          4.19         0.25 o
 -10   1  12          0.99          1.31         0.07 o
  -9   1  12          1.31          1.91         0.09 o
  -8   1  12         34.54         35.54         0.61 o
  -7   1  12         10.89          9.51         0.21 o
  -6   1  12         30.47         28.15         0.46 o
  -5   1  12        287.41        272.15         3.59 o
  -4   1  12        146.47        150.17         2.03 o
  -3   1  12         50.77         49.75         0.72 o
  -2   1  12        110.55        107.90         1.47 o
  -1   1  12         29.91         28.14         0.50 o
   0   1  12         79.66         76.12         1.28 o
   1   1  12          0.02          0.21         0.10 o
   2   1  12         84.48         86.24         1.86 o
   3   1  12         65.85         64.17         1.74 o
   4   1  12         13.26         15.15         0.44 o
   5   1  12          5.67          5.91         0.26 o
   6   1  12          2.19          4.06         0.17 o
   7   1  12          0.20          0.12         0.12 o
 -10   2  12          2.99          2.92         0.22 o
  -9   2  12          8.04          8.19         0.21 o
  -8   2  12          2.89          3.01         0.13 o
  -7   2  12         12.00         13.39         0.27 o
  -6   2  12          0.14          0.80         0.10 o
  -5   2  12         65.37         71.74         1.11 o
  -4   2  12         52.68         48.17         0.77 o
  -3   2  12         44.26         41.35         0.66 o
  -2   2  12        155.37        163.69         2.47 o
  -1   2  12         63.27         59.69         0.95 o
   0   2  12         43.07         40.42         0.64 o
   1   2  12        137.39        140.72         2.34 o
   2   2  12         51.66         52.04         1.40 o
   3   2  12         29.81         29.89         1.66 o
   4   2  12         10.68         11.58         0.49 o
   5   2  12          6.72          5.79         0.37 o
   6   2  12          0.56          0.37         0.12 o
  -9   3  12          6.85          6.85         0.34 o
  -8   3  12          1.64          2.10         0.09 o
  -7   3  12          8.66          8.18         0.17 o
  -6   3  12         37.31         36.02         0.74 o
  -5   3  12         71.59         66.76         1.05 o
  -4   3  12        104.66        101.75         1.57 o
  -3   3  12        169.80        174.89         2.64 o
  -2   3  12         18.25         17.31         0.31 o
  -1   3  12         20.97         18.82         0.34 o
   0   3  12         63.61         61.81         1.07 o
   1   3  12         15.53         15.43         0.31 o
   2   3  12         33.12         34.96         0.62 o
   3   3  12          3.22          2.76         0.20 o
   4   3  12         10.11          8.29         0.31 o
   5   3  12          0.18          0.25         0.12 o
   6   3  12          5.04          4.80         0.25 o
  -8   4  12          0.78          0.99         0.12 o
  -7   4  12          4.54          4.68         0.37 o
  -6   4  12          8.51          8.42         0.23 o
  -5   4  12          9.81          9.52         0.22 o
  -4   4  12         20.90         19.13         0.37 o
  -3   4  12         24.92         27.16         0.51 o
  -2   4  12         52.09         51.05         0.90 o
  -1   4  12          1.88          2.35         0.08 o
   0   4  12         21.42         22.00         0.41 o
   1   4  12         59.02         60.47         1.03 o
   2   4  12          2.18          1.76         0.08 o
   3   4  12          2.75          2.15         0.12 o
   4   4  12          1.02          1.21         0.11 o
   5   4  12          0.30          0.25         0.12 o
  -6   5  12          3.36          2.83         0.25 o
  -5   5  12          3.88          4.80         0.16 o
  -4   5  12         17.90         18.26         0.38 o
  -3   5  12         11.31         11.13         0.26 o
  -2   5  12          1.62          1.34         0.07 o
  -1   5  12         14.08         14.94         0.32 o
   0   5  12          2.99          3.20         0.16 o
   1   5  12         14.73         14.67         0.41 o
   2   5  12          6.42          6.44         0.16 o
   3   5  12          8.96          6.90         0.37 o
  -3   6  12          2.99          2.68         0.14 o
  -2   6  12          1.42          1.32         0.09 o
  -1   6  12          1.76          2.03         0.18 o
   0   6  12          0.34          0.25         0.07 o
  -2  -6  13          0.30          0.49         0.12 o
  -1  -6  13         10.49          8.87         0.37 o
  -6  -5  13          1.48          1.48         0.12 o
  -4  -5  13          7.42          8.62         0.26 o
  -3  -5  13          5.14          4.88         0.31 o
  -2  -5  13          1.36          1.35         0.12 o
  -1  -5  13         14.01         14.29         0.62 o
   0  -5  13          3.46          4.06         0.25 o
   1  -5  13          0.23          0.37         0.09 o
   2  -5  13         12.31         11.70         0.35 o
   3  -5  13          6.66          6.77         0.37 o
  -8  -4  13          0.04          0.00         0.12 o
  -7  -4  13          8.92         10.47         0.37 o
  -6  -4  13          0.58          0.49         0.12 o
  -5  -4  13          3.65          3.94         0.25 o
  -4  -4  13          8.02          7.51         0.26 o
  -3  -4  13          4.21          3.13         0.10 o
  -2  -4  13          2.81          2.78         0.10 o
  -1  -4  13          5.18          5.44         0.24 o
   0  -4  13          7.57          7.18         0.49 o
   1  -4  13         34.81         35.12         2.22 o
   2  -4  13         15.95         17.04         0.40 o
   3  -4  13          3.22          2.96         0.17 o
   4  -4  13          2.60          2.22         0.12 o
  -8  -3  13          4.84          5.36         0.18 o
  -7  -3  13          0.82          0.86         0.09 o
  -6  -3  13         14.43         13.42         0.49 o
  -5  -3  13          7.32          5.76         0.18 o
  -4  -3  13         40.11         37.62         0.88 o
  -3  -3  13          2.76          3.15         0.09 o
  -2  -3  13         56.89         62.38         1.41 o
  -1  -3  13         17.05         19.36         0.61 o
   0  -3  13          3.05          3.12         0.16 o
   1  -3  13          2.18          1.78         0.16 o
   2  -3  13          6.87          6.97         0.20 o
   3  -3  13          2.70          2.46         0.17 o
   4  -3  13          2.20          2.77         0.17 o
   5  -3  13          1.84          1.72         0.12 o
  -9  -2  13          8.59          9.25         0.34 o
  -8  -2  13          0.96          1.00         0.07 o
  -7  -2  13         12.53         13.34         0.31 o
  -6  -2  13         25.49         22.63         0.50 o
  -5  -2  13         23.91         21.18         0.42 o
  -4  -2  13         79.41         71.99         1.47 o
  -3  -2  13         91.56         90.05         1.79 o
  -2  -2  13         78.08         76.74         1.54 o
  -1  -2  13         76.34         75.65         2.16 o
   0  -2  13         19.74         21.80         0.63 o
   1  -2  13         13.46         10.84         0.35 o
   2  -2  13         52.67         54.93         1.66 o
   3  -2  13          0.55          0.73         0.18 o
   4  -2  13          3.99          3.94         0.25 o
   5  -2  13          0.45          0.49         0.12 o
   6  -2  13          2.13          2.46         0.12 o
 -10  -1  13          1.59          1.75         0.12 o
  -9  -1  13          7.01          6.96         0.24 o
  -8  -1  13          0.20          0.43         0.07 o
  -7  -1  13          2.70          2.83         0.12 o
  -6  -1  13         42.72         42.65         0.78 o
  -5  -1  13         85.24         81.51         1.20 o
  -4  -1  13         88.06         81.33         1.20 o
  -3  -1  13          5.19          5.79         0.14 o
  -2  -1  13         29.03         29.39         0.58 o
  -1  -1  13         47.34         45.95         0.77 o
   0  -1  13        151.42        145.04         3.15 o
   1  -1  13         95.58         92.80         1.99 o
   2  -1  13         22.27         21.62         0.53 o
   3  -1  13         23.18         22.02         1.91 o
   4  -1  13         14.95         16.75         0.74 o
   5  -1  13          2.23          3.20         0.25 o
   6  -1  13          1.50          1.60         0.12 o
 -10   0  13          2.34          2.18         0.12 o
  -9   0  13          1.26          1.08         0.15 o
  -8   0  13         39.11         43.04         0.86 o
  -7   0  13        101.60        100.61         1.73 o
  -6   0  13         21.76         22.85         0.41 o
  -5   0  13        212.53        207.98         2.77 o
  -4   0  13         44.98         39.29         0.63 o
  -3   0  13          1.50          1.97         0.09 o
  -2   0  13        125.46        123.40         1.95 o
  -1   0  13         78.03         74.85         1.11 o
   0   0  13          2.74          2.41         0.10 o
   1   0  13        104.37        106.99         2.30 o
   2   0  13          4.28          2.76         0.28 o
   3   0  13         13.48         18.58         0.68 o
   4   0  13          7.69          5.81         0.37 o
   5   0  13          0.26          0.56         0.09 o
   6   0  13          0.02          0.12         0.09 o
 -10   1  13          1.53          1.68         0.08 o
  -9   1  13          6.78          7.07         0.20 o
  -8   1  13          0.19          0.22         0.06 o
  -7   1  13          2.78          3.07         0.10 o
  -6   1  13         42.60         42.39         0.73 o
  -5   1  13         85.43         82.49         1.15 o
  -4   1  13         87.21         80.67         1.13 o
  -3   1  13          5.05          5.70         0.12 o
  -2   1  13         28.74         30.00         0.49 o
  -1   1  13         46.88         47.45         0.80 o
   0   1  13        151.97        151.39         2.51 o
   1   1  13         95.72         92.03         1.72 o
   2   1  13         22.36         21.95         0.52 o
   3   1  13         23.09         22.82         0.86 o
   4   1  13         14.76         15.50         0.55 o
   5   1  13          2.20          2.90         0.17 o
 -10   2  13          3.35          3.08         0.25 o
  -9   2  13          8.60          9.15         0.26 o
  -8   2  13          0.97          0.95         0.07 o
  -7   2  13         12.69         13.66         0.28 o
  -6   2  13         25.20         23.14         0.44 o
  -5   2  13         23.89         21.45         0.38 o
  -4   2  13         80.19         74.50         1.16 o
  -3   2  13         91.49         90.94         1.30 o
  -2   2  13         78.23         81.73         1.27 o
  -1   2  13         76.24         77.79         1.20 o
   0   2  13         20.01         23.00         0.39 o
   1   2  13         13.47         10.70         0.23 o
   2   2  13         52.62         55.60         1.21 o
   3   2  13          0.52          0.62         0.12 o
   4   2  13          4.03          3.82         0.25 o
   5   2  13          0.44          0.62         0.12 o
  -9   3  13          1.39          0.86         0.12 o
  -8   3  13          4.77          5.34         0.16 o
  -7   3  13          0.82          1.03         0.08 o
  -6   3  13         14.42         13.01         0.27 o
  -5   3  13          7.37          6.06         0.13 o
  -4   3  13         39.74         38.68         0.63 o
  -3   3  13          2.74          3.19         0.11 o
  -2   3  13         56.75         64.28         1.01 o
  -1   3  13         17.28         20.23         0.36 o
   0   3  13          3.07          3.13         0.12 o
   1   3  13          2.14          1.75         0.07 o
   2   3  13          6.96          7.06         0.20 o
   3   3  13          2.69          2.59         0.17 o
   4   3  13          2.18          2.59         0.25 o
   5   3  13          1.80          1.48         0.12 o
  -8   4  13          0.03          0.12         0.12 o
  -7   4  13          8.96         11.74         1.42 o
  -6   4  13          0.60          0.69         0.08 o
  -5   4  13          3.65          3.85         0.12 o
  -4   4  13          8.06          7.97         0.18 o
  -3   4  13          4.25          3.13         0.12 o
  -2   4  13          2.76          3.15         0.16 o
  -1   4  13          5.17          5.48         0.14 o
   0   4  13          7.48          7.36         0.17 o
   1   4  13         34.79         34.40         0.63 o
   2   4  13         16.08         16.90         0.61 o
   3   4  13          3.25          2.61         0.25 o
   4   4  13          2.62          2.28         0.18 o
  -6   5  13          1.49          1.48         0.25 o
  -5   5  13          6.21          7.01         0.29 o
  -4   5  13          7.47          9.27         0.21 o
  -3   5  13          5.07          5.17         0.13 o
  -2   5  13          1.30          1.32         0.07 o
  -1   5  13         13.95         14.32         0.34 o
   0   5  13          3.44          4.09         0.21 o
   1   5  13          0.23          0.29         0.07 o
   2   5  13         12.33         10.84         0.62 o
  -2   6  13          0.29          0.46         0.07 o
  -1   6  13         10.32          9.24         0.26 o
  -5  -5  14          0.72          0.49         0.12 o
  -4  -5  14          7.89          8.01         0.26 o
  -3  -5  14          4.47          4.68         0.25 o
  -2  -5  14          1.33          1.23         0.12 o
  -1  -5  14          2.45          2.83         0.12 o
   0  -5  14          9.21         10.82         0.31 o
   1  -5  14          4.41          4.44         0.17 o
   2  -5  14          4.31          4.06         0.25 o
  -7  -4  14          3.44          3.20         0.12 o
  -6  -4  14          2.43          2.09         0.12 o
  -5  -4  14         18.15         17.61         0.74 o
  -4  -4  14         26.99         26.98         0.70 o
  -3  -4  14          7.28          5.98         0.18 o
  -2  -4  14          0.11          0.18         0.09 o
  -1  -4  14          2.05          1.95         0.11 o
   0  -4  14          0.37          0.68         0.09 o
   1  -4  14          0.55          0.49         0.09 o
   2  -4  14          3.83          5.52         0.16 o
   3  -4  14          2.65          3.37         0.37 o
  -8  -3  14          0.37          0.62         0.12 o
  -7  -3  14          2.77          2.96         0.12 o
  -6  -3  14          2.39          1.97         0.12 o
  -5  -3  14          6.00          6.06         0.24 o
  -4  -3  14         41.48         37.30         0.85 o
  -3  -3  14         33.51         32.22         0.77 o
  -2  -3  14         18.80         21.19         0.58 o
  -1  -3  14         33.15         33.13         1.97 o
   0  -3  14         20.38         18.29         0.74 o
   1  -3  14          1.79          1.68         0.12 o
   2  -3  14          0.40          0.49         0.09 o
   3  -3  14          4.31          4.13         0.18 o
   4  -3  14          0.41          0.49         0.12 o
  -9  -2  14          2.35          2.42         0.18 o
  -8  -2  14          0.71          0.86         0.09 o
  -7  -2  14          2.85          3.27         0.10 o
  -6  -2  14          6.62          5.48         0.17 o
  -5  -2  14         41.16         39.27         0.80 o
  -4  -2  14         75.67         71.06         1.59 o
  -3  -2  14          6.48          6.29         0.16 o
  -2  -2  14         15.85         14.17         0.37 o
  -1  -2  14         16.26         15.42         0.79 o
   0  -2  14         16.89         14.80         0.92 o
   1  -2  14         22.02         23.14         0.65 o
   2  -2  14          0.45          0.56         0.09 o
   3  -2  14         28.88         29.44         1.23 o
   4  -2  14          0.95          0.99         0.12 o
   5  -2  14          2.25          2.59         0.12 o
  -9  -1  14          0.56          0.73         0.06 o
  -8  -1  14          6.40          7.31         0.18 o
  -7  -1  14          8.15          7.95         0.19 o
  -6  -1  14         46.82         43.44         0.79 o
  -5  -1  14          5.16          5.13         0.13 o
  -4  -1  14         95.54         98.09         1.44 o
  -3  -1  14          2.50          2.99         0.10 o
  -2  -1  14         25.49         24.09         0.47 o
  -1  -1  14         47.47         50.28         0.84 o
   0  -1  14         31.26         28.89         0.78 o
   1  -1  14         10.70         10.94         0.30 o
   2  -1  14         17.11         17.20         0.40 o
   3  -1  14          0.63          0.99         0.12 o
   4  -1  14          2.83          3.69         0.25 o
   5  -1  14          0.68          0.74         0.12 o
   6  -1  14          1.98          2.09         0.12 o
 -10   0  14         12.15         12.32         0.35 o
  -9   0  14          2.24          2.77         0.12 o
  -8   0  14          1.09          0.69         0.06 o
  -7   0  14         11.63         12.55         0.26 o
  -6   0  14          6.27          8.93         0.24 o
  -5   0  14        448.77        424.60         5.96 o
  -4   0  14         26.26         27.76         0.47 o
  -3   0  14         15.16         13.59         0.26 o
  -2   0  14          3.29          3.41         0.11 o
  -1   0  14          4.72          2.89         0.09 o
   0   0  14         46.64         56.19         1.52 o
   1   0  14        104.29        104.88         2.25 o
   2   0  14         50.35         51.10         1.11 o
   3   0  14         54.70         47.93         2.59 o
   4   0  14          0.00          0.06         0.09 o
   5   0  14         11.88         13.57         0.62 o
 -10   1  14          2.32          2.39         0.12 o
  -9   1  14          0.53          0.75         0.09 o
  -8   1  14          6.42          7.30         0.17 o
  -7   1  14          8.05          7.94         0.19 o
  -6   1  14         46.29         42.12         0.71 o
  -5   1  14          5.26          5.42         0.13 o
  -4   1  14         95.58         99.46         1.44 o
  -3   1  14          2.55          3.26         0.11 o
  -2   1  14         25.35         24.87         0.45 o
  -1   1  14         47.30         53.53         0.91 o
   0   1  14         31.25         28.98         0.55 o
   1   1  14         10.74         10.89         0.28 o
   2   1  14         17.00         17.04         0.43 o
   3   1  14          0.67          0.96         0.18 o
   4   1  14          2.83          3.51         0.17 o
   5   1  14          0.66          0.74         0.12 o
  -9   2  14          2.41          2.53         0.09 o
  -8   2  14          0.68          0.95         0.07 o
  -7   2  14          2.95          3.55         0.12 o
  -6   2  14          6.62          5.87         0.22 o
  -5   2  14         41.20         41.01         0.66 o
  -4   2  14         75.18         73.46         1.06 o
  -3   2  14          6.59          6.71         0.16 o
  -2   2  14         15.99         14.79         0.28 o
  -1   2  14         16.10         15.96         0.29 o
   0   2  14         17.04         14.86         0.31 o
   1   2  14         22.36         24.67         0.57 o
   2   2  14          0.44          0.51         0.07 o
   3   2  14         29.04         28.82         1.11 o
   4   2  14          0.96          1.11         0.12 o
   5   2  14          2.23          2.34         0.12 o
  -8   3  14          0.37          0.63         0.07 o
  -7   3  14          2.78          2.94         0.09 o
  -6   3  14          2.37          2.16         0.09 o
  -5   3  14          5.85          6.73         0.16 o
  -4   3  14         41.26         38.33         0.62 o
  -3   3  14         33.60         34.31         0.57 o
  -2   3  14         18.78         22.01         0.38 o
  -1   3  14         33.10         34.42         0.62 o
   0   3  14         20.22         19.00         0.42 o
   1   3  14          1.72          1.70         0.07 o
   2   3  14          0.40          0.56         0.07 o
   3   3  14          4.28          3.82         0.25 o
   4   3  14          0.44          0.49         0.12 o
   5   3  14          2.10          2.22         0.12 o
  -7   4  14          3.51          2.96         0.25 o
  -6   4  14          2.39          2.35         0.08 o
  -5   4  14         18.07         18.20         0.34 o
  -4   4  14         26.87         28.51         0.51 o
  -3   4  14          7.13          6.22         0.15 o
  -2   4  14          0.10          0.17         0.06 o
  -1   4  14          2.02          1.92         0.07 o
   0   4  14          0.36          0.64         0.06 o
   1   4  14          0.55          0.56         0.06 o
   2   4  14          3.84          5.08         0.16 o
   3   4  14          2.70          3.20         0.25 o
  -5   5  14          0.67          0.56         0.09 o
  -4   5  14          7.83          8.59         0.20 o
  -3   5  14          4.43          5.12         0.20 o
  -2   5  14          1.31          1.21         0.07 o
  -1   5  14          2.38          2.67         0.07 o
   0   5  14          9.16         10.46         0.29 o
   1   5  14          4.37          4.01         0.08 o
  -3  -5  15          3.16          2.59         0.12 o
  -2  -5  15          1.30          1.23         0.12 o
  -1  -5  15          0.95          1.35         0.12 o
   0  -5  15          0.48          0.93         0.09 o
  -7  -4  15          5.65          5.91         0.25 o
  -6  -4  15          0.86          0.86         0.12 o
  -5  -4  15          1.05          1.11         0.12 o
  -4  -4  15          3.13          3.58         0.12 o
  -3  -4  15          9.39          8.83         0.41 o
  -2  -4  15          9.06          8.56         0.26 o
  -1  -4  15          2.86          3.23         0.11 o
   0  -4  15          6.73          6.51         0.25 o
   1  -4  15         20.29         23.06         0.63 o
   2  -4  15          0.64          0.51         0.07 o
  -8  -3  15          2.16          2.34         0.12 o
  -7  -3  15          0.73          0.99         0.12 o
  -6  -3  15         11.06         12.56         0.49 o
  -5  -3  15          6.91          7.01         0.20 o
  -4  -3  15         14.88         13.30         0.35 o
  -3  -3  15         55.30         52.69         1.23 o
  -2  -3  15          2.13          1.95         0.18 o
  -1  -3  15          9.68         10.71         0.35 o
   0  -3  15          3.47          5.09         0.20 o
   1  -3  15          8.37          7.70         0.26 o
   2  -3  15          2.36          2.96         0.10 o
   3  -3  15          1.37          1.60         0.09 o
   4  -3  15          2.56          2.83         0.12 o
  -8  -2  15          2.97          3.10         0.11 o
  -7  -2  15         15.07         14.23         0.44 o
  -6  -2  15         24.14         25.74         0.70 o
  -5  -2  15          4.46          4.97         0.17 o
  -4  -2  15         24.01         24.55         0.63 o
  -3  -2  15         15.22         15.73         0.36 o
  -2  -2  15          6.99          6.32         0.17 o
  -1  -2  15         29.12         29.04         1.48 o
   0  -2  15         65.19         65.52         1.74 o
   1  -2  15         27.39         24.41         0.74 o
   2  -2  15          5.30          6.03         0.20 o
   3  -2  15          1.42          2.09         0.25 o
   4  -2  15          1.85          1.72         0.12 o
   5  -2  15          0.33          0.62         0.12 o
  -9  -1  15          1.65          1.83         0.09 o
  -8  -1  15          0.21          0.54         0.06 o
  -7  -1  15          0.95          1.31         0.07 o
  -6  -1  15          2.87          3.13         0.12 o
  -5  -1  15          3.94          3.21         0.14 o
  -4  -1  15         31.47         29.67         0.55 o
  -3  -1  15         38.61         37.40         0.66 o
  -2  -1  15          0.50          0.45         0.06 o
  -1  -1  15          4.33          4.85         0.42 o
   0  -1  15         16.25         18.39         0.50 o
   1  -1  15         23.33         24.02         0.67 o
   2  -1  15         24.64         26.58         1.05 o
   3  -1  15          0.80          0.99         0.12 o
   4  -1  15          4.72          5.17         0.25 o
   5  -1  15          7.46          9.85         0.37 o
  -9   0  15         11.64         12.97         0.51 o
  -8   0  15          6.22          7.35         0.21 o
  -7   0  15          0.87          0.67         0.06 o
  -6   0  15         25.20         20.81         0.42 o
  -5   0  15          1.18          1.86         0.08 o
  -4   0  15         81.15         81.90         1.42 o
  -3   0  15        120.06        126.73         2.25 o
  -2   0  15         24.77         22.77         0.40 o
  -1   0  15          8.03          7.21         0.18 o
   0   0  15         62.03         57.99         1.28 o
   1   0  15          5.90          5.59         0.18 o
   2   0  15          1.27          0.80         0.07 o
   3   0  15         10.46         11.94         0.80 o
   4   0  15          0.08          0.06         0.09 o
   5   0  15          0.00          0.00         0.12 o
  -9   1  15          1.66          1.85         0.11 o
  -8   1  15          0.24          0.65         0.06 o
  -7   1  15          1.00          1.46         0.07 o
  -6   1  15          2.86          3.21         0.09 o
  -5   1  15          3.94          3.38         0.16 o
  -4   1  15         31.12         30.13         0.54 o
  -3   1  15         38.48         38.56         0.67 o
  -2   1  15          0.55          0.72         0.08 o
  -1   1  15          4.35          4.82         0.12 o
   0   1  15         16.28         18.21         0.38 o
   1   1  15         23.24         24.07         0.57 o
   2   1  15         24.89         26.65         0.61 o
   3   1  15          0.80          0.76         0.12 o
   4   1  15          4.64          4.31         0.25 o
  -9   2  15          0.67          0.64         0.12 o
  -8   2  15          3.01          3.17         0.10 o
  -7   2  15         14.99         14.20         0.29 o
  -6   2  15         24.28         27.08         0.59 o
  -5   2  15          4.53          5.21         0.12 o
  -4   2  15         24.05         25.69         0.44 o
  -3   2  15         15.25         16.52         0.29 o
  -2   2  15          7.00          6.71         0.16 o
  -1   2  15         29.13         30.21         0.50 o
   0   2  15         65.09         65.84         1.71 o
   1   2  15         27.28         25.98         0.61 o
   2   2  15          5.18          5.58         0.20 o
   3   2  15          1.44          2.09         0.25 o
   4   2  15          1.85          1.72         0.12 o
   5   2  15          0.32          0.37         0.12 o
  -8   3  15          2.13          2.44         0.08 o
  -7   3  15          0.77          0.92         0.07 o
  -6   3  15         11.03         12.81         0.26 o
  -5   3  15          6.88          7.84         0.16 o
  -4   3  15         14.82         14.07         0.26 o
  -3   3  15         54.60         53.70         0.84 o
  -2   3  15          2.10          2.04         0.07 o
  -1   3  15          9.82         10.67         0.23 o
   0   3  15          3.42          4.94         0.14 o
   1   3  15          8.38          7.97         0.20 o
   2   3  15          2.36          3.01         0.12 o
   3   3  15          1.40          1.11         0.12 o
   4   3  15          2.59          2.71         0.12 o
  -6   4  15          0.86          0.86         0.07 o
  -5   4  15          0.99          1.16         0.06 o
  -4   4  15          3.05          3.75         0.13 o
  -3   4  15          9.36          9.05         0.25 o
  -2   4  15          8.98          8.71         0.18 o
  -1   4  15          2.92          3.39         0.09 o
   0   4  15          6.68          6.06         0.20 o
   1   4  15         20.17         22.86         0.69 o
   2   4  15          0.63          0.39         0.12 o
  -3   5  15          3.12          2.54         0.10 o
  -2   5  15          1.27          1.16         0.11 o
  -1   5  15          0.93          1.17         0.09 o
  -6  -4  16          1.34          1.72         0.12 o
  -5  -4  16          2.67          1.97         0.12 o
  -4  -4  16          2.21          2.67         0.08 o
  -3  -4  16         10.59          8.56         0.26 o
  -2  -4  16          8.71          8.26         0.26 o
  -1  -4  16         12.80         12.13         0.35 o
   0  -4  16          4.25          5.24         0.18 o
   1  -4  16          1.91          1.60         0.09 o
  -7  -3  16         11.11         11.70         0.49 o
  -6  -3  16         16.94         17.12         0.62 o
  -5  -3  16          1.81          2.34         0.09 o
  -4  -3  16          1.16          0.99         0.09 o
  -3  -3  16         12.18         12.76         0.43 o
  -2  -3  16         40.92         44.83         1.72 o
  -1  -3  16          1.34          2.17         0.12 o
   0  -3  16          5.34          4.93         0.17 o
   1  -3  16          0.22          0.12         0.12 o
   2  -3  16          8.33          7.04         0.18 o
   3  -3  16          1.62          1.48         0.12 o
  -8  -2  16          4.38          3.99         0.37 o
  -7  -2  16         15.98         17.67         0.52 o
  -6  -2  16          0.83          0.86         0.12 o
  -5  -2  16          5.57          6.26         0.16 o
  -4  -2  16         13.28         11.66         0.28 o
  -3  -2  16         14.82         16.25         0.41 o
  -2  -2  16         32.33         33.10         1.30 o
  -1  -2  16         59.86         60.48         2.22 o
   0  -2  16          3.05          2.37         0.11 o
   1  -2  16          1.53          1.85         0.11 o
   2  -2  16          2.36          3.05         0.11 o
   3  -2  16          3.49          3.45         0.25 o
   4  -2  16          3.32          3.20         0.25 o
  -8  -1  16          6.03          5.89         0.20 o
  -7  -1  16          4.99          5.39         0.15 o
  -6  -1  16          1.76          1.78         0.08 o
  -5  -1  16          0.59          0.43         0.13 o
  -4  -1  16          1.09          1.41         0.07 o
  -3  -1  16         29.03         29.46         0.55 o
  -2  -1  16         24.01         24.61         0.58 o
  -1  -1  16          1.03          1.61         0.12 o
   0  -1  16          0.24          0.29         0.08 o
   1  -1  16         12.23         12.18         0.30 o
   2  -1  16          2.40          2.64         0.12 o
   3  -1  16          0.71          0.99         0.12 o
   4  -1  16          1.35          2.22         0.12 o
  -8   0  16         17.60         18.25         0.37 o
  -7   0  16          0.00          0.12         0.07 o
  -6   0  16          1.04          1.67         0.08 o
  -5   0  16          6.06          5.51         0.14 o
  -4   0  16         30.38         26.91         0.60 o
  -3   0  16          5.46          4.36         0.12 o
  -2   0  16         51.52         49.86         0.95 o
  -1   0  16         66.85         64.98         1.42 o
   0   0  16         11.68         11.22         0.28 o
   1   0  16          4.14          4.35         0.14 o
   2   0  16          4.55          4.68         0.14 o
   3   0  16          0.52          0.76         0.12 o
   4   0  16          1.75          1.23         0.12 o
  -9   1  16          0.67          0.99         0.09 o
  -8   1  16          6.09          5.74         0.23 o
  -7   1  16          4.99          5.46         0.14 o
  -6   1  16          1.74          1.74         0.07 o
  -5   1  16          0.52          0.33         0.06 o
  -4   1  16          1.10          1.60         0.07 o
  -3   1  16         28.92         30.49         0.54 o
  -2   1  16         24.03         25.76         0.47 o
  -1   1  16          1.05          1.58         0.08 o
   0   1  16          0.25          0.25         0.07 o
   1   1  16         12.19         12.05         0.30 o
   2   1  16          2.42          2.75         0.10 o
   3   1  16          0.69          0.86         0.12 o
  -8   2  16          4.35          4.16         0.18 o
  -7   2  16         16.08         18.65         0.41 o
  -6   2  16          0.78          0.58         0.06 o
  -5   2  16          5.49          6.37         0.13 o
  -4   2  16         13.27         12.18         0.24 o
  -3   2  16         14.68         17.13         0.31 o
  -2   2  16         32.08         34.97         0.61 o
  -1   2  16         59.99         60.90         1.15 o
   0   2  16          2.98          2.29         0.08 o
   1   2  16          1.57          1.86         0.08 o
   2   2  16          2.36          3.08         0.11 o
   3   2  16          3.47          3.45         0.25 o
   4   2  16          3.37          3.08         0.12 o
  -7   3  16         11.16         12.03         0.39 o
  -6   3  16         16.99         18.36         0.34 o
  -5   3  16          1.85          2.76         0.07 o
  -4   3  16          1.26          1.17         0.05 o
  -3   3  16         12.16         13.63         0.26 o
  -2   3  16         40.86         44.53         0.87 o
  -1   3  16          1.35          2.18         0.07 o
   0   3  16          5.38          5.04         0.16 o
   1   3  16          0.22          0.18         0.09 o
   2   3  16          8.25          7.14         0.37 o
   3   3  16          1.61          1.35         0.12 o
  -6   4  16          1.32          1.85         0.25 o
  -5   4  16          2.68          2.36         0.12 o
  -4   4  16          2.21          2.86         0.08 o
  -3   4  16         10.60          9.42         0.21 o
  -2   4  16          8.63          8.24         0.30 o
  -1   4  16         12.68         12.06         0.27 o
   0   4  16          4.28          5.08         0.19 o
   1   4  16          1.88          1.48         0.12 o
  -3  -4  17          0.34          0.37         0.12 o
  -2  -4  17          2.53          2.22         0.12 o
  -1  -4  17          3.01          2.83         0.12 o
   0  -4  17         12.95         16.99         0.62 o
  -5  -3  17         19.43         19.95         0.74 o
  -4  -3  17          7.87          7.14         0.17 o
  -3  -3  17          4.28          4.31         0.25 o
  -2  -3  17         19.36         18.97         0.52 o
  -1  -3  17          8.54         10.10         0.30 o
   0  -3  17         18.75         18.85         0.52 o
   1  -3  17          1.57          2.60         0.08 o
   2  -3  17          0.88          0.74         0.12 o
  -7  -2  17         13.84         13.43         0.35 o
  -6  -2  17         11.93         12.31         0.35 o
  -5  -2  17         25.36         25.25         0.57 o
  -4  -2  17         13.52         13.67         0.35 o
  -3  -2  17          2.11          1.73         0.12 o
  -2  -2  17          5.77          7.88         0.37 o
  -1  -2  17          1.78          1.44         0.18 o
   0  -2  17         16.83         19.76         0.56 o
   1  -2  17         15.40         15.27         0.44 o
   2  -2  17          1.07          0.68         0.09 o
  -8  -1  17          3.66          4.31         0.17 o
  -7  -1  17          3.64          3.57         0.10 o
  -6  -1  17          7.91          9.07         0.20 o
  -5  -1  17          9.97         10.31         0.21 o
  -4  -1  17         20.07         20.61         0.41 o
  -3  -1  17          9.04          8.47         0.18 o
  -2  -1  17         30.22         27.59         1.10 o
  -1  -1  17         36.64         41.64         0.92 o
   0  -1  17          2.20          2.73         0.10 o
   1  -1  17          0.85          1.00         0.12 o
   2  -1  17          1.93          2.24         0.11 o
   3  -1  17          1.22          1.35         0.12 o
  -8   0  17         24.68         24.46         0.74 o
  -7   0  17          9.55         11.04         0.28 o
  -6   0  17          0.82          0.69         0.06 o
  -5   0  17         22.47         22.01         0.39 o
  -4   0  17          0.27          0.07         0.06 o
  -3   0  17         10.53         11.56         0.22 o
  -2   0  17          1.68          2.41         0.08 o
  -1   0  17         10.42          8.13         0.23 o
   0   0  17          5.08          6.47         0.18 o
   1   0  17          9.49         10.07         0.25 o
   2   0  17          0.11          0.12         0.07 o
   3   0  17          0.76          0.81         0.09 o
  -8   1  17          3.60          4.60         0.28 o
  -7   1  17          3.67          3.77         0.09 o
  -6   1  17          8.09          9.70         0.23 o
  -5   1  17          9.92         10.91         0.22 o
  -4   1  17         20.15         21.38         0.39 o
  -3   1  17          9.03          8.82         0.19 o
  -2   1  17         30.06         28.81         0.47 o
  -1   1  17         36.75         40.98         0.74 o
   0   1  17          2.14          2.61         0.12 o
   1   1  17          0.83          0.74         0.09 o
   2   1  17          1.94          2.09         0.09 o
   3   1  17          1.22          1.11         0.12 o
  -7   2  17         13.82         14.35         0.34 o
  -6   2  17         11.85         12.99         0.26 o
  -5   2  17         25.44         26.68         0.43 o
  -4   2  17         13.69         14.74         0.31 o
  -3   2  17          2.18          1.92         0.07 o
  -2   2  17          5.63          7.67         0.18 o
  -1   2  17          1.73          1.51         0.07 o
   0   2  17         16.86         19.46         0.45 o
   1   2  17         15.39         15.52         0.44 o
   2   2  17          1.07          0.62         0.12 o
  -6   3  17          4.49          5.74         0.23 o
  -5   3  17         19.51         21.41         0.36 o
  -4   3  17          7.89          7.70         0.16 o
  -3   3  17          4.33          4.64         0.12 o
  -2   3  17         19.23         18.86         0.54 o
  -1   3  17          8.49          9.99         0.28 o
   0   3  17         18.73         19.79         0.43 o
   1   3  17          1.62          2.65         0.09 o
   2   3  17          0.89          0.49         0.12 o
  -4   4  17          3.82          3.48         0.15 o
  -3   4  17          0.37          0.34         0.06 o
  -2   4  17          2.57          2.42         0.07 o
  -1   4  17          2.97          2.54         0.18 o
  -5  -3  18          6.36          5.66         0.25 o
  -4  -3  18          0.84          0.93         0.09 o
  -3  -3  18          1.09          0.88         0.12 o
  -2  -3  18          5.49          5.60         0.17 o
  -1  -3  18          3.93          3.50         0.12 o
   0  -3  18          9.36          9.48         0.37 o
  -5  -2  18          0.76          1.11         0.09 o
  -4  -2  18          2.64          3.08         0.09 o
  -3  -2  18          7.62          8.27         0.37 o
  -2  -2  18          1.77          2.02         0.12 o
  -1  -2  18          4.08          4.74         0.17 o
   0  -2  18          4.81          6.40         0.20 o
   1  -2  18         10.05         11.89         0.35 o
   2  -2  18          0.05          0.12         0.12 o
  -7  -1  18          3.71          3.67         0.11 o
  -6  -1  18          3.20          2.94         0.25 o
  -5  -1  18          1.29          1.28         0.07 o
  -4  -1  18          0.79          0.91         0.07 o
  -3  -1  18          5.20          4.77         0.15 o
  -2  -1  18          5.69          5.59         0.16 o
  -1  -1  18         11.07          9.70         0.25 o
   0  -1  18          0.49          0.44         0.09 o
   1  -1  18          0.54          0.49         0.09 o
   2  -1  18          1.10          0.99         0.12 o
  -7   0  18          9.17          6.74         0.18 o
  -6   0  18          4.38          4.77         0.12 o
  -5   0  18          3.06          3.42         0.08 o
  -4   0  18          0.97          1.71         0.06 o
  -3   0  18          2.20          0.84         0.06 o
  -2   0  18          0.17          0.15         0.06 o
  -1   0  18          0.06          0.00         0.07 o
   0   0  18         23.77         24.60         0.57 o
   1   0  18          4.77          6.73         0.18 o
   2   0  18          0.46          1.12         0.12 o
  -7   1  18          3.75          3.95         0.12 o
  -6   1  18          3.25          3.24         0.11 o
  -5   1  18          1.34          1.43         0.06 o
  -4   1  18          0.82          0.87         0.06 o
  -3   1  18          5.11          4.69         0.11 o
  -2   1  18          5.72          5.51         0.14 o
  -1   1  18         11.03          9.89         0.31 o
   0   1  18          0.48          0.37         0.09 o
   1   1  18          0.57          0.49         0.09 o
   2   1  18          1.13          0.86         0.12 o
  -7   2  18         21.65         22.79         0.86 o
  -6   2  18         12.05         12.37         0.30 o
  -5   2  18          0.76          1.17         0.06 o
  -4   2  18          2.68          3.44         0.07 o
  -3   2  18          7.67          8.73         0.20 o
  -2   2  18          1.76          1.96         0.09 o
  -1   2  18          4.00          4.65         0.21 o
   0   2  18          4.80          6.61         0.20 o
   1   2  18         10.09         11.59         0.37 o
   2   2  18          0.06          0.12         0.12 o
  -5   3  18          6.45          6.53         0.25 o
  -4   3  18          0.84          0.90         0.06 o
  -3   3  18          1.09          1.00         0.07 o
  -2   3  18          5.51          5.53         0.20 o
  -1   3  18          3.92          3.45         0.19 o
   0   3  18          9.34          8.63         0.26 o
  -5  -2  19          0.97          1.11         0.12 o
  -4  -2  19          1.54          1.05         0.09 o
  -3  -2  19          5.09          5.60         0.17 o
  -2  -2  19          1.32          2.27         0.12 o
  -1  -2  19          2.27          3.01         0.12 o
   0  -2  19         10.04          9.31         0.31 o
  -6  -1  19         10.99         13.79         0.62 o
  -5  -1  19          2.12          2.18         0.08 o
  -4  -1  19          1.92          1.94         0.09 o
  -3  -1  19          0.13          0.25         0.06 o
  -2  -1  19          0.83          1.00         0.07 o
  -1  -1  19          1.84          2.98         0.11 o
   0  -1  19          2.70          3.05         0.11 o
   1  -1  19          5.92          7.51         0.37 o
  -6   0  19          4.10          3.76         0.10 o
  -5   0  19          1.96          1.91         0.06 o
  -4   0  19          0.03          0.00         0.07 o
  -3   0  19          0.46          0.87         0.06 o
  -2   0  19          3.76          3.47         0.12 o
  -1   0  19          1.10          1.64         0.07 o
   0   0  19          0.02          0.00         0.07 o
  -6   1  19         11.12         12.36         0.25 o
  -5   1  19          2.21          2.42         0.06 o
  -4   1  19          1.87          2.07         0.06 o
  -3   1  19          0.12          0.25         0.07 o
  -2   1  19          0.84          0.87         0.07 o
  -1   1  19          1.87          3.18         0.11 o
   0   1  19          2.73          3.05         0.11 o
   1   1  19          5.85          6.77         0.25 o
  -5   2  19          0.97          1.09         0.09 o
  -4   2  19          1.56          1.33         0.06 o
  -3   2  19          5.13          5.46         0.12 o
  -2   2  19          1.38          2.36         0.11 o
  -1   2  19          2.26          2.93         0.11 o
   0   2  19          9.98          9.06         0.31 o
  -4  -1  20          0.26          0.37         0.12 o
  -3  -1  20          0.14          0.37         0.12 o
  -2  -1  20          1.14          1.00         0.12 o
  -5   0  20          7.29          7.39         0.37 o
  -4   0  20          4.18          3.94         0.20 o
  -3   0  20          3.12          3.40         0.12 o
  -2   0  20          0.45          0.96         0.18 o
  -1   0  20          0.80          1.48         0.12 o
  -4   1  20          0.25          0.18         0.09 o
  -3   1  20          0.15          0.37         0.09 o
  -2   1  20          1.15          1.08         0.18 o
  -1   1  20          2.02          2.40         0.09 o
                                                
